# Supplementary material for: Comparative genome-wide analysis of CAD (Cinnamyl Alcohol Dehydrogenase) gene family in Medicago truncatula and Lotus japonicus and their expression profiles in response to various abiotic abiotic stresses
Source: PLoS One. 2026 Jul 21;21(7):e0353726. doi: 10.1371/journal.pone.0353726 (PMC13387551; doi:10.1371/journal.pone.0353726)
Supplement: S1 File — Phylogenetic tree sequences of CAD proteins. S2 Data. 2000 bp sequences of MtCAD and LjCAD gene families. S3 Data. Peptide sequences of MtCAD and LjCAD. S4 Data. CDS of MtCAD and LjCAD. S5 Data. Genomic sequences of MtCAD and LjCAD. S6 Data. Exon and intron counts of MtCAD and LjCAD.S7 Data. KaKs ratio of MtCAD and LjCAD. S8 Data. CARE of MtCAD and LjCAD. S9 Data. GO of MtCAD and LjCAD. S10 Data. PPI of MtCAD and LjCAD. S11 Data. PPI of MtCAD and LjCAD. S12 Data. MicroRNA of MtCAD and LjCAD. S13 Data. Tissue specific expression of MtCAD and LjCAD. S14 Data. Abiotic stress expression of MtCAD and LjCAD. (ZIP) [file pone.0353726.s001.zip › Supporting Information/Supplementary data/S1 Data. Phylogenetic tree sequences of CAD proteins.txt]

>MtCAD1
MAKTTPNHTQTVSGWAAHDSSGKITPYTFKRRENGGTDVTIKILYCGICHTDVHHAKDDWGITMYPVVPGHEITGVITKVGSDVEGFKDGDKVGVGCLAASCLDCEYCKTDQENYCEKLQFVYNGIFWDGSITYGGYSQMLVVDYRYVVHIPESLPMDAAAPLLCAGITVFSPLKDHGLVSTAGKRIGVVGLGGLGHMAVKFGKAFGHHVTVISTSPSKQAEAKERLGADDFIISTNPDQLQAAKRSLDFILDTVSADHALLPILELLKVNGTLFIVGAPDKPLQLPAFPLIFGKRSIKGGIIGGIKETQEMLDVCGKHNITCDIELIKADTINEAFQRLLKNDVRYRFVIDIANASPAT
>MtCAD2
MATQGQVITCKAAVAWEPNKPLIIEDVQVAPPQAGEVRIQILFTALCHTDAYTWSGKDPEGLFPCILGHEAAGIVESVGEGVTEVKPGDHVIPCYQAECGECKFCKSGKTNLCGKVRSATGVGVMMSDRQSRFSVNGKPIYHFMGTSTFSQYTVVHDVSVAKIDPIAPLDKVCLLGCGVPTGLGAVWNTAKVEAGSIVAVFGLGTVGLAVAEGAKAAGASRIIGIDIDSNKFERAKNFGVTEFINPKEHENPIQQVIVDLTDGGVDYSFECIGNVSVMRAALECCHKGWGTSVIVGVAASGQEISTRPFQLVTGRVWKGTAFGGFKSRSQVPWLVNKYLNKEIKVDEYITHNLTLADINNAFDLMHEGGCLRCVLAMHA
>MtCAD3
MGSIEVAERTTVGLAAKDPSGILTPYTYTLRNTGPDDVYIKIHYCGVCHSDLHQIKNDLGMSNYPMVPGHEVVGEVLEVGSNVTRFKVGEIVGVGLLVGCCKSCRACDSEIEQYCNKKIWSYNDVYTDGKITQGGFAESTVVEQKFVVKIPEGLAPEQVAPLLCAGVTVYSPLSHFGLKTPGLRGGILGLGGVGHMGVKVAKAFGHHVTVISSSDKKKKEALEDLGADSYLVSSDTVGMQEAADSLDYIIDTVPVGHPLEPYLSLLKIDGKLILMGVINTPLQFVTPMVMLGRKSITGSFVGSVKETEEMLEFWKEKGLSSMIEIVTMDYINKAFERLEKNDVRYRFVVDVKGSKFED
>MtCAD4
MSKSDENVRTNDIFKPNLNQHLHSWTQNKSQTSHSKDQRAVFVLSVFFSEAMSSEGVGEDCLAWAARDASGVLSPYKFNRRELGSEDVYVKITHCGVCYADVIWAKNKHGDSKYPVVPGHEIAGVVAKVGPNVQRFKVGDHVGVGTYINSCRECEYCNDRFEVHCVKGSVYTFNGVDYDGTITKGGYSTSIVVHERYCFLIPKSYPLASAGPLLCAGITVYSPMIRHNMNQPGKSLGVVGLGGLGHMAVKFGKAFGLRVTVFSTSMSKKEEALSLLGADQFVVSSNQEDMRALAKSLDFIIDTASGDHLFDPYMSLLKISGVLVLVGFPSEVKFSPASLNLGSRTVAGSVTGGTKEIQEMVDFCAANGIHPDIELIPIGYSNEALERVVNKDVKYRFVIDIENSLK
>MtCAD5
MKAIVITTPGGPEVLQLQEVQDPQPKDNEVLIRVHATALNSADTVQRKGFYPIPQGASPYPGLECSGTIVCVGINVSKWKIGDQVCALLAGGGYAEKVAVPEGQVLPVPPGISLKDAASFTEVACTVWSTIFMTSRLSKGETLLVHGGSSGIGTFAIQIAKYQGSKVFVTAGSEEKLAFCKSIGADVGINYKTEDFVARVKEETGGQGVDVILDCMGASYYQRNLASLNFDGRLFIIGFQGGVSTEVDLRALFGKRLTVQAAGLRSRSPENKAVIVAEVEKNVWPAIAEGKVKPVVYKSFPLSEAAEAHRLMESSQHIGKILLVA
>MtCAD6
MKAIVITKPGEPEVLQLQEVQDPQIKDDEVLIKVHATALNRADTLQRKGAYPPPQGASPYPGLECSGIIEFVGKNVSKWKIGDQVCALLAGGGYAEKVAVAEGQVLPVPPGISLKDAASFPEVACTVWSTIFMTSRLSKGETLLIHGGSSGIGTFAIQIAKYLGSRVFVTAGSEEKLAFCKSIGADVGINYKTEDFVARVKEETGGQGVDVILDCMGASYYQRNLASLNFDGRLFIIGFQGGVSTELDLRALFGKRLTVQAAGLRSRSPENKAVIVAEVEKNVWPAIAEGKVKPVVYKSFPLSEAAEAHRLMESSQHIGKILLVA
>MtCAD7
MLRSLSHKPSPSSLFNFTSLRSRILNTHTHAFSSAVSPPSKAIIYESHGQPDAVTKLVDIPATEVKENDLCVKMLAAPINPSDINRIQGVYPVRPEPPAVGGYEGVGEVHSVGSAVTCFSPGDWVIPSPPSFGTWQTYIVKDQNVWHKVNKGVPMEYAATITVNPLTALLMLEDCVTLNSGDAIVQNGATSMVGQCVIQLAKSRGIHNINIIRDRPGVGEVKERLKDLGADEVFTESELEVKNVKSLLGGIPEPALGFNCVGGNSASLVLKFLRRGGTMVTYGGMSKKPVTVSTSSFIFKELSLRGFWLQNWLSTDKAEEGRRMIDRLLGLVQDGKLKYKMELTPFNDFNTALDKALGKLGSQPKQVIKF
>MtCAD8
MAATSSEGEGKPIRCKAAVARRPGESLVIEEIMVAPPMPREVRIRIICSSICHIDLTFSDMQDPPGFFPRILGHEAIGVVESVGKNVTEVTKGDVVIPIFLPDCGECIDCKSTKSNLCTNFPFKVSPWMPRHENTRFTDLNGEIIHHFMYVSSFSEYTVVTFANVTKIDPEIPPNGACLLSCGIGAGVGAAWRTAGVEPGSTVAIFGLGSIGLAVAEGARLCGATKIIGVDVNPEKFEVGKKFGLTDFVHAGECGSKPVSQVITEMTDGGADYCFECVGMASLVQDAYASCRKGWGKTIVLGLDKPGSRISLSCSEVLHGGKTIQGNLFGGLKPKSHVSILLKRYMDKELQLDEFVTHEVSFKDINKAFDLLRNGQCLRCMIWMDN
>MtCAD9
MSSTAGQVIKCKAAVAWEAGKPLVMEEVEVAPPQAGEVRLKILFTSLCHTDVYFWEAKGQTPLFPRIFGHEAGGIVESVGEGVTHLKPGDHALPVFTGECGDCPHCKSEESNMCDLLRINTDRGVMINDNQSRFSIKGQPIHHFVGTSTFSEYTVVHAGCVAKINPDAPLDKVCILSCGICTGLGATINVAKPKPGSSVAIFGLGAVGLAAAEGARISGASRIIGVDLVSSRFELAKKFGVNEFVNPKDHDKPVQQVIAEMTNGGVDRAVECTGSIQAMISAFECVHDGWGVAVLVGVPNKDDAFKTHPMNLLNERTLKGTFYGNYKPRTDLPNVVEKYMKGELELEKFITHTIPFSEINKAFDYMLKGESIRCIIRMEE
>MtCAD10
MSNTTTGQVIKCTAAVAWEAGKPLVMEEVEVAPPQAGEVRLKILFTSLCHTDVYFWEAKGQTPLFPRIFGHEAGGIVESVGEGVTHLTPGDHALLVFTGECGDCPHCMSEESNMCDLLRINTDRGVMINDNQSRFSIKGQPIHHFVGTSTFSEYTVVHAGCVAKINPDAPLDKVCILSCGICTGLGATINVAKPKPGSSVAIFGLGAVGLAAAEGARISGASRIIGVDLVSSRFELAKKFGVNEFVNPKDHNKPVQQVIAEMTNGGVDRAVECTGSIQAMISAFECVHDGWGVAVLVGVPNKDDAFKTHPMNLLNERTLKGTFYGNYKPRTDLPNVVEKYMKGELELEKFITHSIPFSEINKAFDYMLKGESIRCIIRMEE
>MtCAD11
MSNTAGQIIKCRAAVAWEAGKPLVMEEVEVAPPQAGEVRLKILFTSLCHTDVYFWEAKGQTPLFPRIFGHEAGGIVESIGEGVTHLKPGDHALPVFTGECGDCPHCKSEESNMCDLLRINTDRGVMINDNQSRFSLKGQPIHHFVGTSTFSEYTVVHAGCVAKINPDAPLDKVCILSCGICTGLGATINVAKPKPGSSVAIFGLGAVGLAAAEGARISGASRIIGVDLVSSRFELAKKFGVNEFVNPKDHDKPVQQVIAEMTNGGVDRAVECTGSIQAMISAFECVHDGWGVAVLVGVPNKDDAFQTHPMNLLNERTLKGTFYGNYKPRTDLPNVVEKYMKGELELEKFITHTIPFSEINKAFDYMLKGESIRCIIRMGE
>MtCAD12
MEALLCRKLGDPTVSVEDENSPIIISKNHPIPQLDSPTSVRVRIKATSLNFANYLQILGKYQEKPHLPFIPGSDFSGIVDSVGSNVTNFRVGDPVCSFAALGSYAQYLVVDQTQLFRVPEGCDLVAAGALAVAFGTSHVGLVHRAQLKSGQVLLVLGAAGGVGLAAVQIGKACGAIVIAVARGAEKVQLLKSMGVDHVVDLGNENVTESVKEFLKVKRLKGIDVLYDPVGGKLMKESLRLLKWGANILIIGFASGEIPVIPANIALVKNWTVHGLYWGSYKIHRPAVLEDSLKELLSWLAKGLISVHISHSYGLSEANLAFTAIRDRKAIGKVMIVFDEKITRSKL
>MtCAD13
MPIIRSVTREYIGKPIRCKAAICKKSGEPLVIEEVELDPPKSWEVRIKILCTSLCHSDVTFWKMNSSAPTARFPRILGHEAVGLVESVGENVEEVKEGDLVVPVFLPNCGECIDCGSTKSNNCTKFGNKPIRDMPRDGTSRFRDMKGEVVHHLLGVSSFSEYTVVDVTHVVKITHDIPLDKACLLSCGVSTGIGAAWKVADVEKGTTVAIFGLGAVGLAVAVAAKQRGASKIIGVDLNHDKFEIGKQFGITDFVNPSSTSNEKSVSEVIKDMTNGGADYCFECIGLASLMTEAFNSSREGWGKTVIIGVEMHGSPLTLNPYDILKGKTITGSLFGGLKPKSDLPLLAQKYLDKELNLDGFISQEVDFKDINKAFDYLLQGKSIRCIIRMDP
>MtCAD14
MSLRLSSLLFKHHNLLLHHSLLQKPTTPLTKIITSKSSSHITKSFSTSSEMVKAIRVHELGGPQVMKWEDVEIGEPKEGEVRVKNKAIGVNFIDVYFRKGVYNAPSSPFTPGMEAVGIVTAVGSGPTGIQVGDLVGYAGQPMGSYAEEQILPANKVVPIPSSIDPAVAASILLKGMTAQFLLRSCFKVEPSHTVLVHAAAGGVGSLLCQWANALGATVIGTVSNKEKAAQAKEDGCHHVIIYKEEDFVARVNEITSGGGVEVVYDSVGKDTFEGSLACLKLRGHMVSFGQSSGSPDPVPLSSLATKSLFLTRPTLFQYVVTRDELLRAAGEVFANVASGVLKVRVNHTYPLSEAVKAHEDLENRKTSGSVVLIP
>MtCAD15
MKAIVITTPGGPEVLQLQEVQDPQPKDNEVLIRVHATALNSADTVQRKGFYPIPQGASPYPGLECSGTIVCVGINVSKWKIGDQVCALLAGGGYAEKVAVPEGQVLPVPPGISLKDAASFTEVACTVWSTIFMTSRLSKGETLLVHGGSSGIGTFAIQIAKYQGSKVFVTAGSEEKLAFCKSIGADVGINYKTEDFVARVKEETGGQGVDVILDCMGASYYQRNLASLNFDGRLFIIGFQGGVSTEVDLRALFGKRLTVQAAGLRSRSPENKAVIVAEVEKNVWPAIAEGKVKPVVYKSFPLSEAAEAHRLMESSQHIGKILLVA
>MtCAD16
MEIKAGLSALVTGGASGIGKGLVLALAEKGVFITIVDFSEEKGRETATLVEKINTKFHPNLHHPSVLFVKCDVTNSRDLAAAFEKHVSTYGGLDICIASAGINNPIPFDKDPTDGTRSWRHTLNVNFIAVFDTTRLAIKAMEALKRPGTIINLGSASGLYPMYGDPVYTGSKGGVVMFTRALRLYKRQGIRINVLCPEFIETEMGLKVDPRLISMMGGFVPMDMVVKGAFELITDESKAGHCLWITNRRGLEYWPTPSEEAKYLTRPTRFRRKSEYQAPSIKLPDSFEKTVVHTLTHNFRNATSIVRAPLRLPIKPNHVLVKIIYAGVNASDVNFSSGRYFGGNNKETAARLPFDAGFEAVGIIAAVGDSVTDLKVGMPCAFMTFGGYAEFTMIPSKYALPVPRPDPEAVAMLTSGLTASIALEKAGQMESGKVVLVTAAAGGTGQFAVQLAKLAGNTVVATCGGGAKAKLLKELGVDRVIDYHSEDIKTVLKKEFPKGIDIIYESVGGDMLKLCLDALAVHGRLIVIGMISQYQGEKGWTPSKYPGLCEKLLSKSQAVAGFFLVQYSHMWQEHLDRLFDLYSQGKLKVAVDPKKFIGLHSVADAVEYLHSGKSAGKVVVCVDPTFSNHAAKL
>MtCAD17
MEIKAGLSALVTGGASGIGKGLVLALAEKGVFITIVDFSEEKGRETATLVEKINTKFHPNLHHPSVLFVKCDVTNSRDLAAAFEKHVSTFGGLDICIISAGIENPIPFDKDQTDGTRSWRHTLNVNFIAVFDTTRLAIKTMEALKRPGAIINMGSASGLYPMYLDPIYSGSKGGVVMFTRSLRLYKRKGIRVNVLCPEFVETELGLKVDPKFLSMMGGFIPMEMVVKGAFELITDESKAGHCLWISNRRGLEYWPTPSEEAKYLVRPRRLRRRAEYKAPSIKLPESFEKIVVQTLTHNFRNATSIVRAPLRLPVKPNLVLVKIIYAGVNASDVNFSSGRYFGGNNKETTARLPFDAGFEAVGIIAAVGDSVTDLKVGMPCAFMTFGGYAEFTMIPSKYALPVPRPDPEGVAMLTSGLTASIALEKAGQMESGKVVLVTAAAGGTGQFAVQLAKLAGNTVVATCGGGTKAKLLKELGVDRVIDYNSEDIKTVLRKEFPKGIDIIYESVGGDMLKLCLDALAVHGRLIVIGMISQYQGEHGWTPSKYPGLLEKLLAKSQTVAGFFLVQYSHFYQEHLDRLFDLYSKGKLKVAVDPKKFIGLHSVADAVEYLHSGKSVGKVVVCVDPTFVNQVAKL
>MtCAD18
MGSQPQFEHPNKAFGWAARDQSGLLSPFNFSRRETNEKDVSLKILFCGICHTDLHMIKNEWGISTYPLVPGHEIVGIVTKVGSKVEKFKVGDKVGVGFMIDSCRSCQNCAENLESYCPRFTATCGAKYRDGTTTYGGYSDSMVVDEHFVVHIPDGLPLEATAPLLCAGITVYSPLRYFGLDKPGMHIGVVGLGGLGHMAVKFAKAFGANVTVISTSPNKEKEARECLGADSFLISRDQDKMQAAVNTLDGIIDTVSAEHPLSPLIGLLKSHGKLVMVGAPAKPLELPVFTLLSGRKIVAGSNIGGMKETQDMLDFAAKHNVKPTIEVIPMDYVNTAMERLLKADVKYRFVIDIGNTLKPSS
>MtCAD19
MALQPEMEHPKKAFGWAARDSSGVLSPFKFSRRETGEKDVAFKVLYCGICHSDLHMLKNEWGSSIYPLVPGHEVSGEVTKVGSMVTKFKVGDKVGVGCMVGSCHSCQSCGDDLENYCSKMILTYGAKNIDGTITYGGYSDTMVAHEHFVIRIPDALPLDAAAPLLCAGITVYSPLKYFGLNKPGLHVGVVGLGGLGHMAVKFTKAFGANVTVISTSPNKKKEAIEHLGADSFVVSHEQDQMQAVMGTFDGIIDTVSALHPLMPLMGLLKNHGKLVMVGAPEKPLELPAFSLIGGRKIIGGSMIGGIKETQEMIDFAAKHDVKPDIEVIPIDYVNSAMDRLLKADVKYRFVIDIGNTLKASS
>MtCAD20
MASKPETEHPKQAFGWAARDTSGVLSPFKFSRRETGEKDVAFKVLFCGICHSDLHMAKNEWGSTTYPVVPGHEVAGEVTEVGSKVKNIKVGDRVGVGCMVGSCHSCQSCGEDLENYCSKMIQTYSSKNVDGTITYGGYSDTMVVDEHFIVRIPDALSLDAAAPLLCAGITVYSPMKHFGFDKPGLHIGVVGLGGLGHMAVKFAKAFGVKVTVVSTSPNKKKEAIERLGADSFVVSREQDQMKAVMGTFDGIIDTVSALHPLMPLLGLLKNNGKLVMVGAPEKPLEFPVFSLIVGRKTIGGSMIGGMKETQEMIDFAAKHGVKPDIEVVPVDYVNTAMERLVKADVKYRFVIDIGNTMKASS
>MtCAD21
MARQPEFEHPNKAFGWAARDTSGVLSPFNFSRRETGEKDVAFKILYCGICHSDVCMAKNEWGISTYPLVPGHEIVGIVTKVGSKVEKFNVGDKVGVGYIIDSCRSCQNCVDNLENYCPAYTTTVGGMHRDGTITHGGYSDSLVVAENFVVHIPDGLPLEAAAPLLCAGITVYSPLRYFGLDKPGLHVGVVGLGGLGHMAVKFAKAFGANVTVISTSASKEKEAKEHLGADSFLISRDQDKMQSALGTLDGIIDTVSANHPVLPLLGLLKSHGKLVMVGVPDKPLEIPVFPLILGRKLVAGSGIGSIKETQEMLEFAAKHNVKPDIEVVPVDYVNTAIERLLKADVKYRFVLDIGNTLKPSS
>MtCAD22
MATQPELEHPNKAFGWAARDTSGVLSPFNFSRRETGEKDVAFKILYCGICHSDVHMAKNEWGISTYPLVPGHEIVGIVTKVGSKVEKFNVGDKVGVGYMVDSCRSCQNCVDNLENYCPTFTFTCGAKYRDGTSTYGGYSDSLVADENFVVHIPDGLPLEAAAPLLCAGITVYSPLRYYGLDKPGLRIGVVGLGGLGHMAVKFAKAFGAIVTVISTSPNKEKEAIEHLGADSFLISRDQEKMQSALGTLDGIIDTVSANHPILPLIGLLKSHGKLVMVGVPDKPLEIPVFPLILGRKLVAGSNIGGIKETQEMLDFAAKHSVKPDIEVVPVDYVNTAIERLLKADVKYRFVLDIGNTLKPSS
>MtCAD23
MATQPEFEHPNKAFGWAARDTSGVLSPFNFSRRETGEKDVAFKVLYCGICHSDLHMIKNEWGMSTYPLVPGHEIAGIVTEVGSKVEKFKIGDKVGVGCLVDSCRACQNCEENLENYCPKQTNTYSAKYSDGSITYGGYSDSMVADEHFIVHIPDGLPLESAAPLLCAGITVYSPLRYFGLDKPGMNIGIVGLGGLGHLGVKFAKAFGANVTVISTSPNKEKEAIENLGADSFLISHDQDKMQAAMGTLDGIIDTVSADHPLLPLVGLLKYHGKLVMVGAPDKPPELPHIPLIMGRKTISGSGIGGMKETQEMIDFAAKHNIKPDIEVIPVDYVNTAMKRLLKADVKYRFVLDIGNTLKPSS
>MtCAD24
MATQPEFEHPKKAFGWAARDPSGVLSTFNFSRRETGEKDVAFKVLYCGICHTDLHMAKNGWGTSTYPLVPGKHEIVGVVTLDGIIDTISADHSLLPLIDLLKSHGKLVLVGAPEKPLELPAWPLLVGRKMVAGSGMGGMKETQEMIDFAAKHNVQPDIEVIPMDYVNTAMERVHKSDVKYRFVIDIRNTLKTSP
>MtCAD25
MATEGKVVEHPKKAFGWAARDPSGVLSPFNFSRRETGEKDVAFKVLYCGICHSDLHMAKNEWGTSFYPLVPGHELAGIVTEVGSKVEKFKVGDKVGVGYLIDSCRSCQDCNDNLENYCPKFVVTCGAKYRDGTVTYGGYSDSMVADEHFVIRIPDNIPLEFAGPLLCAGVTVYSPLRFFGLDKPGLHIGVVGLGGLGHMAVKFAKAFGANVTVISTSPNKEKEAIEHLGADSFLISSDPKQIQGAIGTLDGIIDTVSAVHPLLPMIGLLKSHGKLIMLGVIVQPLQLPEYTLIQGRKILAGSQVGGLKETQEMINFAAEHNVKPDIEVVPIDYVNTAMQRLAKGDVKYRFVIDIGNTLKPSS
>MtCAD26
MATETQVLEHPKKAFGWAARDPSGVLSPFNFSRRETGEKDVAFKVMYCGICHTDLHMMKNEWGNSIYPLVPGHELAGIVTEVGSKVEKFKVGDKVGVGYMVDSCRSCQNCADDLENYCPTFTVTCGAKYRDGTVTYGGYSDSMVADEHFVIRIPDSLPLDAAGPLLCAGITVYSPLRHFELDKPGMNIGVVGLGGLGHMAVKFAKAFGANVTVISTSPHKEKEAIEHLGADSFLVSRDPDQMQTAMGTLNGIIDTVSANHPILPLVALLKSNGKLVMVGGVAKPLELPVFSLLGGRKLVAGSLIGGIKESQEMVDFAAEHNVTPDIEVVPIDYVNTAMERLDKADVKYRFVIDIGNTLKPSP
>MtCAD27
MATEAKVFEHPKKAFGWAARDSSGVLSPFNFSRRETGEKDVAFKVLYCGICHTDLHMMKNEWGNSIYPLVPGHELAGIVTEVGSKVEKFKVGDKVGVGYMVDSCRSCENCAEDLENYCPQQTVTCGAKYRDGSVTYGGYSDSMVADEHFVIRIPDSLPLDVAGPLLCAGVTVYSPLRHFQLDKPGMNIGVVGLGGLGHMAVKFAKAFGANVTVISTSPSKEKEAIEHLGADSFLVSRDPDQMQAAMGTLNGIIDTVSASHPILPLIGLLKSNGKLVMVGGVAKPLELPVFSLLGGRKLVAGSLIGGIKETQEMIDFAAEHNVTPDIEVVPIDYVNTAMERLEKADVKYRFVIDIGNTLKPSP
>MtCAD28
MAIDATKLVVFPKKAFGWAARDSSGVLSPFHFFRRETGEKDVAFKVLYCGICHSDLHIMQNEWGKTTYPLVPGHELTGVVTEVGSKVKKFKVGDKVGVGYMVDSCRSCENCADDIENYCTKYTQTFNGKSRDGTITYGGFSDSMVADEHFVIRIPDSLPLDGAGPLLCAGVTVYSPLRHFGLDKPGMNIGVVGLGGLGHMAVKFAKAFGAKVTVISTSPKKEKEAIEHLGADSFLVSRDPEQMQAATSTLNGIIDTVSASHPVVPLIGLLKSNGKLVMVGAVAKPLELPIFSLLGGRKSIAGSLIGGIKETQEMIDFAAKHNVTPEIEVVPIDYVNTAMERLVKGDVKYRFVIDIGNSLKPSP
>MtCAD29
MKSSIKTQSFPTLINEDDDVGSKVVKFKIEDRVSVGCFVDSCQSCQNCANNLESYFPGYKKFDLVVTDKTRHYRLILSAICHNYIYGQPYLQCIYTQRMNGNGILSVCRC
>MtCAD30
MARQPEFEHSKKAFGWAARDSSGVLSPFNFSRREICEKDVALRVLYCGICHSDLHKAKNEWGTTNYPLVPGHEIVGIVTEVGSKVKKFKVGDRVGVGCLVDSCHSCQNCVDNLENYCPQLTLTDGSKYSDGTSTHGGFSDSMVSDEHFVFRIPDQLPLDAAAPLLCAGITVYSPLRHFGLDKPDMNIGVVGLGGLGHMAVKFAKAFGANVTVISTSPKKEKEALEHLRADSFLISRDPKQMKAATATLDGIIDTVSADHPLLPLIGLLKSHGKLVMVGAPEKPLELPVFPLLAGRKIVAGSLIGGIKETQEMIDFAAEHNVKPDIEIIPIDYVNTAMERLLKADVKYRFVIDIGNTLKSSS
>MtCAD31
MENTLSNEKEVPVFGWAARESSGILSPFSFSRRANGDRDITIKILFCGVCHGDVHFAKNELGHSLYPMVPGHEIVGEVMKVGQSVTKFKIGDIAGVGPLCGSCGLCSNCSKGWENYCSKQILTYNSHDHDGSITYGGYSNKIVVNEHFAIMMPKGLPLEGAAPLLCAGSTVYSPMMHHGLCQSGQHLGVVGLGGLGHVAVKFAKAFKMKVTVISTSPGKKEEALERLGADSFLLMNDQQQLQEAKDTMDGIIDTVSGPHSLYPLIEMLKTCGKLILVGASVTPPILPYMPLMSGRKIIAGSAGGGMKESQDMIDFAAKHNITADIEVISMDYVNTAFERLAKNDVKYRFVIDVANTLK
>MtCAD32
MSSTSQIITCKAAICWGLGKAVTIEDIQVDPPKSKEVRVKMLCASLCHTDFSSTQGFPHNKFPLALGHEGVGVIESVGDEVTNMKEGDIIIPTYVGECQECVNCVSRKTNLCLTYPVRFTGLMPDNTSRLSVRGQRLYHVLSCATWSEYVVVDVNYLLKVDPTINLAYASFISCGFSTGYGAAWKEAKVKSGSSVAVFGLGAVGLGVIGGAKMMGASKIIGVDKNEMKREKGEAFGMTHFINPSGSYKSASDLVKELSGGMGVDYSFECTGVPSLLNVSVEATKLGTGKTIAIGSGVENIVPFDLIAILFGRTLKGSVFGGLKTASDLPIIADKCQNEEFPLQELFTHEVPLADINKAFEIMKQPNCVKVVIKM
>MtCAD33
MAMEDKPAAPTSEGQQSIRCKAAVCRKPGEPLIIEEIFVAPPMPHEARIRIICTSLCHSDIIFWKMQEPPAIFPRILGHEAIGVVESVGEGVTEVTKGDIVIPIFMADCEECIDCKSTKSNLCSKFPFDVKPWMLRYDTTRFTNLNGEIINHFIFVSSFSEYTVVDTANLLKIDPAIPPNRACLLSCGVSTGVGAAWKTANVELGSTVAIFGLGCIGLAVAEGARLCGATRIIGVDIKPEKFEIAKKFGVTDFVNPGELENKSVSQVIIEMTGGGADYCFECVGMASLVHEAYASCRKGWGKTIMLGVDKPGSKLSINSTDVLFQGKTLMGSIFGGLKPKSDVPILFKRYMDKELNLDDFVTHEVEFKDINKAFDLLTKGECLRSVIWMDK
>MtCAD34
MASTHSIPSHTKAWVYSQYGIIEDVLKFDPNVPTPHPKEDQVLIKVVAAALNPVEIKRALGQLKDIDSPLPTVPGYDVAGVVVSVGEKVNKFKVGDEVYGDINETALNNPKTVGSLSEYTVAEEKVLAHKPSNLSFVEAASLPLAIITAYQGLERVEFSSGKSLLVLGGAGGVGSLVIQLAKHVFEASRIAATASTTKLEFLRKLGADLAIDYTKENYEEITEKFDVVYDAVGDSERAVKAANEGGKVVTILPPGTPPAIPFLLTSDGAVLEKLQPYLENGRVRPILDPKSPFPPGTPLFCISWFFKYN
>MtCAD35
MASTPSIPSHTKAWVYSQYGNIEEILKFDSNVPTPHPKEDQVLIKVVAAALNPVDIKRALGHFKDIDSPLPTVPGYDVAGVVVSVGEQVKKFKVGDEVYGDINEITLHNPKTIGTLSEYTVAEEKVLAHKPSNLSFVEAASLPLAIITAYQGLERVEFSSGKSLLVLGGAGGVGSLVIQLAKHVFEASRIAATASTTKLDFLRKLGADLAIDYTKENYEELTEKFDVVYDAVGDSERAVKAANEGGKVVTILPPGTPPAIPFLLTSDGAVLEKLQPYLENGKVKPILDPKSPFPFYQTLEAFSYLNTNRAIGKIVIHPIP
>MtCAD36
MASSSTPQVITCKAAVAWGAGEALVMEEVEVSPPQPLEIRIKVVSTSLCRSDLSAWETHAIFPRIFGHEASGIVESVGLGVTEFKEGDQVLTVFIGECMSCKLCKSGKTNICQVLGLERKGLMHSDQKTRFTVKGKPVYHYCGVSSFSEYTVVHSGCAVKVSPHVPLEKICILSCGVSAGLGAAWNVADVSKGSTVVIFGLGTVGLSVAQGAKLRGASRIIGVDNNPQKCENAKSFGITEVVDPSLYKEPIAQVIKRITDGGADFCFECAGDTDMITTALQSCCDGWGLTVTLGVPKVKPEMSAHYGLFLTGRTLKGSLFGGWKPKTDLPSLVEKYVNKEIQIDDYITHNLSFDEINKAFNLMKEGKCLRCVIHMSR
>MtCAD37
MGKGGMSVDDDVEQQNMAAWLVGLNTLKIQPFNLPSLGPHDVRIKMKAVGICGSDVHYLKTLRCADFIVKEPMVIGHECAGIIEEVGSQVKTLVPGDRVAIEPGISCWRCDHCKLGRYNLCPDMKFFATPPVHGSLANQIVHPADLCFKLPENVSLEEGAMCEPLSVGVHACRRANIGPETNVLIMGAGPIGLVTMLSARAFGAPRIVVVDVDDHRLSVAKSLGADDIVKVSTNIQDVAEEVKQIHNVLGAGVDVTFDCAGFNKTMTTALTATQPGGKVCLVGMGHSEMTVPLTPAAAREVDVVGIFRYKNTWPLCLEFLRSGKIDVKPLITHRFGFSQKEVEEAFETSARGGNAIKVMFNL
>MtCAD38
MGKGGMSVDDDVEQQNMAAWLVGLNTLKIQPFNLPSLGPHDVRIKMKAVGICGSDVHYLKTLRCADFIVKEPMVIGHECAGIIEEVGSQVKTLVPGDRVAIEPGISCWRCDHCKLGRYNLCPDMKFFATPPVHGSLANQIVHPADLCFKLPENVSLEEGAMCEPLSVGVHACRRANIGPETNVLIMGAGPIGLVTMLSARAFGAPRIVVVDVDDHRLSVAKSLGADDIVKVSTNIQDVAEEVKQIHNVLGAGVDVTFDCAGFNKTMTTALTATQPGGKVCLVGMGHSEMTVPLTPAAAREVDVVGIFRYKNTWPLCLEFLRSGKIDVKPLITHRFGFSQKEVEEAFETSARGGNAIKVMFNL
>MtCAD39
MLSLESRECKIPGAEVLLMNMQRATKKAELSGSPYAVWTRAPVEMRIGSIRDEDAFAWVVLQHVEVPIPSPSKDEVLIKLEAASINPFDWKVQKRMLWPFLPPKFPYIPCTDVAGEVMMVGKGVKKFKTGDKVVGLVSPFSGGGLAEFAVVKESVTASIPQEISASECVGLPVAGLTALQALTKSIGIKLDGSGERKNILITAASGGVGHYAVQLAKLGNTHVTATCGARNMEIVKKLGADEVIDYKTPIGVELKSPSGKKYDAVVHCASDFPWSVFEPNLSTNGKVVDITPSSASMLTFALTKITFSKKQLVPLLLIPKGRDLQFLVDLIKQGKLKTIIDSKFPLAKAEDGWSKSIDGHATGKIIFEF
>MtCAD40
MATSEVANGNHLSGTKGKTITCKAAVAHGPGEPFVVEQILVQPPQKMEVRIKILYTSICHTDLSGWKGECEPQRAYPRIFGHEASGIVESVGEGVNDMKENDKVVLIFNGECGECKCCMCKKTNMCEKSGVDPMKKLMCDGTSRFSSIDGKPIFHFLNTSTFTEYTVVDSACAVKLNTEDNLSLKKLTLLSCGVSTGIGAAWNNANVHAGSSVAIFGLGAVGLAVAEGARARGASKIIGVDINPDKFNNTAETMGITEFINPKDEEKPVYEIIREMTDGGVDYSFECTGNLNVLRDSFLSVHEGWGLTVLLGIHGSPKLLPIHPMELFDGRRIEGSVFGGFKGKSQLPNLATECMKGAIKLDNFITHELPFDEINQAFNLLIAGKSLRCVLTL
>MtCAD41
MATSESESKGKIITCKAFVANAPGEPLVMQQILVQPPQKMEVRIKILYTSICHTDLSGWKGESEPQRAFPRIFGHEASGIVESVGEGVKDLNENDKVVIVFNGECGECNYCKCEKTNMCEKYGVNPMKRLMCDGTSRFSTIDGKLIYHFLNSSTFTEYTVVDSGCALKLNTEDILSLKKLTLLSCGVSTGIGAAWNNANVHAGSSVAIFGLGAIGLAVALGAQARGASKIIGVDVNPEKLTIAKAMGITDFINPRDEEKPVVEKIREMTGGGVHYSFECTGNVNVLRDSFLSCHEGWGLTILLGIHASPKLLPLHPMELFDGRKIEGSVFGGFKGKSQLPNLATECMKGAIKLDDFITHELPFDEINKAFDLLIAGKSLRCLLTL
>MtCAD42
MASSTEGQVITCKAAVAWEPNKPLTIEDVEVAPPQANEVRIQILFTALCHTDAYTWSGKDPEGLFPCILGHEAAGIVESVGEGVTDVKPGDHVIPCYQAECGECKFCKSGKTNLCGKVRAATGVGVMMNDRKPRFSIKGKPIYHFMGTSTFSQYTVVHDVSVAKIHPDAALDKVCLLGCGVPTGLGAVWNTAKVEPGSIVAIFGLGTVGLAVAEGAKSAGASRIIGIDIDSNKFDTAKNFGVTEFINPKDHEKPIQQVISDLTDGGVDYSFECIGNVSVMRSALECTHKGWGTSVVVGVAASGQEISTRPFQLVTGRVWKGTAFGGFKSRSQVPWLVEKYLKKEIKVDEYVTHNLTLAEINEAFDLMHEGKCLRCVLALH
>MtCAD43
MKMQKAWFYEEYGPKEVLKLGDFPIPSPLENQLLVQVYAAALNPIDSKRRMRPIFPSDFPAVPGCDMAGVVIGKGVNVKKFDIGDEVYGNIQDFNSMEKPKQLGTLAQFIVVEENLVARKPKRLSFEEAASLPLAVQTAIEGFKTGDFKKGETMFVVGGAGGVGTLVLQLAKLMFGASYVVSSCSTPKLKFVKQFGADKVVDYTKTKYEDIEEKFDFIYDTVGDCKKSFVVAKKDGAIVDITWPASHERAVYSSLTVCGEILEKLRPYLERGELKAVIDPKGEYDFENVIDAFGYIETGRAWGKVVVTCFPMAPKDRHSTILSEIDTNIPQVNGFAKDLCLK
>MtCAD44
MKMQKAWFYEEYGPKEVLKLGDFPIPSPLENQLLVQVHAAALNPIDSKRRMRPIFPSEFPAVPGCDMAGVVIGKGVNVKKFDIGDEVYGNIQDFNSMEKPKQLGTLAQFIVVEEKLVARKPKCLSFEEAASLPLAVQTAIEGFKTGDFKKGETMFVVGGAGGVGTLVLQLAKLMFGASYVVSSCSTPKLKFVKQFGADKVVDYTKTKYEDIEEKFDFLYDTVGDCKKSFVVAKKDGAIVDITWPASHERAVYSSLTVCGEILEKLRPYLERGELKAVIDPKGEYDFENVIDAFGYIETGRAWGKVVVTIPHHHSTTILSEIDTNTLQLNGLAAKNLCLK
>MtCAD45
MSLSTTTSHLTILPSLPSTSPLSLRFSFTFQPKTNQKTCLKTLLSSSTRHARFLVKSQSTTASSEAVKVTQVPSEMKAWVYGEYGGVDVLKFDSNVAVPDVKEDQVLVKVVAAALNPVDGKRRQGKFKATDSPLPTVPGYDVAGVVVKVGSEVKDFKVGDEVYGDVNEKALEGPNQFGSLAEYTAVEEKLLALKPTNLDFAQAASLPLAIETAYEGLERTGFSSGKSILVLNGSGGVGSLVIQLAKQVFGASRVAATSSTRHLELLKSLGADLAIDYTKENFEDLPEKFDVVYDAIGQCDRAVKAIKEGGSVVALTGAVTPPGFRFVVTSNGAVLKKLNPYLESGKVKPIIDPKGPFPFDQVAEAFSYIETNKATGKVVVFPIP
>MtCAD46
MAISPELEHPRKAFGLAAKDSSGVLSPFIFSRRETGEKDVRFKVLFCGICHSDLHMLKNEWGNSVYPVVPGHEIVGEVTEVGDKVQKFKVGDKVGVGCMVQSCHSCQNCNESLENYCPKVILTYGSKNLDGTITYGGYSDTMVTDESFVISIPNSLPLDAAAPLLCAGITVYSPLKYFGLDKPNLQLGVVGLGGLGHMAVKFAKAFGAKVTVISTSPNKKKEAIELLGADSFVVSSEQDQMQAATGTLDGIIDTVSAVHPLLPLIGLLKSHGKLVMVGAPEKPLELPVFPLLMGRKIIGGSLIGGIKETQEMIDFAAKHDVKPEIEVVSADYVNTALERLLKADVKYRFVIDIGNTLKSS
>MtCAD47
MFARSILFSIKDGSCRRNKFMVIHRCRQPSSPVISLMETALSTLHFIHTKNNSSRDRWRNHPKPNSHSKLLVWAARDTSGTLSPFHFSRRENGDDDVSVKILYCGVCHSDLHTLKNDWGFTTYPVVPGHEIVGVVTKVGINVKKFRVGDNVGVGVIVESCQTCENCNQDLEQYCPKLVFTYNSPYKGTRTHGGYSDFVVVHQRYVVQFPDNLPLDAGAPLLCAGITVYSPMKYYGMTEPGKHLGVAGLGGLGHVAIKFGKAFGLKVTVISTSPNKETEAIDKLGADSFLVSKDPEKMKAAMGTMDYIIDTISAAHSLMPLLGLLKLNGKLVTVGLPSKPLELSVFPLVAGRKLIGGSNFGGLKETQEMLDFCGKHNITADIELIRMDEINTAMERLHKADVKYRFVIDVANSLSSL
>MtCAD48
MASAIVRRNIIRSNNLKRLSCWRLNNNKQLLNNVEDACTIYTEAVGGVGLPSYMRGAVFREPNKPLTIEEFHIPRPKAGELLIKTKGCGVCHSDLHVMKGEIPFSSPCVVGHEITGEVVEHGQHTDSKTIERLPIGSRVVGAFIMPCGNCSYCSKGHDDLCEAFFAYNRAKGTLYDGETRLFLRGSGNPIYMYSMGGLAEYCVVPANALAVLPNSMPYTESAILGCAVFTAYGAMAHAAEVRPGDTVAVIGTGGVGSSCLQIARAFGASDIIAVDVQDEKLEKAKTLGATHTINSAKEDPIEKILEITGGKGVDVAVEALGRPQTFAQCTQSVKDGGKAVMIGLAQAGSLGEVDINRLVRRKIKVIGSYGGRARQDLPKLIRLAETGIFDLGHAVTRKYTFEESGKAFQDLNEGKIVGRAVIEIV
>MtCAD49
MSRAKQVITCKAAVCWGLGKPVTVEEIQVDPPKAKEVRVKMLCSSVCHTDISSLKGFPHNQFPLALGHEGIGVVESIGDQVTNLKEGDFIIPTYIGECEECENCVSGKTNLCLTHPVRLTGLMPDNTSRLSVRGQTLYHVLSCASWSEYVVVDINYLLRVDPNINLAYASFISCGFSTGYGACWKEANIESGSTVAVFGLGAVGLGAISGAKMMGASKIIGVDKNEMKREKGEAFGMTHFINSNDSDKSASELVKELNGMGVDYCIECTGVAPLLTESLEATKMGTGKAIAVGIGAELVVPFGLLAIQFGRTLKGSVFGGIKAKSDLTTIANKCQKQEFPLHELFTHEVPLVDIDKAFELLKDPTCVKVVIKILSPHLLFQQAICPRFRRSSTYIRELHAITTAVKKWRQYLLGHPFVIFTDHQSLNELLTQVIQSPEQQIYLAKLMGYDYSIHTNLAKQM
>MtCAD50
MNDKMTALVFEGTGEMALRDIPTPPLLEGEAIIRVDAVGICGTDLDIYHGHNAEKLMGTVLGHEFAGTVIASSNEAELARGVRVAVNPRSPCGVCEFCRQGRDNLCVDRGCVAFTRPGAFAEYVAFPLASAIPVPANLSCTHAALAEPAATVLNALTRAERILQMSLLHSDVLVIGGGAIGMLTAAYLTQRGCKSVVVAETNALRRKTIDRHIGCSVIDPRIETGVVAAFDLIVDAVGSGATRKAAVAACRSGGVIQNIGLQQNVSEIDMQRITYGEITLSGCLAYTEGDMRSAVDKIGRGMFGDLSWIETRSLVHGTDAFQELAAGIVASPKIVLLPDATKVVQAGSAIS
>MtCAD51
KIVPGFDVAGIVIKVGSEVVKFKVGDEIYGDINEEGLSNLKILGTLSEYTIAEERLLAHKPKNLSFIEAASIPLAMETAYEGLERAQLSAGKSILVLGGAGGVGSFAIQ
>LjCAD1
MEALVCKKLGDPTLGLEDNNTPIILSKNHPIPQLDSPTSVRVKIKATSLNFANYLQILGKYQEKPTLPFIPGSDYSGIVDAVGSKVESFRVGDPVCSFIALGSFAEYLVVDETQLFRVPDGCDLVSAGALAVAFGTSHVALVHRAQLTSGQVLLVLGAAGGVGLAAVQIGKACGAIVIAVARGAEKVQLLKSHGVDHVVDLTNENVTESVKEFLKARKLKGIDVLYDPVGGKLTKECLRLLKWGANILIIGFASGEIPVIPANIALVKNWTVHGLYWGSYKIHRPRVLEDSLKELLSWLARGMISVHISHSYPLSEANLAFGAIKDRKVIGKVMIVFDEKSTRSKL
>LjCAD2
MATTQGQVITCKAAVAWEPNKPLTIEDVQVAPPQAGEVRVKILYTALCHTDAYTWSGKDPEGLFPCILGHEAAGVVESVGEGVTEVQPGDHVIPCYQAECRECKFCKSGKTNLCGKVRSATGVGVMLEDRKSRFSINGKPIYHFMGTSTFSQYTVVHDVSVAKIDPKAPLEKVCLLGCGVPTGLGAVWNTAKVEPGSTVAIFGLGTVGLAVAEGAKTAGASRVIGVDIDSNKFQIAKDFGVTEFVNPKDHEKPIQQVIADLTDGGVDYSFECIGNVSVMRSALECTHKGWGTSVVVGVAASGQEISTRPFQLVTGRVWKGTAFGAFKSRSQVPWLVEKYLKKEIKVDEYITHNMTLEEINQAFDLMHEGKCLRVVLAMHG
>LjCAD3
MAAIPTHIKAWAYSEHGKSVDVLKFDPNLPLPELKEDQVLIKVAAASLNPIDYKRMEGAFKASDSPLPTAPGYDVAGVVVKVGSEVKKFKVGDEVYGDINEQAMVYPKVVGSLAEYTAAEEKLLSHKPQNLSFAEAASLPLTIETAYNGLELAGFSAGKSILVLGGAGGVGTLIIQLAKHVYGASKIAATSSTGKLELLRKLGADTPIDYTKENFEDLPEKFDVVYDTVGQTESAFKVLKEGGKVVTIVPPGLPPAIFFVLTSDGAVLEKLRPFLESGKVKPILDPKSPFPFSQTVEAFSYLETGRATGKVTLTLQFFISYFSLFNSSLFSSMAAIPTHIKAWTYSEYGKSTDILKFDPNVPLPELKEDHVLIKVVAAALNPIDYKRMEALFKDTDSPLPTAPGYDVAGVVVKVGSEVKKFKVGDEVYGDINENALEYPKVVGSLAEYTAVEEKLLAHKPKNLSFVEAASLPLAIETAYEGLERAGFSAGKSILVLGGAGGVGTHVIQLAKHVFGASKVAATSSTGKLELLRKLGADMPIDYTKENVENLPEKFDVVFDAVGDADTTFKPLKEGGKFVTIVPPGLPPPAIYYILKSDGAVLEKLKPYLESGKVKPILDPKSPFPFSQTVEAFSYLETNRAVGKVVIHPIP
>LjCAD4
MSSTDGQVIKCRAAVSWEAGKPLVIEEVEVAPPQAGEVRLKILYTSLCHTDVYFWEAKGQTPLFPRIFGHEAGGIVESVGEGVTHLKPGDHALPVFTGECGECPHCKSEESNMCDLLRINTDRGVMISDNQSRFSIKGKPIYHFVGTSTFSEYTVLHAGCFGATVNVAKPKPGSSIAIFGLGAVGLAAAEGARISGASRIIGVDLVSSRFEEAKKFGVNEFVNPKDHDKPVQEVIAEMTNGGVDRAGWGVAVLVGVPNKDDAFKTHPVNFLNERTLKGTFYGNYKPRTDLPNVVEKYMKGELELEKFITHTVPFSEINKAFDYMLKGQSIRCIIRMEE
>LjCAD5
MSNTAGQVIKCRAAVSWEAGKPLVIEEVEVAPPLAGEVRLKILYTSLCHTDVYFWEAKGQTPLFPRIFGHEAGGIVESVGEGVTHLKPGDHALPVFTGECGECPHCKSEESNMCDLLRINTDRGVMISDNQSRFSIKGKPIYHFVGTSTFSEYTVLHAGCLGATVNVAKPKPGSSIAIFGLGAVGLAAAEGARISGASRIIGVDLVSSRFEEAKKFGVNEFVNPKDHDKPVQEVIAEMTNGGVDRAVECTGSIQAMISAFECVHDGWGVAVLVGVPSKDDAFKTHPVNFLNERTLKGTFYGNYKPRTDLPNVVEMYMRGELELEKFITHTVSFSEINKAFDYMLKGESIRCIIRMEE
>LjCAD6
MSTTAGQVIKCRAAVSWEAGKPLVIEEVEVAPPQAGEVRLKILYTSLCHTDVYFWEAKGQTPLFPRIFGHEAGGIVESVGEGVTHLKPGDHALPVFTGECGECPHCKSEESNMCDLLRINTDRGVMISDNQSRFSIKGKPIYHFVGTSTFSEYTVLHAGCVAKINPAAPLDKVCILSCGICTGFGATVNVAKPKPGSSVAIFGLGAVGLAAAEGARISGASRIIGVDLVSSRFEGAKKFGVNEFVNPKDHDKPVQEVIAEMTNGGVDRAVECTGSIQAMISAFECVHDGWGVAVLVGVPNKDDAFKTHPVNFLNERTLKGTFYGNYKPRTDLPNVVEMYMRGELELEKFITHTVSFSEINKAFDYMLKGESIRCIIRMEE
>LjCAD7
MGSKLMHAVQYNSYGGGPSALKQVEVPIPAPSKDEVLIKLEAASINPFDWKVQIGKLRPLLPRKFPYIPGTDIAGEVVEIGQGVKKFKPGDKVVGMVNPFSGGGALAEFAVVKEFLTASRPSEIKASECAGLPVAGLTALQALTQSIGIKLDGSSERKNILITAASGGVGHYAVQLAKLGNTHVTATCGARNVELIKSLGADEVLDYKTPAGTALKSPSGKKYDGVVHCAEGFPWSTFEPNLSVNGKVVDITPTLSSMATFALKKLTFSKKQLVPLLLVPKGKDLQYLVDLVKEGKLRTVIDSKYPLTKAADAWAKSIDGHATGKIVLSSKCAQ
>LjCAD8
MAGPELTNGKTSLSFFKPSHETRGKTITCKAAVAYGPGDPFVVEQVLVHPPQKMEVRIKILYTSICHTDLSAWQGENESQRAYPRIFGHEASGVVESVGEGVSDIKEGDTVVPIFNGECGECKFCKCDQTNMCENFGVNPMRKVMFGDGKSRFSTVDGKPIFHFMNTSTFADYTVVDSACVVKLRPEPRLSLKNLTLLSCGVSTGIGGAWNTANVQAGSSVAIFGLGAVGLAVAEGARARGASKIIGVDINPEKFIRAQEMGITDFINPRDEEKPVHEIISEMTEGGVHYSFECTGNLDVLRESFLSTHEGWGLTVMLGIHASPKLLPFHPMEFFNGRRIVGSVFGDFKGKSQLPHLATECIHKDVKLENFITHELPFEEINKAFDLLITGKSLRCLLHL
>LjCAD9
MCSTAGKVIKCRAAVAWEAGKPLVIETIEVAPPQRGEVRLKILFNSLCRTDVYWWDAKGQTPLFPRILGHEAAGIVESVGEGVTHVKPGDSALPVFTGECGECSHCKSSGSNMCELLRINTDRGVMLSDGKTRFSKNGQPIYHFVGTSTFSEYTVVHAGCVAKISPAAPLDKVCVVSCGYCTGFGATVNVAKPEPNSTVAVFGLGAVGLAAAEGARLSGASRIIGVDLVPGRFEQAKKFGVTDFVNPKDHDKPVQQVIVEMTNGGVDRAIECTGNIQATISAFECLHDGWGVAVIVGVPTKDAEFKTHPINFMEGRTLKGTFYGNFKTRSDIPSVVEKYMNKELELEKFITHSVPFSEINKAFEYMLKGEGIRCLIRMKE
>LjCAD10
MSASIWTCIHTMPSKSQVITCKAAICWGLGEPVTVEEIQVDPPKATEVRVKMLCASICHTDITSIHGFPHGIFPLALGHEGVGIVESVGDQVTNLKEGDMIIPTYIGECQECENCVSGETNLCMKYPIALSGMMPDNTSRMSIRGQRLSHVFSCATWSEYMVIDASYPLKVDPTIDQAHASFISCGFSTGFGAAWKEAKVKSGSSVAVFGLGTVGLGAISGAKMQGATKIIGIDKNYMRREKGEAFGMTHFINPGDSGKSLSELVKELSGGVGVDYSIECTGAPPLLTESVAATKVGTGKTIAVGMAPEPVVPFGLLALLFGRTLKGSAFGGIKTTTDLSIIANKCLKQEFPLQELFTHEVPLSDVDKAFELLKQPDCVKIIIKM
>LjCAD11
MASQPEMEHPKKAFGWAARDSSGVLSPFKFSRRETGEKDVTFKVLYCGICHSDLHMIKNEWGSSVYPLVPGHEIAGVVTEVGSKVQKFKVGDRVGVGCMVNSCRSCQSCADNLENYCPKMILTYAAKNVDGTITYGGYSDLMVSDEDFVIRIPDNLPLEAAAPLLCAGITVYSPLKYYGLDKPGLHVGVVGLGGLGHMAVKFAKALGAKVTVISTSPNKKTEAIEKLGADSFVVSREQDQMKAVMGTFDGIIDTVSAVHPLLPLISLLKPHGKLVMVGAPEKPLEVPVFSLLGGRKTIAGSMIGGIKETQEMIDFAAKHDVKPEIEVIPMDYVNTAMERLLKADVKYRFVIDIGNTLKASSSI
>LjCAD12
MKTMKTMHAVQYDAYGGGLKHVEVPVPTPKKNEILLRLEATSINPIDWKMQKGLLLRPLLPPSFPHIPCGDVAGEVVEVGAQVKDFKVGDKVIAILLSQLGGGLAEFAVARESFTAARPSQVSAAEAAGLPVAALSAHNALTQIAGLKLDGTDLPKNILVTAASGGVGSYAVQLAKLGNTAHVTATCGARNIELVKSLGADEVLDYATPQGAALSSPSGKKYDIVIHCATGIPWSTFDPNLTPNGVVVDLTPGVRTLISFALKKLTFSKKKLVPFIVNIKREGMEHLAQMVKDGKLKTIIDSKFPLSKAEDAWAKSIEGHATGKIIVEP
>LjCAD13
MGKGGMSLDDHGGEEQENMAAWLVAINTLKIQPFKLPTLGPHDVRVRMKAVGICGSDVHYLKKLRCADFIVKEPMVIGHECAGIIEAVGAEVKSLVPGDRVAIEPGISCWRCDHCKLGSYNLCPDMKFFATPPVHGSLANQIVHPADLCFKLPDNVSLEEGAMCEPLSVGVHACRRANIGPETNVLIMGAGPIGLVTMLAARAFGAPRIVIVDVDDHRLSVAKTLGADDIFKASTNIQDVAEEVKQIHKVMGTGIDVTFDCAGFDKTMSTALTATKPGGRVCLVGMGHSEMTVPLTPAAAREVDVIGIFRYKNTWPLCLEFLRSGKIDVKPLITHRFGFSQKEVEEAFETSARGGNAIKVMFNL
>LjCAD14
MATQQPEFEHPKKAFGWAARDTSGLLSPFNFSRRETGEKDVAFKVLYCGICHSDLHIVENDFGMSTYPLVPGHEIVGVVTEVGSRVHKFKVGDKVGVGCLIDSCHSCQNCVENLENYCPQLILSQGGAKHKDGTTTYGGYSDSMIADEHFVIGIPDEFPLDAAAPLLCAGITVYSPLKYFGLDKPGLHIGVVGLGGLGHLAVKFAKAFGANVTVISTSPNKQKEALENLGVDSFLISHDQDQLQAAIGTLDGIIDTVSASHSLLPLIGLLKSHGKLIMVGLPDKTLELPLIPLIKGRKIIAGSMIGGIKETQEMMEFAAEHNVKPDIEVIPIDYVNKAMERLHKADVKYRFVIDIGNSLKPSF
>LjCAD15
MASTPYSNIPSQTKAWVYSQYGDIEEILKFDPNVLIKVEAAALNPVDSKRALGHFKDIDSPLPTVPGYDVAGVVVKVGSQVKKLKVGDEVYGDVNEITLDHPKTVGSLAEYTAAEEKVLAHKPSNLSFIEAASLPLAIITAYQGLETAQFSAGKSILVLGGAGGVGSLVIQLAKHVFEASKIAATASTGKLEFLRKLGADLPIDYTKENFEEVSEKFDVVYDAVGQSDRALKAVKEGGKVVTILPPGTPPAIPFLLTSDGAVLEKLQPYLESGKVKPILDPKSPFPFSQTVEAFSYLNTSRATGEVVIYPIP
>LjCAD16
MASTPNIPSHTKAWVYSEYGNIEHILKFDPNVPTPDIKENQVLIKVVAAALNPVDYKRALGYFKDFESPLPTVPGYDVAGVVVRVGSQVKKFKVGDEVYGDINEKALDPKTSGTLVEYTAAEEKVLAHKPSNLNFIEAASLPLAIITAYQGLETAEFSAGKSILVLGGAGGVGTLAIQLAKHVFGASKVAATASTAKLELLKKLGADLPIDYTKENFEELSEKFDVVYDAVGQSERALKAIKEGGKVVTILPPGTPPAIPFILTSDGAVLEKLQPYLESGKVKPILDPKSPFPFSQAVEAFAYLNTNRATGKVVIYPIP
>LjCAD17
MSSSTSTPQVITCKAAVAWGAGEPLVIEEVQVSPPQPMEIRVKVVCTSLCRSDISAWESHPIFPRIFGHEASGIVESVGLGVTEFKEGDHVLTVFIGECMECKPCTSGKSNVCQVLGLERNGLMHSDQKTRFSIKGKPVYHYCGVSSFSEYTVVHSGCAVKVSPNAPLEKICLLSCGVAAGLGAAWNVADVSKGSTVVIFGLGTVGLSVAQGAKLKGASRIIGVDNNPQKCENAKAFGITEVVDPNSYEEPIAQVINRITDGGADFSFECVGDTDMITTALQSCCDGWGLTVTLGVPKVKPVMSAHYGLLLMGRTLKGSMFGGWKPKSDLPSLVDKYVNKEIQIDDYITHNLQFDEINKAFTLMREGKCLRCVMHMPR
>LjCAD18
MAGKMMHAVQYDAYGGGAAGLKHVEVPVPSPKKNEVLLRLEAASINPVDWKIQKGVLRPLFLPRSFPHIPCTDVAGEVAEVGPQVKDFKVGDKVIAKLSTQYGGGLAEFAVASETLTAARPSQVSPAEAAGLPIAGLTARDALTQIAGVKLHETGQPKNILVTAASGGVGSYAVQLAKLGNNHVTATCGARNIDFVKGLGADEVLDYKTPEGAALRSPSGRKYDAVIHCTTGIPWSTFDPILTERGVVVDLTPNGSSFMTFALKKLTFSKKQLVPFFVTVKREGLEYLTQLVKDGKLKTIIDSKFPLSKAEDAWAKSIDGHATGKIIVEP
>LjCAD19
MNTQKAWFYEEYGPKEVLKLGSLPIPTPQNKQLLVQVHAAALNPIDFKRRLRPIFPSDFPVVPGCDMAGVVIGKGADVAKFDIGDEVYGNIQDFNAEEKPKQLGTLAQFIVVEESLVARKPKCLSFEEAASLPLAVQTAIEGFTTASYKKDQTIFVLAKHLYGAPYVVATTSTPKVEFVKQLGADKVVDYTKIKYEDIEEKFDFLYDTVGDCQKSVVVAKDDAAIVDITWPPSHPRAVYSSLTVSGESLEKLEPYLERGELKAVIDPTGPYHFDNVIEAFRYLETGRAWGKVVISCFPLGDPHHSPILSGAKTNIGENGNGFSEDVCLK
>LjCAD20
MALLLRSLPAKALKAPFNLKSTLIRRGVGFQSLTTRAFSSAAVSPPSKAIVYDSHGQPDAVTKLVEVAPVEVKDNDVCVKMLAAPINPSDINRIQGVYPVRPELPAVGGYEGVGEVLSVGSAVTSFAPGDLVIPSPPSFGTWQTYIVKNQSVWHKVDKGVPLEYAATITVNPLTAFLMLEHCISLNSGDAIVQNGATSMVGQCVIQLAKSRGIHNINIIRDRPGVDEVKERLKDLGADEVFTEKELEVKNVKSLLGGIPEPALGFNCVGGNAASLVLKFLRQGGTMVTYGGMSLKPVTVSTSSFIFKDLSLRGFWLQKWLSTEKAEESRGMIDKLLGLVQDGKLKYKMELTPFNDFNTALDKALGKLGSQPKQVIKF
>LjCAD21
MANSSSEVITCKAAICWGVGKPVTVEEIQVDPPKATEVRVKMLCASVCHTDITSTQGFPGVYPVVLGHEGVGVVESVGDQVKSLKEGDVVIPTYIGECQECENCVSGKTNLCLTYPVRLTGLMPDNTSRMSIRGQRLHHVLSCATWSEYMVADVNYVLKVDPSIDPAHASFISCGFSTGFGAAWKQAKVESGSSVAVIGLGAVGLGAISGAKMLGATKIIGIDKNEMKREKGEAFGMTHFINPGDSTKSVSELVKELSGGRGVDYSFECTGVPPLLTESLEATKVGTGETIAIGVGTEPIVPFGIGSILYGRTLRGSVFGGLKTISDLSIIANKCQKEMLCASVCHTDISSTQGLSDNFPLAPGHEGVGVVESVGDQVKNLKEGDVVIPTHIGECQECENCVSGKTNLCLKYPMRVTGLMPDNTSRMSIRGQRLHHIFSCATWSEYMVSDVNYVLKVDPSIDPAHASFISCGFSTGFGAAWKEAKVESGSSVAVFGLGAVGLGPISGAKMLGATKIIGIDKNEMKREKGEAFGMTHFINPGDSTKSASELVKELSGGIGVDYSFECSGVAPLLTESLEATKVGTGETIAIGVGTEPIVPFGILSILYGRTLKGSILGGLKAISDFSIIANKCQKEEFPLQELFTHEVTLADISKAFELLKQSSCVKVVIKM
>LjCAD22
MYSLGKLRGAFQYLHLQNNALLQSFVLTSNMSSTAGKAITCKAAVAWEAGKPLKIENVEVAPPQEKEVRIKVKYSSLCHTDLHFWEAKGMPPMFPRIFGHEASGVVESVGHGVSDLKPGDHVLPVFMGECGECPHCKSEDSNMCDLLRIDPVREVMISDGKSRFSINGKPVSHFVGTSTFSQYTVAHSGCVVKIDPTAPLDKVCILSCGISTGLGAVLNVAKPKKGSSIAIFGLGAVGLAAVEGARIAGASKIIGVDLNPDRYKEAKKFGLTDFVNPKDHEKPIDEVLKEMTNGGVDRSVECTGNVNAMMSALDSVHDGWGLAILVGVPSRDTVFKTSPYSFLDGKTLTGTAFGDYKPKTGLPSVVDLFMSNKLELDKFITHRVPLSEINKAFDYMIKGQSLRTIIDMEN
>LjCAD23
MAKSPESELPLKAFGWAARDTSGVLSPFHFSRRENGDDDVAIKILFCGVCHSDLHTIKNDWGFTTYPVVPGHEIVGVVTKTGNNVTKFKVGDKVGVGVIVDSCKSCENCDQDLENYCPQPVYTYNSPYNGTRTNGGYSDFVVVHQRYVLQFPDNLPLDAGAPLLCAGITVYSPMKYYGMTEPGKHLGVAGLGGLGHVAIKFGKAFGLKVTVISTSPNKEAEAIEKLGADSFLVSTDPAKMKAALGTIDYIIDTISASHSLIPLLGLLKLNGKLVTVGLPGKPLELPVFPLVAGRKLVGGSNFGGIKETQEMLEFSAKHNIAADIELIKIDEINTAMERLSKADVKYRFVIDVANSFSSL
>LjCAD24
MASSLIRRTITTNIKKLPLLSSPSCNNNWVSHHSSIHKAMAVSFHSEAVAGGGAGLPSYMRGAVFWEPNKPLTIEEFHMPRPKAGEVLIKTKACGVCHSDLHVMKGEIPFASPCVVGHEITGEVVEHGALSDGTIIARLPVGSRVIGAFIMPCGNCSYCSKGHDDLCEAFFAHNRAHGTLYDGETRLFLRSSGKPIFMYSMGGLAEYCVVPANALAVLPHSMPYIESSVLGCAVFTAYGAMAHGANVRPGDSVAVIGTGGVGSSCLQIARAFGASDIIAVDIQDEKLQKAKTLGATHTINSAKEDPIQKIIEITGGKGVDVAVEALGRSQTFSQCVQSVKDGGKAVMIGLAQAGTLGEVDINRLVRRKIQVIGSYGGRARQDLPKLIRLAETGIFNLDNAVSRRYSFEDAGKAFQDLNEGKIVGRAVIEI
>LjCAD25
MSTEGVDEDCLGWAARDASGTLSAYKFSRRALGNDDVYVKITHCGVCYADVIWTKNTFGDSKYPLVPGHEIAGIVEKVGSNVHRFNVGDHVGVGTYVNSCRECEYCNDRQEAYCEKGFVNTFNAVDTDGTITKGGYSSYIVVHERYCFMIPKDYPLASAAPLLCAGLTVYTPMMRHKMNQPGKSLGVVGLGGLGHMAVKFGKAFGLNVTIFSSSIHKKEEALSLLGADKFVVSSDQEQMMALTKSLDFIIDTASGDHPFDPYMTLLKTSGVLVLVGFPSEVKFSPANLNLGMKSISGSITGGTKETQDMIDFCAANRIYPNIEVIPVQYANEALQRVINRDVKYRFVIDIENSLKT
>LjCAD26
MEIKAGLSALVTGGASGIGKGLALALAEKGVFITIVDFSEERGREVATLVEKINSKFHSKLEHPSAIFVKCDVSNSRDLAAAFEKHLLTYGGLDICINSAGIGNPIPFNKDQTDGTRSWRYTVDVNFTAVIDCTRLAIKTMEAAKRPGAIINLGSASGLYPMYADPIYSGSKGGVVMFSRSLRLYKRQGIRVNVLCPEFVETEMGLKVDSKLIGLMGGFVPMEMVVKGAFELITDESKAGHCLWITNRRGMEYWPTPSEEAKYLTRSARFRRRSEFKAPSVKLPESFEKIVVQTLTHNFRNATSIVRTPLRLPVKPNHILVKILYAGVNASDVNFSSGRYFGGNNSDTASRLPFDAGFESVGIIAAVGDSVTDLKIGMPCALMNFGSYAEFVMVPSKHALPVPRPDPEVVAMLTSGLTASISLEKAGQMESGKVVLVTAAAGGTGQFAVQLAKLAGNTVVATCGGAAKAKLLKELGVDRVIDYHSEDVKTVLRKEFPKGVDIIYESVGGDMFNLCLNALAVHGRLIVIGMISQYQGENGWTPLKYPGLCEKLLAKSQTVAGFFLVQYGHLWQEHLDRLFNLYSMGKLKVVVDPKKFIGLHSVADAVEHLHSGKSVGKVVVGVDPAFLPQVAKL
>LjCAD27
MFLSAALSSTTSHLTILPSLITSTTSPLSRRFSFTFLENRNPTTTTTLFPYKQRLLVKSQATAPASSEAVKVSPVPSEMKAWVYGEYGGVDVLKFDSNVAVPDLKEDQVLVRVVAAALNPVDAKRRQGKFKATDSPLPTVPGYDVAGVVVKVGSEVKEFRVGDEVYGDVNEKALEGPKQFGSLAEYTAVEEKLLAPKPKNLDFAQAASLPLAIETAYEGLERTGFSSGKSILVLNGSGGVGSLVIQLAKQVFGAARVAATSSTRNLELLKSLGVDLAIDYTKENFEDLPEKFDVVYDAIGQCDRAVKAIKEGGSVVALTGAVTPPGFRFVVTSNGTVLRKLNPYLESGKVKPIVDSKGPFPFTQLAEAFSYLETNRATGKVVIHPIP
>LjCAD28
MAQTTPNHTQTVSGWAAHDTSGKITPFTFKRRENGVNDVTFKILYCGICHTDLHYAKNEWGITNYPVVPGHEMIGVITKVGSAVKGFKEGDRVGVGCLAATCLDCEHCNDDQENYCEKLQFSYNGVFWDGSITYGGYSSMMVADYRYVVHIPENLPMDAAAPLLCAGITVFSPLKDHDLVSSPGKKIGVVGLGGLGHIAVKFGKAFGHHVTVISTSPSKEAEAKQRLGADDFILSTNQQHLQSARRSLDFVLDTVSAEHSLLPLLELLKVNGTLFIVGAPDKPLQLPAFPLIFGKRSVKGGIIGGIKETQEMLDVCGKHNITCDIELITPDRINEAMERLAKNDVRYRFVIDIAGSSNN
>LjCAD29
MATRGQVITCKAAVAWEPNKPLTIEDVDVAPPQAGEVRVQILYTALCHTDAYTWSGKDPEGLFPCILGHEAAGIVESVGEGVTEVQPGDHVIPCYHAECGECKFCKSGKTNLCGKVRSATGVGVMLSDRKSRFSVNGKPIYHFMGTSTFSQYTVVHDVSVAKIDPKAPLEKVCLLGCGVPTGLGAVWNTAKVEPGSIVAVFGLGTVGLAVAEGAKAAGASRIIGIDIDSNKFERAKNFGVTEFINPKEHEKPIQQVIVDLTDGGVDYSFECIGNVSVMRAALECCHKGWGTSVIVGVAASGQEISTRPFQLVTGRVWKGTAFGGFKSRSQVPWLVSKYLNKEIKVDEYITHNLTLVEINKAFDIMHEGGCLRCVLAMHD
>LjCAD30
MGSLEAERTTVGWAARDPSGILSPYTFTLRNTGPDDVYIKVHYCGVCHTDVHQVKNDLGMSNYPMVPGHEVVGEVLEVGSDVTRFTVGEIVGAGLLVGCCKKCTACQSDIEQYCKKKIWNYNDVYVDGKPTQGGFAETIIVEQKFVVKIPEGMAPEQVAPLLCAAVTVYSPLSHFGLKESGLRGGILGLGGVGHMGVIIAKAMGHHVTVISSSDRKKKEAIEDLGADAYLVSSDTTSMQEAADSLDYIIDTVPVGHPLEPYLSLLKLDGKLILMGVINTPLQFITPMVMLGRRSITGSFIGSIKETEEMLEFWKEKGLTSMIEIVNMDYINKAFERLEKNDVRYRFVVDVKGSKLIDQ
>LjCAD31
MATEGQPIRCKAAVARAAGEPLVIEEIVVAPPMPREVRIRIICTSLCHSDVTFWKLLDFFPRILGHEAVGVVESVGKDVTEVTKGDVVIPIYLPDCGECTDCKSTKSNRCTNFPFKVSPSMPRDGTTRFTDLNGEIIHHFMFISSFSEYTVVDVANVTKIDPEIPPDRACLLSCGISTGVGAAWRTASVEPGSTVAIFGLGSIGLAVAEGARLCGATRIIGVDVNPGKFEMGKKFGLTDFVNSRECGNKPVSQVIIEMTGGGADYSFECVGMASLVHEAFASCRKGWGKTIVVGVDKPGAMLTFSSSEVLHDGKTLMGSLFGGLKPKTHVPILLKRYMDKCCRQRERERHSFCCC
>LjCAD32
MSSEGASEECLGWAATDTSGVLSPYKFSRRAVGDDDVYVKISHCGVCYADVAWTRNTLGNSVYPCVPGHEIAGIVTKVGSNVHGFSVGDHVGVGTYVNSCRDCEFCDDGLEHHCVKGSVFTFNGVDHDGTITKGGYSKFIVVHERYCFLIPKSYPLASAAPLLCAGITVYSPMMRHKMNQPGKSLGVIGLGGLGHMAVKFGKAFGLNVTVFSTSISKKEEALSLLGADRFVVSSDQEEMRALAKSLDFIVDTASGPHSFDPYMALLKSFGVLALVGFPGEIKIHPGLLIMGSRTVSGSGVGGTKEIRDMIEFCVANEIHPNIEVVPIQYANEALDRVIKKDVKYRFVIDIENSLN
>LjCAD33
MEHKLPPTATTEGQPIRCKAAVARKAGEPLVIEEIIVAPPLSREVRIHIICTSLCHVDLTFWKMQDPPGFFPRILGHEAVGVVESVGEGVTEVTKGDVVVPIFLPDCGECVDCKSTKSNLCSNFTFEVSPWLLRHGATRFTDLNGEIIYHFMFVSSLSEYTVVDIANVTKIDPEIPPERACLLTCGIGAGVGAAWRTADVEPGSTVAIFGLGSIGLAVAEGARLCGATRIIGVDVSPDKFETGKKFGVTDFVNAGESGNKPVSQVIIEMTGGGADYCFECVGMASSVHEAFASCRKGWGKTIVLGKDKPGARLSLSSSEVLHDGKSLRGNLFGGLKPKSHVSILLKRYMDKELQLDKFVTHEMDFKDINKAFDLLSKGQCLRSVIWMNK
>LjCAD34
MKAVVITTPGGPQVLQLQDVEDPHLGDGEVLIRVHATALNRADTLQRKGAYPPPKGASSYPGLECSGTVESIGKHVSRWKIGDQVCALLAGGGYAEKVAVPQEQILPVPPGVSLTDAASFPEVACTVWSTIFMMSRLTQGETLLIHGGSSGIGTFAIQIAKYRGARVFVTAGSEEKLAFCKGIGADVGINYKTEDFVARVKEETGGQGVDVILDCMGASYYKRNLDSLNFDGRLFIIGFQGGTSTEVDLRPLVAKRLTVQGAGLRNRSIENKAVIVTEVEKNVWPAIAEGKVKPVIYKSFPLSEAAEAHQLMESSHHIGKILLLT
>LjCAD35
MISNLTSPQGCHLYSIVTYSPPSPFNTDTTGCFNSSCVFAMEDKLARTSEGQPIRCKAAVCRKPGEPLTIEEIMVAPPMPREARIRIICTSLCHSDITFWKIEDPPAIFPRILGHEAVGVVESVGEDVTEVTKGDMVVPIFIPDCGECVDCKSTKSNVCSKFPFKVSPWMPRYDNTTRFTDLKGEIIHHFLFVSSFSEYTVVDIANLTKIDPAIPPNRACLLSCGVSTGVGAAWRTAGVEPGSTVAIFGLGCIGLAVAEGARLCGATRIIGVDVNPEKFEIGKKFGLTDFVHAGECEKKSASQVIIEMTGGGADYCFECVGMTSLVQEAYASCRKGWGKTIVLGVDKPGSKLILNSSEVLHQGKSLMGSLFGGLKPKSHVPILLKRYMDKELRLDEFVTHEVEFKDINKAFDLLIKGQCLRCVIWMDK
>AtCAD1
MSSSESVENECMCWAARDPSGLLSPHTITRRSVTTDDVSLTITHCGVCYADVIWSRNQHGDSKYPLVPGHEIAGIVTKVGPNVQRFKVGDHVGVGTYVNSCRECEYCNEGQEVNCAKGVFTFNGIDHDGSVTKGGYSSHIVVHERYCYKIPVDYPLESAAPLLCAGITVYAPMMRHNMNQPGKSLGVIGLGGLGHMAVKFGKAFGLSVTVFSTSISKKEEALNLLGAENFVISSDHDQMKALEKSLDFLVDTASGDHAFDPYMSLLKIAGTYVLVGFPSEIKISPANLNLGMRMLAGSVTGGTKITQQMLDFCAAHKIYPNIEVIPIQKINEALERVVKKDIKYRFVIDIKNSLK
>AtCAD2
MVDQNKAFGWAANDESGVLSPFHFSRRENGENDVTVKILFCGVCHSDLHTIKNHWGFSRYPIIPGHEIVGIATKVGKNVTKFKEGDRVGVGVIIGSCQSCESCNQDLENYCPKVVFTYNSRSSDGTSRNQGGYSDVIVVDHRFVLSIPDGLPSDSGAPLLCAGITVYSPMKYYGMTKESGKRLGVNGLGGLGHIAVKIGKAFGLRVTVISRSSEKEREAIDRLGADSFLVTTDSQKMKEAVGTMDFIIDTVSAEHALLPLFSLLKVNGKLVALGLPEKPLDLPIFSLVLGRKMVGGSQIGGMKETQEMLEFCAKHKIVSDIELIKMSDINSAMDRLAKSDVRYRFVIDVANSLLPESSAEILTEQVDHGVSITSRF
>AtCAD3
MVDQNRAFGWAANDESGVLSPFHFSRRENGENDVTVKILFCGVCHSDLHTIKNHWGFSRYPIIPGHEIVGIATKVGKNVTKFKEGDRVGVGVIIGSCQSCESCNQDLENYCPKVVFTYNSRSSDGTRNQGGYSDVIVVDHRFVLSIPDGLPSDSGAPLLCAGITVYSPMKYYGMTKESGKRLGVNGLGGLGHIAVKIGKAFGLRVTVISRSSEKEREAIDRLGADSFLVTTDSQKMKEAVGTMDFIIDTVSAEHALLPLFSLLKVSGKLVALGLLEKPLDLPIFPLVLGRKMVGGSQIGGMKETQEMLEFCAKHKIVSDIELIKMSDINSAMDRLVKSDVRYRFVIDVANSLLPESSAEILTEHVDHGVSITSRF
>AtCAD4
MGSVEAGEKKALGWAARDPSGVLSPYSYTLRSTGADDVYIKVICCGICHTDIHQIKNDLGMSNYPMVPGHEVVGEVLEVGSDVSKFTVGDVVGVGVVVGCCGSCKPCSSELEQYCNKRIWSYNDVYTDGKPTQGGFADTMIVNQKFVVKIPEGMAVEQAAPLLCAGVTVYSPLSHFGLMASGLKGGILGLGGVGHMGVKIAKAMGHHVTVISSSDKKKEEAIEHLGADDYVVSSDPAEMQRLADSLDYIIDTVPVFHPLDPYLACLKLDGKLILMGVINTPLQFVTPLVILGRKVISGSFIGSIKETEEVLAFCKEKGLTSTIETVKIDELNIAFERLRKNDVRYRFVVDVAGSNLVEEAATTTN
>AtCAD5
MGIMEAERKTTGWAARDPSGILSPYTYTLRETGPEDVNIRIICCGICHTDLHQTKNDLGMSNYPMVPGHEVVGEVVEVGSDVSKFTVGDIVGVGCLVGCCGGCSPCERDLEQYCPKKIWSYNDVYINGQPTQGGFAKATVVHQKFVVKIPEGMAVEQAAPLLCAGVTVYSPLSHFGLKQPGLRGGILGLGGVGHMGVKIAKAMGHHVTVISSSNKKREEALQDLGADDYVIGSDQAKMSELADSLDYVIDTVPVHHALEPYLSLLKLDGKLILMGVINNPLQFLTPLLMLGRKVITGSFIGSMKETEEMLEFCKEKGLSSIIEVVKMDYVNTAFERLEKNDVRYRFVVDVEGSNLDA
>AtCAD6
MERLSGEKEQSVEAFGWAARDSSGHLSPFVFSRRKTGEEEVRVKVLYCGICHSDLHCLKNEWHSSIYPLVPGHEIIGEVSEIGNKVSKFNLGDKVGVGCIVDSCRTCESCREDQENYCTKAIATYNGVHHDGTINYGGYSDHIVVDERYAVKIPHTLPLVSAAPLLCAGISMYSPMKYFGLTGPDKHVGIVGLGGLGHIGVRFAKAFGTKVTVVSSTTGKSKDALDTLGADGFLVSTDEDQMKAAMGTMDGIIDTVSASHSISPLIGLLKSNGKLVLLGATEKPFDISAFSLILGRKSIAGSGIGGMQETQEMIDFAAEHGIKAEIEIISMDYVNTAMDRLAKGDVRYRFVIDISNTLAATRS
>AtCAD7
MGKVLEKEAFGLAAKDESGILSPFSFSRRATGEKDVRFKVLFCGICHTDLSMAKNEWGLTTYPLVPGHEIVGVVTEVGAKVKKFNAGDKVGVGYMAGSCRSCDSCNDGDENYCPKMILTSGAKNFDDTMTHGGYSDHMVCAEDFIIRIPDNLPLDGAAPLLCAGVTVYSPMKYHGLDKPGMHIGVVGLGGLGHVAVKFAKAMGTKVTVISTSERKRDEAVTRLGADAFLVSRDPKQMKDAMGTMDGIIDTVSATHPLLPLLGLLKNKGKLVMVGAPAEPLELPVFPLIFGRKMVVGSMVGGIKETQEMVDLAGKHNITADIELISADYVNTAMERLAKADVKYRFVIDVANTMKPTP
>AtCAD8
MGKVLQKEAFGLAAKDNSGVLSPFSFTRRETGEKDVRFKVLFCGICHSDLHMVKNEWGMSTYPLVPGHEIVGVVTEVGAKVTKFKTGEKVGVGCLVSSCGSCDSCTEGMENYCPKSIQTYGFPYYDNTITYGGYSDHMVCEEGFVIRIPDNLPLDAAAPLLCAGITVYSPMKYHGLDKPGMHIGVVGLGGLGHVGVKFAKAMGTKVTVISTSEKKRDEAINRLGADAFLVSRDPKQIKDAMGTMDGIIDTVSATHSLLPLLGLLKHKGKLVMVGAPEKPLELPVMPLIFERKMVMGSMIGGIKETQEMIDMAGKHNITADIELISADYVNTAMERLEKADVRYRFVIDVANTLKPNPNL
>AtCAD9
MAKSPETEHPNKVFGWGARDKSGVLSPFHFSRRDNGENDVTVKILFCGVCHTDLHTIKNDWGYSYYPVVPGHEIVGIATKVGKNVTKFKEGDRVGVGVISGSCQSCESCDQDLENYCPQMSFTYNAIGSDGTKNYGGYSENIVVDQRFVLRFPENLPSDSGAPLLCAGITVYSPMKYYGMTEAGKHLGVAGLGGLGHVAVKIGKAFGLKVTVISSSSTKAEEAINHLGADSFLVTTDPQKMKAAIGTMDYIIDTISAVHALYPLLGLLKVNGKLIALGLPEKPLELPMFPLVLGRKMVGGSDVGGMKETQEMLDFCAKHNITADIELIKMDEINTAMERLAKSDVRYRFVIDVANSLSPP
>HvCAD1A
MAAESGTESGNCSAWAAKDPSGLLSPHTFNRRTVRHDDVSLRITHCGVCYADVIWTKNRHNDSVYPLVPGHEIAGVVTEVGSDVKGFKLGDHVAVGTYVNSCRDCENCNSSLENHCSKFVFTFNGVDTDGTVTKGGYSSHIVVHERYCYKIPDGYPLEKAAPLVCAGITVYTPMTRHNMNQPGKSLGVVGLGGLGHMAVKFGKAFGLKVTVLSTSESKRDEAINLLGADNFVVSSDKKQMESLKSSLDFIVDTASGDHPFDPYLALLKVGGLMALVGFPGEIRVHPATLNLGARTLSGSVTGGTKDTQEMINFCAVNKIYPDIELIKIDYINEALERLVNRDVKYRFVIDIESSLK
>HvCAD1B
MAAESESCNCSAWAAKDPSGVLSPHSFNRRAVRHDDVSLRITHCGVCFADVQWTRNLHHDSVYPLVPGHEIAGVVTEVGSDVKGFKLGDHVAVGTYINSCRDCDNCNSLLENHCSNFVFTFNGVDTDGTVTKGGYSTHIVVHERYCYKIPDGYPLEKAAPLACAGITVYTPMTRHNMNQPGKSLGVIGLGGLGHMAVKFGKAFGMNVTVLSTSESKRDEAINLLGADNFVVSSDKNQMESLKNSLDFIVDTASGDHPFDPYLALLKVRGLMALVGFPGEIRVHPATLNLGARTLSGSVVGGTKDTQEMINFCAANKIYPDVEVIKIDYINEALERLVNRDVKYRFVIDIESSFK
>HvCAD2
MGSVDASETTVTGWAARDATGHLSPYTYTLRKTGPEDVVLKVKYCGICHTDIHQVKNDLGASKYPMVPGHEVVGEVVEVGPEVSKYRVGDVVGVGVIVGCCRDCRPCKANVEQYCNKKIWSYNDVYTDGRPTQGGFASAMVVDQKFVVKIPAGLAPEQAAPLLCAGVTVYSPLKHFGLMTPGLRGGILGLGGVGHMGVKVAKSMGHHVTVISSSNKKRAEAVDDLGADEYLVSSDADQMAAAADSLDYIIDTVPVKHPLEPYLALLKMDGKLVLMGVIAEPLSFVSPMVMLGRKTITGSFIGSMDETEEVLKFCVDKGLTSQIEVVKMDYVNQALERLERNDVRYRFVVDVAGSNLEDVA
>HvCAD5A
MTARKAVGLAALESSGHLSPLAITRRSTGAEDVAIKILYCGICHSDLHSIKNEWKNARYPMIPGHEIAGEVTEVGKKVTRFAAGDRVGVRCMVNSCGSCESCAKGCENHCPAMAFTYNSFDDSGSGTNAVTYGGYSSMVVVKERFVVRFPEAMPLDKGAPLLCAGITVYSPMKHHGLNIPGLHLGVVGLGGLGHMAVKFGKAFGMKVTVISSSPGKKEEALGRLGADAFVVSNNADEMKAAMSTMDGIINTVSANMPIAPLLGLLKPNGKMVMVGLPENSIQLPPFALVATNKTLAGSCMGGMSETQEMLDLAAKHGVTADIEVIRADYVNTAMDRLAKADVRYRFVIDIGNTLQKAITEAADLLTAA
>HvCAD5B
MAPTAAEQSKQHTQKAVGLAARDASGHLTPLAITRRSTGDDDVQIKILYCGICHSDLHSIKNDWKDATYPVIPGHEIAGEVTEVGKNVTRFKAGDRVGVGCMVNSCQSCESCDKGFENHCPGVIFTYNRVDRDGTFTYGGYSSMVVVHERFVVRFPDAMPLDKGAPLLCAGITVYSPMKYHGLNVPGMHLGVLGLGGLGHVAVKLGKAFGMKVTVISSSPGKKQEALERLGADAFVVSKNADEMKAAMSTMDGIINTVSANIPMAPLFGLLKPNGKMVMVGLPEKPVEVPPFALVAKNKTLSGSFIGGMSDTQEMLDLAAKHGVTADIEVISAEYVNTAMERLAKADVRYRFVIDIGNTLDKAAALPPSD
>HvCAD5C
MAPTATEPEQSQQHTKKAVGLAALDASGRLSPLAITRRSTGDDDVMIKILYCGICHSDLHSIKNDWKNAKYPMIPGHEIAGEVTEVGKNVTKFKAGDRVGVGCMVNSCQSCESCDKGFENHCPGIIFTYNSVDRDGTVTHGGYSSMVVVHERFVVRFPDAMPLDKGAPLLCAGITVYSPMKYHGLNVPGLHLGVLGLGGLGHVAVKFGKAFGMKVTVISSSPGKKQEALERLGADAFVVSKDADEMKAAVSTMDGIINTVSANIPMAPLLGLLKPNGKMIMVGLPEQPIEVPPFALVARNKTLAGSCIGGMRDTQEMLDLAAKHGVTADIEVISAEYVNTAMERLAKADVRYRFVIDIANTLDKAAAAATTE
>HvCAD6
MEVTPNHTQAASGWAAMEASGKVVPFAFKRRENGVDDVTIKVHYCGMCHTDLHFINNDWGITMYPVVPGHEITGVVTKVGSNVSGFRPGDRVGVGCIAASCLDCDHCRRSEENYCDKVALTYNGIFWDGSVTYGGYSNMLVAHKRFLVRIPDTLPLDAAAPLLCAGITVYSPMKQHGMLHAGRRLGVVGLGGLGHVAVKFGKAFGLKVTVISTSPAKELEARESLKADDFVLSTDDKQMQAMARSLDYVIDTVSAQHSLGPILELLKVNGKLVLVAAPDKPVELPSFPLIFGKRTVSGSMTGGMKETQEMMDLCGEHGITADIELVSTDGINDALARLARNDVRYRFVIDVAGNGSRL
>HvCAD7
MAPTATTTTAAAEQQQQHPRKAVGLAAHDASGHLSPIRISRRNTGDDDVAVKVLYCGICHSDLHTIKNDWRNAIYPVVPGHEIAGVVTEVGKNVAGLAAGDRVGVGCMVNACRACESCQEGAENYCARVVLTYNSRDADGAVTRGGYSDLVVADARFVVRFPDSLPLDAGAPLLCAGATVYAPMRRHGLGAPGSHVGVIGLGGLGHVAVKFARAFGAAKVTVISTSPGKREEALERLGADAFVLSTDAAEMKAAVGTMHGIINTASAAASLHPYLALLKPHGKMILLGIPNKPLQVSAFALIGGGKTLAGSCMASISETQEMLDFAAEHGVAADVEVVGAGEVNKAMERLAKGDVRYRFVIDVGNTIKAD
>HvCAD8A
MEKGTPALGWAARDESGLLSPYSFSRRARKDEDVTIKVLFCGICHTDLHIAKNEWGNALYPIVPGHEIVGVVTDVGPGVKSFKVGDTVGVGYFVDSCRSCGTCSKGYENYCSTLVLTSNGVDYDGATTQGGFSDVLVVNQDYVLRVPESLSLAGAAPLLCAGVTVYSPMMQYGLNAPGKHLGVVGLGGLGHMAVKFGKAFGMTVTVISSSPRKREEALERLGADAFLVSQDAEQMKAAAGTMDGIIDTVSAGHPLVPLLELMKPMGQMVVVGAPSEPLALPAYAIIGGGKRLARNGVGSVRDCQAMLDFAGKHGITADVEVVKMDYVNTAVERLEKNDVRYRFVIDVAGSQLGAAA
>HvCAD8B
MSQHFHLRNSVLPLSFFPGELGARFSPTEPRHLTSSVRVAVASPSRALQPHMAKAVAKEVGAQEAAQGSAALGWAARDASGVLSPFDFSRRAQMDDDVTIRVLYCGICHTDLYTIKNEWGTAMYPVVPGHEILGVVTSVGSGVSKFKAGDTVGVGYFVGSCRSCECCGNGYENYCSGMVLTSNGIDPEHGGAVTQGGFSDVMLVNEDYVVRVPDGLPLDKAAPLLCAGVTVYSPMMRFGLNAPGKHLGVVGLGGLGHVAVKFGKAFGMRVTVISTSPGKREEALERLGADEFLVSRDPEQMQAAVGTMDGILDTVSVWHPISPLFALMKPMGQMVFVGGPTKPLELPAYAIVPGGKGIAGNCVGGIRDCQAMLEFAAKHGITAEVEMIKMDYVNTALERLAKNDVRYRFVIDIAGSLGSTS
>HvCAD8D
MEKGTPALGWAARDESGLLSPYSFSRRARKDEDVTIKVLFCGICHTDLHIAKNEWGNALYPIVPGHEIVGVVTDVGPGVKSFKVGDTVGVGYFVDSCRSCGTCSKGYENYCSTLVLTSNGVDYDGATTQGGFSDVLVVNQDYVLRVPESLSLAGAAPLLCAGVTVYSPMMQYGLNAPGKHLGVVGLGGLGHMAVKFGKAFGMTVTVISSSPRKREEALERLGADAFLVSQDAEQMKAAAGTMDGIIDTVSAGHPLVPLLELMKPMGQMVVVGAPSEPLALPAYAIIGGGKRLAGNGVGSVRDCQAMLDFAGKHGITADVEVVKMDYVNTAVERLEKNDVRYRFVIDVAGSQLGAAA
>OsCAD1
MAAECGSGNCDAWAARDPSGILSPYKFNRRAVQSDDVSLRITHCGVCYADVAWTRNILNNSMYPLVPGHEIAGVVTEVGADVKSFKVGDHVGVGTYVNSCRDCENCNSSLENYCSQHVFTFNGVDTDGTVTKGGYSTHIVVHERYCFKIPDGYPLEKAAPLLCAGITVYSPMMRHNMNQPGKSLGVIGLGGLGHMAVKFGKAFGLKVTVISTSESKRKEAIDLLGADNFVVSSDENQMETLKSSLNFIIDTASGDHPFDPYLTLLKVGGVMALLSFPSEIKVHPANLNLGGRSLSGSVTGGTKDIQEMINFCAANKIYPDIEMIKIDYINEALQRLVDRDVRFRFVIDIENSFK
>OsCAD2
MGSLAAEKTVTGWAARDASGHLTPYNYTLRKTGPEDVVVKVLYCGICHTDIHQAKNHLGASKYPMVPGHEVVGEVVEVGPEVTKYSAGDVVGVGVIVGCCRECHPCKANVEQYCNKRIWSYNDVYTDGRPTQGGFASAMVVDQKFVVKIPAGLAPEQAAPLLCAGLTVYSPLKHFGLMSPGLRGGVLGLGGVGHMGVKVAKSMGHHVTVISSSARKRGEAMDDLGADAYLVSSDAAAMAAAGDSLDYIIDTVPVHHPLEPYLALLKLDGKLILMGVINQPLSFISPMVMLGRKAITGSFIGSMAETEEVLNFCVDKGLTSQIEVVKMDYVNQALERLERNDVRYRFVVDVAGSNIDDADAPPA
>OsCAD3
MAPTAASAAAGEEQQAVGLAARDSSGHLSPFAISRRSTGDDDVAIKILFCGICHSDLHCIKNEWKHSIYPLVPGHEIAGVVTEVGKNVTRFKAGDRVGVGCMVNSCRSCESCNNGFENHCPEGVFTYNSVDKDGTVTYGGYSSMVVVHERFVVMFPEAMPLDVGAPLLCAGITVYTPMKYHGLNAPGKHVGVLGLGGLGHVAVKFARAFGLKVTVISSSPGKKREALERLGADAFVVSSSAEEMEAARSTMDGVINTVSANTPMAPYLALLKPNGKMILVGLPENPLEVPPFSLVHGNRTLAGSNIGGMADTQEMIELAAKHGVTADIEVIGADDVNTAMERLAKADVRYRFVIDVGNTLHAAAAE
>OsCAD4
MAAECGSGNCDAWAARDPSGILSPYKFNRREVQSEDVSLRITHCGVCYADVIWTRNMFNDSIYPLVPGHEIAGVVTEVGADVKGFKVGDHDCENCNSSLENHCSKCVVTYNSVDSDGTVTKGGYSSHILVHQRYCFKIPADYPLSKAAPLLCAGITVYTPMIRHNMNQPGKSLGVIGLGGLGHMAVKFGKAFGLKVTVFSTSESKREEAINLLGADNFVISSDENQMESLKSSLHFIIDTASGDHQFDPYLSLLKVGGVMVLLSFPSEIKVHPENLNLAARSLAGSVTGGTKDIQEMINFCAANNVYPDIEMIKIDYVNEALQRLINRDVRFRFVIDIENSFK
>OsCAD5
MAPTAAAGLAARDASGHLSPLTISRRSTGDDDVVIKILYCGICHSDLHSIKNEWKNATYPLVPGHEIAGVVTEAGKNVTKFKGGDKVGVGCMVNSCHSCDSCNQGLENHCPGVIFTYNSVDKDGTVTYGGYSSMVVVHERFVVRFPEAMPLDKGAPLLCAGITVYSPMKYHGLNVPSKHVGVLGLGGLGHVAVKFAKAFGMTVTVISSSPGKRQEALERLGADAFVVSKNADEMNAATGTMDGIINTVSANIPIAPLLGLLKPNGKMILVGLPEKPMEIPPFALVASKHGVTAEIEVIGADYVNTAMERLAKADVRYRFVIDIGNTLKDAIE
>OsCAD6
MEVTPNHTQTVSGWAAMDESGKIVPFVFKRRENGVDDVTIKVKYCGMCHTDLHFIHNDWGITMYPVVPGHEITGVVTKVGTNVAGFKVGDRVGVGCIAASCLDCEHCRRSEENYCDKVALTYNGIFWDGSITYGGYSGMLVAHKRFVVRIPDTLPLDAAAPLLCAGITVYSPMKQHGMLQADAAGRRLGVVGLGGLGHVAVKFGKAFGLHVTVISTSPAKEREARENLKADNFVVSTDQKQMQAMTRSLDYIIDTVAATHSLGPILELLKVNGKLVLVGAPEKPVELPSFPLIFGKRTVSGSMTGGMKETQEMMDICGEHNITCDIEIVSTDRINDALARLARNDVRYRFVINVGGDSKL
>OsCAD7
MAPTTTATAAAEQAPPPQHTRKAVGLAAHDDSGHLTPIRISRRKTGDDDVAIKVLYCGICHSDLHTIKNEWRNAVYPVVAGHEITGVVTEVGKNVARFKAGDEVGVGCMVNTCGGCESCRDGCENYCSGGVVFTYNSVDRDGTRTYGGYSDAVVVSQRFVVRFPSSAGGGAGAALPLDSGAPLLCAGVTVYAPMRQHGLCEAGKHVGVVGLGGLGHVAVKFARAFGMRVTVISTSPVKRQEALERLGADGFIVSTNASEMKAAMGTMHGIINTASASTSMHSYLALLKPKGKMILVGLPEKPLQIPTFALVGGGKILAGSCMGSISETQEMIDFAAEHGVAADIELIGADEVNTAMERLAKGDVRYRFVVDIGNTLRSD
>OsCAD8A
MEHDGTAALGWAARDASGHLSPFSFTRRVQEEDDVTIKVLYCGICHTDLHTIKNEWGNAMYPVVPGHEIVGVVAGVGAGVTRFKAGDTVGVGYFVDSCRACDSCGKGDENYCPTMVITSNGTDYGGATTQGGFSDVMVVRQDYVLRVPASLPPDGAAPLLCAGVTVYSPMVEYGLNAPGKHLGVVGLGGLGHLGVKFGKAFGMKVTVISSSPAKREEALERLGADAFLSSRDGEGMAAAAATMDGIIDTVSAGHPLVPLLSLLKPKGQMVVVGAPAAPLQLPAIAIIDGGKRVAGSGGGSVAECQAMLDFAGEHGIAADVEVVAMGDVNAALGRLERNDVRYRFVIDVAGTLHAAAAPS
>OsCAD8B
MSRHFRTHTTSRLTFPSSSGGLAITRLPFSSTSSKLLLQQLSSTSPAAAATAVTITTSSPARNLQRARASAAEQGMEEHGKAAVGWAARDDSGVLSPYNFSRRAQKDDDVTIKVLYCGICHTDLHVVKNDWGNAMYPVVPGHEIVGVVTGVGAGVTKFKAGDTVGVGFFVGSCRTCDSCGKGYENYCPTMVITSNGKDYGGAATQGGFSDAIVVNEHYVLRVPAGLPLDGAAPLLCAGVTVYSPMVIHGLNAPGKHVGVVGLGGLGHVAVKFAKAFGMRVTVISTSPGKRREALEHLGADEFLVSRDAGQMAAAAGTMDGILNTVSAWHPVAPLFALMKPMAQMVFVGAPTRPLELPAYAIVPGGKGITGNCVGGIRDCQAMLDFAGEHGITAEVEVIKMDYVNTAMERLEKNDVRYRFVIDVAGSSLGGSGDDKI
>OsCAD8C
MSRHFRTHTTSRLTFPSSSGGLAITRLPFSSTSSKLLLQQLSSTSPAAAATAVTITTSSPARNLQRARASAAEQGMEEHGKAAVGWAARDDSGVLSPYNFSRRAQKDDDVTIKVLYCGICHTDLHIVKNDWGNAMYPVVPGHEIVGVVTGVGAGVTKFKAGDTVGVGYFVASCRGCECCGNGYENYCAKMVTTCNGVDHDHGGGAATQGGFSDAIVVNEHYVLRVPAGLPLDSAAPLLCAGVTVYSPMVIHGLNAPGKHVGVVGLGGLGHVAVKFAKAFGMRVTVISTSPGKRQEALEHLGADEFLVSRDAGQMAAAAATMDGILNTVSAWHPIAPLFSLMKPMAQMVFVGGPTRPLELPAYAIVPGGKGITGNCVGGIRDCQAMLDFAGEHGITAEVEVIKMDYVNTAMERLEKNDVRYRFVIDVAGSSLAGSGDAKI
>OsCAD8D
MEHNGTAALGWAARDTSGHLSPFSFTRRVQQEDDVTIKVLYCGICHTDLHIIKNEWGNAMYPVVPGHEIVGVVTGVGAGVTKFKAGDTVGVGYFVDSCRACDSCGKGYENYCPTMVITSNGTDYGGATTQGGFSDVMVVRQDYVVRVPASLPPDGAAPLLCAGVTVYSPMVEYGLNGPGKHLGVVGLGGLGHLGVKFGKAFGMKVTVISSSPAKRGEALGRLGADAFLSSRDGEGMAAAAATMDGIIDTVSAGHPLVPLLSLLKPKGQMVVVGAPAMPLQLPAYAIIEGGKRVAGNGVGSVAECQAMLDFAGEHGIAADVEVVAMDAVNAALGRLERNDVRYRFVVDVAGTMHAAAAAAASS
>OsCAD9
MEQQPKMVTGWAARDANGLLSPFSYPLRAKGDEDVVVKILFCGICHSDLSTIKNEWGNAKYPVVPGHEIVGVVAEVGSSVARFAAGDTVGVGYIASTCRACANCRDGFENYCAGLVPSFNAALPDGATVHGGFSELAVVNQRYVVRIPGGGGGASPAPLDRLAPLLCAGVTVYCPMRRLGLDRPGVHLGVAGLGGLGHLAVKFGKAFGVKVTVISTSPWKEAEAVERLGADAFLLSTNAEQMKAAAGTMDGIIDTVSAVHDLTPLITLLRTHGQLVPVGSPGKPVQLALYPLQSDGKSVAGSMIGGMRDTQEMVDFAVEHGVAAEVEVIGMEDVNGAMERLQKGDVRYRFVIDVANTMARAR
>BdCAD1
MGSIASEERTVTGWAARDADGHLSPYTYTLRKTGPEDVLVKVLYCGICHTDIHQAKNHLGASKYPMVPGHEVVGEVVEVGGEVSKYSAGDVVGVGVIVGCCRECRPCKASVEQYCNKRIWSYNDVYTDGRPTQGGFSSAMVVDQKFVVRIPAGLAPEQAAPLLCAGVTVYSPLKHFGLMSPGLRGGILGLGGVGHMGVKVAKSMGHHVTVISSSGKKRAEAMDDLGADAYLVSSDADQMAAAADSLDYVIDTVPVKHPLEPYLSLLKMDGKLVLMGVIGEPLSFVSPMVMLGRKSITGSFIGSMEETEEVLKFCVEKGLTSQIEVVKMDYLNEALERLERNDVRYRFVVDVAGSKIEDAA
>BdCAD2
MAPTAAEQGGHPQHTKKAVGLAARDASGHLSPLAITRRSTGDDDVAIKILYCGICHSDLHSIRNEWANATYPMIPGHEIAGEVTEVGKNVTKFKAGDRVGVGCMVNSCQSCESCDVGFENQCPGMIFTYNSTDRDGTCTYGGYSSAVVVHERFVVRFPDAMPLDKGAPLLCAGITVYSPMKYHGLNVPGLHLGVLGLGGLGHVAVKFGKAFGMKVTVISSSPGKKEEALGLLGADAFVVSKDPEEMKAAMGTMDGIINTVSANVPMAPLFGLLKPNGKMIMVGLPDKPIEVPAFALVAKNKTLAGSCIGGMADTQEMLDIAAKHGVTAEIEVVGADYVNTALERLVKADVRYRFVIDIANTLDKVAGAAAE
>BdCAD3
MRSHWCREDPTPARQLRPERKPNKILEDPFLHARFLGSSPPPKIERRAPVRGEVGAGSWFLCLLLSLPPSCFCSLIGMAAECESGNCHAWAAKDPSGTLSPYKFNRRTVQSGDISLRITHCGVCYADVIWTRNQHNDSVYPLVPGHEIAGVVTEVGSDVNGFKVGDHVCVGTYVNSCRDCENCNSFLENHCSKFVFTFNGVDTDGTVTKGGYSGHIVVHERYCYKIPDGYPLEKAAPLVCAGITVYTPMIRHNMNQPGKSLGVIGLGGLGHMAVKFGKSFGLKVTVFSTSESKREEAISLLGADNFVISSDKKQMESLKSSLHFIVDTASGNHPFDPYLSLLKVGGVMALLSFPEEIRIHPATLNLGARTLAGSVTGGTKDTQEMINFCAANKIYPDIELIKIDYINEALGRLVNRDVRYRFVIDIENSFK
>BdCAD4
MEQGKAALGWAARDASGHLSPYNFSRRVQKDDDVTIKVLFCGICHTDLHIIKNEWGNALYPIVPGHEVVGVVTDVGPGVKNFKAGETVGVGYFLDSCRTCDSCSKGHENYCPTLVLTSNGVDYDGATTQGGFSDVVVVNQDYVVRVPDTLPPDGAAPLLCAGVTVYSPMMQYGLNAPGKHLGVVGLGGLGHMAVKFGKAFGMKVTVISSSLRKREEALDRLGADDFLVSSDAEQMKAAAGAMDGIIDTVSAGHPIVPLLELLRPMGQMVVCGAPSEPLQLPAYAVITGGKRIAGNGVGSVRDCQAMLDFAGEHGITADVEVVKMDYVNTAVERLERNDVRYRFVIDVAGSLQQGGAA
>BdCAD5
MSHHLHLRGSVPPLSFRGGLDARFSPGVPWHFASSSSNVGVAAASSARTLRPPQHRAKVMAKEAGEQETAALGWAARDASGVLSPFDFSRRAQKDDDVTIKVLYCGICHTDLYIIKNEWGNAMYPVVPGHEILGVVTDVGSGVTKFKAGETVGVGYFVGSCRSCESCGNGYENYCYGMVLTSNGIDAEHGGAVTQGGFSDVIVVNEDYVVRVPDGLPLDKAAPLLCAGVTVYSPMMRFGLNAPGKHLGVVGLGGLGHVAVKFGKAFGMKVTVISTSPGKREEAIEKLGADDFLVSRDPGQMQAAFGTMDGILDTVSAWHPISPLFALMKPMGQMVFVGGPTKPLELPAVAIVPGGKGIAGNCVGGMRDCQAMLDFAGKHGITAEVEVIKMDYVNTALERLQKNDVRYRFVIDVAGSLGTTA
>BdCAD6
MEVTPNHTQTVSGWAATDESGKVAPFIFKRRENGVDDVTIKVEYCGMCHTDLHFVNNDWGITMYPVVPGHEITGVVTKVGTNVSTFKAGDRVGVGCISGSCLDCEHCARSEENYCDKVTLTYNGVFWDGSVTYGGYSGMFVANKRFLVRIPDSLPLDAAAPLLCAGITVYSPMKQHGMLDQRGAGRRLGVVGLGGLGHVAVKFGKAFGLRVTVISTSPAKEREARENLMADDFVLSTDQKQMQAMARSLDYVIDTVSASHSLGPILELLKVNGKLVLVAAPDKPVELPSFPLIFGKRTVSGSMTGGMKETQEMMDLCGEHGITCDIELVFTDRINDALARLARNDVRYRFVLDIGGSNARL
>BdCAD7
MAPTPTTTEAAAEQQQQLPRKVLGLAAHDASGNLTPIRISRRNTGDDDVAIKVLYCGICHSDLHTIKNDWKNAIYPVVAGHEITGLVTEVGKNAEGSFKAGDRVGVGCMVNSCRSCESCEEGSENYCSKVVFSYNSLDRDGTVTRGGYSDTVVVDARFVVRFPDALPLDAGAPLLCAGASVYAPMTRHGLAAPGKHVGVIGLGGLGHVAVKFARAFGAKVTVISTSPGKREEALDKVGADAFVLSGDPAEMKAAAGTMHGIINTACAGGAVSMYQYFALLRPHGKMILVGLPEKPLQVPAFALVGGGKTLAGSFIGSVRETQEMLDFAAEHGVAADVEVIGAGEVNTAMERLAKGDVRYRFVIDVGNTLKAD
>SbCAD2
MGSLASERKVVGWAARDATGHLSPYTYTLRNTGPEDVVVKVLYCGICHTDIHQAKNHLGASKYPMVPGHEVVGEVVEVGPEVSKYGVGDVVGVGVIVGCCRECSPCKANVEQYCNKKIWSYNDVYTDGRPTQGGFASTMVVDQKFVVKIPAGLAPEQAAPLLCAGVTVYSPLKAFGLTAPGLRGGIVGLGGVGHMGVKVAKAMGHHVTVISSSSKKRAEAMDHLGADAYLVSTDAAAMAAAADSLDYIIDTVPVHHPLEPYLSLLRLDGKHVLLGVIGEPLSFVSPMVMLGRKAITGSFIGSIDETAEVLQFCVDKGLTSQIEVVKMGYVNEALERLERNDVRYRFVVDVAGSNVEEDAADAPSN
>SbCAD4
MDMEQGCKTAHGWAARDASGHLSPYSFSARIQGDADVTIKVLFCGICHTDLHVIKNEWGNAMYPVVPGHEVVGVVTDVGHGVTKFKAGDTVGVGYFVDSCRTCESCSTGHENYCPDLVLTSNGVDHHHHGATTKGGFSDVLVVSQDFVVRVPESLPLDGAAPLLCAGVTVYSPMAQYALNEPGKHLGVVGLGGLGHMAVKFAKAFGMTVTVISSSPGKRDEALGRLGADAFLVSHDAAQMKAAAATLDGIIDTVSAGHQIVPLLALLKPMGQMVVVGAPSTPLELPAYAIITGGKRVAGNGVGSVADCQAMLDFAGEHGVTADIEVVQMDYVNTAIERLEKNDVRYRFVIDVAGSKMEETVA
>SbCAD4-2
MAAESENSNCNAWAARDPSGVLSPYSFNRRAVQSNDVALKIIYCGVCYADVAWTRNVLNDSKYPLVPGHEIAGVVTQVGADVKGFKVGDHVGVGTYVNSCRDCENCNSSLENHCPKAVYTFNGIDTDGTVTMGGYSTHIVVHARYCFQIPDGYPLAKAAPLLCAGITVYTPMMRHNMNQPGKSLGVIGLGGLGHMAVKFGKAFGLKVTVFSTSESKRDEAINLLGADNFVISSDTQQMESLKNSLHFIVDTASGDHPFDPFLSLLKAGGVMTVVGSPSEIKMQPASLILGARTLSGSLVGGTKDIQEMVNFCAANKIYPKIEVIRIDYINEALARLVNRDVKYRFVIDIENSFK
>SbCAD4-3
MAAESEHGNCNAWAARDPSGVLSPYSFNRRPVQSSDVALKILYCGVCYADVVWTRNMHHDSKYPVVPGHEIAGVVTQVGADVKGFKVGDHVGVGTYVNSCRDCENCNSSLENHCPKGVYTFNGIDTDGTVTKGGYSTHIVVHERYCFQIPDGYPLAKAAPLLCAGITVYTPMMRHNMNQPGKSLGVIGLGGLGHMAVKFGKAFGLKVTVLSTSESKRHEAISLLGADNFVISSDTQQMESLRNSLHFIVDTASGDHPFDPYLSLLMVGGVMAIVGFPSEIKMHPASLNLGARTLSGSVTGGTKDIQEMVNFCAANKISPEIEIIKIDYINEALTRLVNRDVKYRFVIDIENSFK
>SbCAD4-5
MAGSGNIALDSHSSMVEQEEAGEDGANEASKIQAPASAGLGRWILGVASSSCNFLYTDKYGSVQMAAESENGNCNAWAARDPSGVLSPYKFNRRAVQSSDVALKIIYCGVCYADVGWTRNMLNDSKYPLVPGHEIAGVVTQVGADVKAFKVGDHVGVGTYVNSCRDCENCNSSLENHCPERVFTFNGIDTDGTVTKGGYSTHIVVHERYCFKIPDGYPLAKAAPLLCAGITVYTPMMQHNMNQPGKSLGVIGLGGLGHMAVKFGKAFGLKVTVLSTSESKRHEAISLLGADNFVISSDTQQMESLKNSLHFIVDTASGDHPFDPYLSLLKVGGVMTLLGFPSEIKMHPASLLLGARALSGSVVGGTKDIQEMVNFCAENKIYPEIEIIKIDYINEALARLVNRDVKYRFVIDIENSFK
>SbCAD6
MEVTPNHTQTVAGWAAMNESGKLEPFIFKRRENGVDDVTIKVEYCGMCHTDLHFIQNDWGITMYPLVPGHEITGVVTKVGSNVTGFGVGDRVGVGCIAASCLDCDHCRRSEENYCDKVTLTYNGVFPDGSVTYGGYSKMLVAHKRFVVRVPDTLPLDAAAPLLCAGITVYSPMKHHGMLRSAGASLGVVGLGGLGHVAVKFAKAFGLRVTVVSTSPAKEKEARERLGADDFVVSSDQKQMQAMARSLDYVIDTVSAKHSLGPILELLKVNGKLVLVAAPDQPVELPSFPLIFGKRTVSGSMTGGMKETQEMLDLCGQHGITCDIELVSTDGINDALQRLASNDVRYRFVIDIAGGDSSNSKL
>SbCAD7
MAPVEAEQHPRTALALAAHDASGRVSPIRISRRDTGDDDVAIQILYCGICHSDLHTIKNEWKNANYPVVPGHEIAGLITEVGKNVKKFNVGDKVGVGCMVNTCQSCESCEEGHENHCSKIIFAYNSHDRDGTITYGGYSDMVVVNERFVIRFPDGVPLDKGAPLLCAGITVYNPMKYHGLDEPGKHIGVVGLGGLGHVAVKFAKAFGMRVTVISTSPEKREEAMETLGADAFVVSSDANQMKLGCSFRSLSMAVKGTMHGILNTASASMSMYAYLALLKPQGKMILLGLPEKPLQISAFSLVTGGKTLAGSCMGSIRDTQEMMDFAAKHGLVADVELIGTEEVNEAMERLAKGEVRYRFVIDVGNTLSAASLASSPVPAL
>SbCAD8-1
MSYHCRALVQGPFLHPPFSPGAAGAPAPSLGVRVGLPSRALRLPRPARASVEKREQQVTMEEKAGQAAFGWAARDATGVLSPYNFSRRVPKDDDVTIKVLYCGICHTDLHIIKNDWGNAMYPVVPGHEIVGVVTGVGGGVTRFKAGDTVGVGYFVGSCRSCDSCGKGNENYCAGVVQTSNGVDYAHGGVPTKGGFSDVIVVNEHYVVRVPDGLALDRTAPLLCAGVTVYSPMMRHGLNEPGKHLGVVGLGGLGHVAVKFGKAFGMKVTVISTSASKRQEAIESLGADEFLISRDPEEMKAATGTMDGIIDTVSAWHPITPLLALLKPLGQMVVVGGPSKPLELPAYAIVPGGKGVAGNSVGSVGDCQAMLEFAGKHGIGAEVEVIKMDYVNTAIERLEKNDVRYRFVIDVAGSLGSAA
>SbCAD8-2
MEQVSKAALGWAARDASGHLSPYSFSRVLRDGDVTIKVLFCGVCHTDLHIIKNEWGNALYPVVPGHEVVGVVTDVGAGVTKFKAGDTVGVGYFIDSCRTCESCSTGHENYCPDLVLTSNGVARDGGVTTTTTTQGGFSDVVVVDQHYVVRVPASLPPDGAAPLLCAGVTVYSPMVEYGLNVPGKRLGVVGLGGLGHIAVKFGKAFGMAVTVISSSPAKRGEAIERLGADEFLVSRDTEQMKAAAGTMDGIIDTVSAGHPIVPLLALLKPMGQMVIVGAPSTPLELPAYAIITGGKRVAGNGVGSIADCQAMLDFAGQHGITADIELVRMDYVNTAMERLERNDVRYRFVVDVAGSLGAAA
