# Supplementary material for: Comparative genome-wide analysis of CAD (Cinnamyl Alcohol Dehydrogenase) gene family in Medicago truncatula and Lotus japonicus and their expression profiles in response to various abiotic abiotic stresses
Source: PLoS One. 2026 Jul 21;21(7):e0353726. doi: 10.1371/journal.pone.0353726 (PMC13387551; doi:10.1371/journal.pone.0353726)
Supplement: S1 File — Phylogenetic tree sequences of CAD proteins. S2 Data. 2000 bp sequences of MtCAD and LjCAD gene families. S3 Data. Peptide sequences of MtCAD and LjCAD. S4 Data. CDS of MtCAD and LjCAD. S5 Data. Genomic sequences of MtCAD and LjCAD. S6 Data. Exon and intron counts of MtCAD and LjCAD.S7 Data. KaKs ratio of MtCAD and LjCAD. S8 Data. CARE of MtCAD and LjCAD. S9 Data. GO of MtCAD and LjCAD. S10 Data. PPI of MtCAD and LjCAD. S11 Data. PPI of MtCAD and LjCAD. S12 Data. MicroRNA of MtCAD and LjCAD. S13 Data. Tissue specific expression of MtCAD and LjCAD. S14 Data. Abiotic stress expression of MtCAD and LjCAD. (ZIP) [file pone.0353726.s001.zip › Supporting Information/Supplementary data/S10 Data. PPI of MtCAD and LjCAD.xlsx]

## Sheet: A
#queryIndex	queryItem	stringId	identity	bitscore	preferredName	annotation
1	MtCAD1	3702.P42734	58.8	450.7	CAD9	Probable cinnamyl alcohol dehydrogenase 9; Involved in lignin biosynthesis. May catalyze the final step specific for the production of lignin monomers, like coniferyl alcohol, sinapyl alcohol and 4-coumaryl alcohol.
2	MtCAD2	3702.Q96533	91.2	715.7	ADH2	Alcohol dehydrogenase class-3; Plays a central role in formaldehyde detoxification. Belongs to the zinc-containing alcohol dehydrogenase family. Class-III subfamily.
3	MtCAD3	3702.O49482	77.6	570.9	CAD5	Cinnamyl alcohol dehydrogenase 5; Involved in lignin biosynthesis in the floral stem. Catalyzes the final step specific for the production of lignin monomers. Catalyzes the NADPH-dependent reduction of coniferaldehyde, 5- hydroxyconiferaldehyde, sinapaldehyde, 4-coumaraldehyde and caffeyl aldehyde to their respective alcohols.
4	MtCAD4	3702.Q9CAI3	75.1	568.5	CAD1-2	Probable cinnamyl alcohol dehydrogenase 1; Involved in lignin biosynthesis. Catalyzes the final step specific for the production of lignin monomers. Catalyzes the NADPH- dependent reduction of coniferaldehyde, 5-hydroxyconiferaldehyde, sinapaldehyde, 4-coumaraldehyde and caffeyl aldehyde to their respective alcohols; Belongs to the zinc-containing alcohol dehydrogenase family.
5	MtCAD5	3702.O65423	73.4	472.2	F18E5.200	Oxidoreductase, zinc-binding dehydrogenase family protein.
6	MtCAD6	3702.O65423	75.5	488.8	F18E5.200	Oxidoreductase, zinc-binding dehydrogenase family protein.
7	MtCAD7	3702.Q8LCU7	73.9	540	T6D9.100	Enoyl-[acyl-carrier-protein] reductase, mitochondrial; Catalyzes the NADPH-dependent reduction of trans-2-enoyl thioesters in mitochondrial fatty acid synthesis (fatty acid synthesis type II). Fatty acid chain elongation in mitochondria uses acyl carrier protein (ACP) as an acyl group carrier, but the enzyme accepts both ACP and CoA thioesters as substrates in vitro.
8	MtCAD8	3702.Q9FH04	68.5	565.5	K5J14.5	Alcohol dehydrogenase-like 7.
9	MtCAD9	3702.P06525	85.1	674.1	ADH1	Alcohol dehydrogenase class-P; Alcohol dehydrogenase mostly active on ethanol (EtOH), but exhibits broad substrates selectivity for primary and secondary alcohols (e.g. butanol, propyl alcohol, pentanol, isopentanol, ethylene glycol, isopropanol, methanol and tertiary butyl alcohol). Converts allyl alcohol to highly toxic acryl- aldehyde. Required for survival and acclimation in hypoxic condition…
10	MtCAD10	3702.P06525	84	663.7	ADH1	Alcohol dehydrogenase class-P; Alcohol dehydrogenase mostly active on ethanol (EtOH), but exhibits broad substrates selectivity for primary and secondary alcohols (e.g. butanol, propyl alcohol, pentanol, isopentanol, ethylene glycol, isopropanol, methanol and tertiary butyl alcohol). Converts allyl alcohol to highly toxic acryl- aldehyde. Required for survival and acclimation in hypoxic condition…
11	MtCAD11	3702.P06525	84.1	674.1	ADH1	Alcohol dehydrogenase class-P; Alcohol dehydrogenase mostly active on ethanol (EtOH), but exhibits broad substrates selectivity for primary and secondary alcohols (e.g. butanol, propyl alcohol, pentanol, isopentanol, ethylene glycol, isopropanol, methanol and tertiary butyl alcohol). Converts allyl alcohol to highly toxic acryl- aldehyde. Required for survival and acclimation in hypoxic condition…
12	MtCAD12	3702.Q9LXZ4	76.8	535.4	T5P19_110	GroES-like zinc-binding alcohol dehydrogenase family protein.
13	MtCAD13	3702.Q9SK87	64.9	507.3	F12K8.21	Alcohol dehydrogenase-like 2.
14	MtCAD14	3702.A1L4Y4	77.3	532.7	K11J9.5	GroES-like zinc-binding alcohol dehydrogenase family protein.
15	MtCAD15	3702.O65423	73.4	472.2	F18E5.200	Oxidoreductase, zinc-binding dehydrogenase family protein.
16	MtCAD16	3702.F4I3C3	67.5	895.6	NQR	ARP protein (REF).
17	MtCAD17	3702.F4I3C3	66.9	883.2	NQR	ARP protein (REF).
18	MtCAD18	3702.Q02971	69.3	512.3	CAD7	Cinnamyl alcohol dehydrogenase 7; Involved in lignin biosynthesis. Catalyzes the final step specific for the production of lignin monomers. Catalyzes the NADPH- dependent reduction of coniferaldehyde, 5-hydroxyconiferaldehyde, sinapaldehyde, 4-coumaraldehyde and caffeyl aldehyde to their respective alcohols; Belongs to the zinc-containing alcohol dehydrogenase family.
19	MtCAD19	3702.Q02972	72.1	518.8	CAD8	Cinnamyl alcohol dehydrogenase 8; Involved in lignin biosynthesis. Catalyzes the final step specific for the production of lignin monomers. Catalyzes the NADPH- dependent reduction of coniferaldehyde, 5-hydroxyconiferaldehyde, sinapaldehyde, 4-coumaraldehyde and caffeyl aldehyde to their respective alcohols.
20	MtCAD20	3702.Q02971	72.4	524.6	CAD7	Cinnamyl alcohol dehydrogenase 7; Involved in lignin biosynthesis. Catalyzes the final step specific for the production of lignin monomers. Catalyzes the NADPH- dependent reduction of coniferaldehyde, 5-hydroxyconiferaldehyde, sinapaldehyde, 4-coumaraldehyde and caffeyl aldehyde to their respective alcohols; Belongs to the zinc-containing alcohol dehydrogenase family.
21	MtCAD21	3702.Q02971	69.3	523.9	CAD7	Cinnamyl alcohol dehydrogenase 7; Involved in lignin biosynthesis. Catalyzes the final step specific for the production of lignin monomers. Catalyzes the NADPH- dependent reduction of coniferaldehyde, 5-hydroxyconiferaldehyde, sinapaldehyde, 4-coumaraldehyde and caffeyl aldehyde to their respective alcohols; Belongs to the zinc-containing alcohol dehydrogenase family.
22	MtCAD22	3702.Q02971	69.6	528.9	CAD7	Cinnamyl alcohol dehydrogenase 7; Involved in lignin biosynthesis. Catalyzes the final step specific for the production of lignin monomers. Catalyzes the NADPH- dependent reduction of coniferaldehyde, 5-hydroxyconiferaldehyde, sinapaldehyde, 4-coumaraldehyde and caffeyl aldehyde to their respective alcohols; Belongs to the zinc-containing alcohol dehydrogenase family.
23	MtCAD23	3702.Q02972	72.2	535.4	CAD8	Cinnamyl alcohol dehydrogenase 8; Involved in lignin biosynthesis. Catalyzes the final step specific for the production of lignin monomers. Catalyzes the NADPH- dependent reduction of coniferaldehyde, 5-hydroxyconiferaldehyde, sinapaldehyde, 4-coumaraldehyde and caffeyl aldehyde to their respective alcohols.
24	MtCAD24	3702.Q02972	38.9	214.2	CAD8	Cinnamyl alcohol dehydrogenase 8; Involved in lignin biosynthesis. Catalyzes the final step specific for the production of lignin monomers. Catalyzes the NADPH- dependent reduction of coniferaldehyde, 5-hydroxyconiferaldehyde, sinapaldehyde, 4-coumaraldehyde and caffeyl aldehyde to their respective alcohols.
25	MtCAD25	3702.Q02971	68.6	529.6	CAD7	Cinnamyl alcohol dehydrogenase 7; Involved in lignin biosynthesis. Catalyzes the final step specific for the production of lignin monomers. Catalyzes the NADPH- dependent reduction of coniferaldehyde, 5-hydroxyconiferaldehyde, sinapaldehyde, 4-coumaraldehyde and caffeyl aldehyde to their respective alcohols; Belongs to the zinc-containing alcohol dehydrogenase family.
26	MtCAD26	3702.Q02971	70.6	530.4	CAD7	Cinnamyl alcohol dehydrogenase 7; Involved in lignin biosynthesis. Catalyzes the final step specific for the production of lignin monomers. Catalyzes the NADPH- dependent reduction of coniferaldehyde, 5-hydroxyconiferaldehyde, sinapaldehyde, 4-coumaraldehyde and caffeyl aldehyde to their respective alcohols; Belongs to the zinc-containing alcohol dehydrogenase family.
27	MtCAD27	3702.Q02971	70.9	532.3	CAD7	Cinnamyl alcohol dehydrogenase 7; Involved in lignin biosynthesis. Catalyzes the final step specific for the production of lignin monomers. Catalyzes the NADPH- dependent reduction of coniferaldehyde, 5-hydroxyconiferaldehyde, sinapaldehyde, 4-coumaraldehyde and caffeyl aldehyde to their respective alcohols; Belongs to the zinc-containing alcohol dehydrogenase family.
28	MtCAD28	3702.Q02971	69.8	525.8	CAD7	Cinnamyl alcohol dehydrogenase 7; Involved in lignin biosynthesis. Catalyzes the final step specific for the production of lignin monomers. Catalyzes the NADPH- dependent reduction of coniferaldehyde, 5-hydroxyconiferaldehyde, sinapaldehyde, 4-coumaraldehyde and caffeyl aldehyde to their respective alcohols; Belongs to the zinc-containing alcohol dehydrogenase family.
30	MtCAD30	3702.Q02971	70.7	519.2	CAD7	Cinnamyl alcohol dehydrogenase 7; Involved in lignin biosynthesis. Catalyzes the final step specific for the production of lignin monomers. Catalyzes the NADPH- dependent reduction of coniferaldehyde, 5-hydroxyconiferaldehyde, sinapaldehyde, 4-coumaraldehyde and caffeyl aldehyde to their respective alcohols; Belongs to the zinc-containing alcohol dehydrogenase family.
31	MtCAD31	3702.Q02971	61.3	429.5	CAD7	Cinnamyl alcohol dehydrogenase 7; Involved in lignin biosynthesis. Catalyzes the final step specific for the production of lignin monomers. Catalyzes the NADPH- dependent reduction of coniferaldehyde, 5-hydroxyconiferaldehyde, sinapaldehyde, 4-coumaraldehyde and caffeyl aldehyde to their respective alcohols; Belongs to the zinc-containing alcohol dehydrogenase family.
32	MtCAD32	3702.Q0V7W6	45.8	320.9	F1N20.210	Alcohol dehydrogenase-like 5.
33	MtCAD33	3702.Q9FH04	69.7	562	K5J14.5	Alcohol dehydrogenase-like 7.
34	MtCAD34	3702.Q9ZUC1	64.4	365.5	AOR	NADPH-dependent alkenal/one oxidoreductase, chloroplastic; Reduces the double bond in short-chain unsaturated carbonyls. Acts preferentially on alpha,beta-unsaturated ketones rather on alpha,beta-unsaturated aldehydes. Has no activity with (E)-2-hexenal and (E)-2-pentenal. Contributes to detoxify stromal reactive carbonyls produced under oxidative stress. Belongs to the zinc-containing alcohol de…
35	MtCAD35	3702.Q9ZUC1	64.4	407.1	AOR	NADPH-dependent alkenal/one oxidoreductase, chloroplastic; Reduces the double bond in short-chain unsaturated carbonyls. Acts preferentially on alpha,beta-unsaturated ketones rather on alpha,beta-unsaturated aldehydes. Has no activity with (E)-2-hexenal and (E)-2-pentenal. Contributes to detoxify stromal reactive carbonyls produced under oxidative stress. Belongs to the zinc-containing alcohol de…
36	MtCAD36	3702.Q8LEB2	77.6	614.8	T4C12_30	Alcohol dehydrogenase-like 6.
37	MtCAD37	3702.Q9FJ95	83	645.6	SDH	Sorbitol dehydrogenase; Polyol dehydrogenase that catalyzes the NAD(+)-dependent oxidation of various sugar alcohols. Is mostly active with D-sorbitol (D-glucitol), ribitol and xylitol as substrates, leading to the C2- oxidized products D-fructose, D-ribulose and D-xylulose, respectively. To a lesser extent, can also oxidize arabitol, mannitol, lactitol and maltitol in vitro. Is required for sorb…
38	MtCAD38	3702.Q9FJ95	83	645.6	SDH	Sorbitol dehydrogenase; Polyol dehydrogenase that catalyzes the NAD(+)-dependent oxidation of various sugar alcohols. Is mostly active with D-sorbitol (D-glucitol), ribitol and xylitol as substrates, leading to the C2- oxidized products D-fructose, D-ribulose and D-xylulose, respectively. To a lesser extent, can also oxidize arabitol, mannitol, lactitol and maltitol in vitro. Is required for sorb…
39	MtCAD39	3702.Q9SV68	70.5	448	CEQORH	Chloroplast envelope quinone oxidoreductase homolog; NADPH-dependent alpha,beta-unsaturated oxoene reductase reducing the double bond of medium-chain (C9) to long-chain (C18) reactive electrophile species deriving from poly-unsaturated fatty acid peroxides. The best substrates are 13-lipoxygenase-derived gamma- ketols, but is unable to reduce the double bond of short-chain alkenals and alkenones …
40	MtCAD40	3702.A1L4Y2	65.5	520.8	F6N18.16	Alcohol dehydrogenase-like 3.
41	MtCAD41	3702.A1L4Y2	65.3	515.4	F6N18.16	Alcohol dehydrogenase-like 3.
42	MtCAD42	3702.Q96533	88.8	701.8	ADH2	Alcohol dehydrogenase class-3; Plays a central role in formaldehyde detoxification. Belongs to the zinc-containing alcohol dehydrogenase family. Class-III subfamily.
43	MtCAD43	3702.Q9ZUC1	46.3	277.7	AOR	NADPH-dependent alkenal/one oxidoreductase, chloroplastic; Reduces the double bond in short-chain unsaturated carbonyls. Acts preferentially on alpha,beta-unsaturated ketones rather on alpha,beta-unsaturated aldehydes. Has no activity with (E)-2-hexenal and (E)-2-pentenal. Contributes to detoxify stromal reactive carbonyls produced under oxidative stress. Belongs to the zinc-containing alcohol de…
44	MtCAD44	3702.Q9ZUC1	46.9	275	AOR	NADPH-dependent alkenal/one oxidoreductase, chloroplastic; Reduces the double bond in short-chain unsaturated carbonyls. Acts preferentially on alpha,beta-unsaturated ketones rather on alpha,beta-unsaturated aldehydes. Has no activity with (E)-2-hexenal and (E)-2-pentenal. Contributes to detoxify stromal reactive carbonyls produced under oxidative stress. Belongs to the zinc-containing alcohol de…
45	MtCAD45	3702.Q9ZUC1	72.8	526.9	AOR	NADPH-dependent alkenal/one oxidoreductase, chloroplastic; Reduces the double bond in short-chain unsaturated carbonyls. Acts preferentially on alpha,beta-unsaturated ketones rather on alpha,beta-unsaturated aldehydes. Has no activity with (E)-2-hexenal and (E)-2-pentenal. Contributes to detoxify stromal reactive carbonyls produced under oxidative stress. Belongs to the zinc-containing alcohol de…
46	MtCAD46	3702.Q02972	74.1	532.7	CAD8	Cinnamyl alcohol dehydrogenase 8; Involved in lignin biosynthesis. Catalyzes the final step specific for the production of lignin monomers. Catalyzes the NADPH- dependent reduction of coniferaldehyde, 5-hydroxyconiferaldehyde, sinapaldehyde, 4-coumaraldehyde and caffeyl aldehyde to their respective alcohols.
47	MtCAD47	3702.P42734	74.3	559.3	CAD9	Probable cinnamyl alcohol dehydrogenase 9; Involved in lignin biosynthesis. May catalyze the final step specific for the production of lignin monomers, like coniferyl alcohol, sinapyl alcohol and 4-coumaryl alcohol.
48	MtCAD48	3702.Q93ZM6	80.3	649	MBK5.9	GroES-like zinc-binding alcohol dehydrogenase family protein.
49	MtCAD49	3702.Q9SK87	42.4	316.2	F12K8.21	Alcohol dehydrogenase-like 2.
51	MtCAD51	3702.Q9ZUC1	61.7	130.2	AOR	NADPH-dependent alkenal/one oxidoreductase, chloroplastic; Reduces the double bond in short-chain unsaturated carbonyls. Acts preferentially on alpha,beta-unsaturated ketones rather on alpha,beta-unsaturated aldehydes. Has no activity with (E)-2-hexenal and (E)-2-pentenal. Contributes to detoxify stromal reactive carbonyls produced under oxidative stress. Belongs to the zinc-containing alcohol de…

## Sheet: B
#queryIndex	queryItem	stringId	identity	bitscore	preferredName	annotation
1	LjCAD1	3702.Q9LXZ4	76.2	533.9	T5P19_110	GroES-like zinc-binding alcohol dehydrogenase family protein.
2	LjCAD2	3702.Q96533	90.3	711.8	ADH2	Alcohol dehydrogenase class-3; Plays a central role in formaldehyde detoxification. Belongs to the zinc-containing alcohol dehydrogenase family. Class-III subfamily.
3	LjCAD3	3702.Q9ZUC1	67.8	425.2	AOR	NADPH-dependent alkenal/one oxidoreductase, chloroplastic; Reduces the double bond in short-chain unsaturated carbonyls. Acts preferentially on alpha,beta-unsaturated ketones rather on alpha,beta-unsaturated aldehydes. Has no activity with (E)-2-hexenal and (E)-2-pentenal. Contributes to detoxify stromal reactive carbonyls produced under oxidative stress. Belongs to the zinc-containing alcohol de…
4	LjCAD4	3702.P06525	74.7	569.3	ADH1	Alcohol dehydrogenase class-P; Alcohol dehydrogenase mostly active on ethanol (EtOH), but exhibits broad substrates selectivity for primary and secondary alcohols (e.g. butanol, propyl alcohol, pentanol, isopentanol, ethylene glycol, isopropanol, methanol and tertiary butyl alcohol). Converts allyl alcohol to highly toxic acryl- aldehyde. Required for survival and acclimation in hypoxic condition…
5	LjCAD5	3702.P06525	79	612.5	ADH1	Alcohol dehydrogenase class-P; Alcohol dehydrogenase mostly active on ethanol (EtOH), but exhibits broad substrates selectivity for primary and secondary alcohols (e.g. butanol, propyl alcohol, pentanol, isopentanol, ethylene glycol, isopropanol, methanol and tertiary butyl alcohol). Converts allyl alcohol to highly toxic acryl- aldehyde. Required for survival and acclimation in hypoxic condition…
6	LjCAD6	3702.P06525	84.1	663.7	ADH1	Alcohol dehydrogenase class-P; Alcohol dehydrogenase mostly active on ethanol (EtOH), but exhibits broad substrates selectivity for primary and secondary alcohols (e.g. butanol, propyl alcohol, pentanol, isopentanol, ethylene glycol, isopropanol, methanol and tertiary butyl alcohol). Converts allyl alcohol to highly toxic acryl- aldehyde. Required for survival and acclimation in hypoxic condition…
7	LjCAD7	3702.Q9SV68	70.1	476.9	CEQORH	Chloroplast envelope quinone oxidoreductase homolog; NADPH-dependent alpha,beta-unsaturated oxoene reductase reducing the double bond of medium-chain (C9) to long-chain (C18) reactive electrophile species deriving from poly-unsaturated fatty acid peroxides. The best substrates are 13-lipoxygenase-derived gamma- ketols, but is unable to reduce the double bond of short-chain alkenals and alkenones …
8	LjCAD8	3702.A1L4Y2	65.5	534.6	F6N18.16	Alcohol dehydrogenase-like 3.
9	LjCAD9	3702.P06525	75.8	615.5	ADH1	Alcohol dehydrogenase class-P; Alcohol dehydrogenase mostly active on ethanol (EtOH), but exhibits broad substrates selectivity for primary and secondary alcohols (e.g. butanol, propyl alcohol, pentanol, isopentanol, ethylene glycol, isopropanol, methanol and tertiary butyl alcohol). Converts allyl alcohol to highly toxic acryl- aldehyde. Required for survival and acclimation in hypoxic condition…
10	LjCAD10	3702.Q9SK87	42	317	F12K8.21	Alcohol dehydrogenase-like 2.
11	LjCAD11	3702.Q02972	73.1	537.7	CAD8	Cinnamyl alcohol dehydrogenase 8; Involved in lignin biosynthesis. Catalyzes the final step specific for the production of lignin monomers. Catalyzes the NADPH- dependent reduction of coniferaldehyde, 5-hydroxyconiferaldehyde, sinapaldehyde, 4-coumaraldehyde and caffeyl aldehyde to their respective alcohols.
12	LjCAD12	3702.Q9SV68	69.2	445.7	CEQORH	Chloroplast envelope quinone oxidoreductase homolog; NADPH-dependent alpha,beta-unsaturated oxoene reductase reducing the double bond of medium-chain (C9) to long-chain (C18) reactive electrophile species deriving from poly-unsaturated fatty acid peroxides. The best substrates are 13-lipoxygenase-derived gamma- ketols, but is unable to reduce the double bond of short-chain alkenals and alkenones …
13	LjCAD13	3702.Q9FJ95	82.7	639.4	SDH	Sorbitol dehydrogenase; Polyol dehydrogenase that catalyzes the NAD(+)-dependent oxidation of various sugar alcohols. Is mostly active with D-sorbitol (D-glucitol), ribitol and xylitol as substrates, leading to the C2- oxidized products D-fructose, D-ribulose and D-xylulose, respectively. To a lesser extent, can also oxidize arabitol, mannitol, lactitol and maltitol in vitro. Is required for sorb…
14	LjCAD14	3702.Q02972	70.1	518.8	CAD8	Cinnamyl alcohol dehydrogenase 8; Involved in lignin biosynthesis. Catalyzes the final step specific for the production of lignin monomers. Catalyzes the NADPH- dependent reduction of coniferaldehyde, 5-hydroxyconiferaldehyde, sinapaldehyde, 4-coumaraldehyde and caffeyl aldehyde to their respective alcohols.
15	LjCAD15	3702.Q9ZUC1	64.9	400.2	AOR	NADPH-dependent alkenal/one oxidoreductase, chloroplastic; Reduces the double bond in short-chain unsaturated carbonyls. Acts preferentially on alpha,beta-unsaturated ketones rather on alpha,beta-unsaturated aldehydes. Has no activity with (E)-2-hexenal and (E)-2-pentenal. Contributes to detoxify stromal reactive carbonyls produced under oxidative stress. Belongs to the zinc-containing alcohol de…
16	LjCAD16	3702.Q9ZUC1	67	417.9	AOR	NADPH-dependent alkenal/one oxidoreductase, chloroplastic; Reduces the double bond in short-chain unsaturated carbonyls. Acts preferentially on alpha,beta-unsaturated ketones rather on alpha,beta-unsaturated aldehydes. Has no activity with (E)-2-hexenal and (E)-2-pentenal. Contributes to detoxify stromal reactive carbonyls produced under oxidative stress. Belongs to the zinc-containing alcohol de…
17	LjCAD17	3702.Q8LEB2	78.8	629	T4C12_30	Alcohol dehydrogenase-like 6.
18	LjCAD18	3702.Q9SV68	72.1	479.6	CEQORH	Chloroplast envelope quinone oxidoreductase homolog; NADPH-dependent alpha,beta-unsaturated oxoene reductase reducing the double bond of medium-chain (C9) to long-chain (C18) reactive electrophile species deriving from poly-unsaturated fatty acid peroxides. The best substrates are 13-lipoxygenase-derived gamma- ketols, but is unable to reduce the double bond of short-chain alkenals and alkenones …
19	LjCAD19	3702.Q9ZUC1	44.5	250	AOR	NADPH-dependent alkenal/one oxidoreductase, chloroplastic; Reduces the double bond in short-chain unsaturated carbonyls. Acts preferentially on alpha,beta-unsaturated ketones rather on alpha,beta-unsaturated aldehydes. Has no activity with (E)-2-hexenal and (E)-2-pentenal. Contributes to detoxify stromal reactive carbonyls produced under oxidative stress. Belongs to the zinc-containing alcohol de…
20	LjCAD20	3702.Q8LCU7	71.4	535.8	T6D9.100	Enoyl-[acyl-carrier-protein] reductase, mitochondrial; Catalyzes the NADPH-dependent reduction of trans-2-enoyl thioesters in mitochondrial fatty acid synthesis (fatty acid synthesis type II). Fatty acid chain elongation in mitochondria uses acyl carrier protein (ACP) as an acyl group carrier, but the enzyme accepts both ACP and CoA thioesters as substrates in vitro.
21	LjCAD21	3702.Q9SK87	42.9	283.1	F12K8.21	Alcohol dehydrogenase-like 2.
22	LjCAD22	3702.P06525	72.1	577.4	ADH1	Alcohol dehydrogenase class-P; Alcohol dehydrogenase mostly active on ethanol (EtOH), but exhibits broad substrates selectivity for primary and secondary alcohols (e.g. butanol, propyl alcohol, pentanol, isopentanol, ethylene glycol, isopropanol, methanol and tertiary butyl alcohol). Converts allyl alcohol to highly toxic acryl- aldehyde. Required for survival and acclimation in hypoxic condition…
23	LjCAD23	3702.P42734	77.4	579.3	CAD9	Probable cinnamyl alcohol dehydrogenase 9; Involved in lignin biosynthesis. May catalyze the final step specific for the production of lignin monomers, like coniferyl alcohol, sinapyl alcohol and 4-coumaryl alcohol.
24	LjCAD24	3702.Q93ZM6	77.9	631.7	MBK5.9	GroES-like zinc-binding alcohol dehydrogenase family protein.
25	LjCAD25	3702.Q9CAI3	74.3	562.4	CAD1-2	Probable cinnamyl alcohol dehydrogenase 1; Involved in lignin biosynthesis. Catalyzes the final step specific for the production of lignin monomers. Catalyzes the NADPH- dependent reduction of coniferaldehyde, 5-hydroxyconiferaldehyde, sinapaldehyde, 4-coumaraldehyde and caffeyl aldehyde to their respective alcohols; Belongs to the zinc-containing alcohol dehydrogenase family.
26	LjCAD26	3702.F4I3C3	66	886.3	NQR	ARP protein (REF).
27	LjCAD27	3702.Q9ZUC1	78.1	521.2	AOR	NADPH-dependent alkenal/one oxidoreductase, chloroplastic; Reduces the double bond in short-chain unsaturated carbonyls. Acts preferentially on alpha,beta-unsaturated ketones rather on alpha,beta-unsaturated aldehydes. Has no activity with (E)-2-hexenal and (E)-2-pentenal. Contributes to detoxify stromal reactive carbonyls produced under oxidative stress. Belongs to the zinc-containing alcohol de…
28	LjCAD28	3702.P42734	59.6	449.1	CAD9	Probable cinnamyl alcohol dehydrogenase 9; Involved in lignin biosynthesis. May catalyze the final step specific for the production of lignin monomers, like coniferyl alcohol, sinapyl alcohol and 4-coumaryl alcohol.
29	LjCAD29	3702.Q96533	91.2	718.8	ADH2	Alcohol dehydrogenase class-3; Plays a central role in formaldehyde detoxification. Belongs to the zinc-containing alcohol dehydrogenase family. Class-III subfamily.
30	LjCAD30	3702.O49482	78	584.3	CAD5	Cinnamyl alcohol dehydrogenase 5; Involved in lignin biosynthesis in the floral stem. Catalyzes the final step specific for the production of lignin monomers. Catalyzes the NADPH-dependent reduction of coniferaldehyde, 5- hydroxyconiferaldehyde, sinapaldehyde, 4-coumaraldehyde and caffeyl aldehyde to their respective alcohols.
31	LjCAD31	3702.Q9FH04	73	509.6	K5J14.5	Alcohol dehydrogenase-like 7.
32	LjCAD32	3702.Q9CAI3	71.7	528.5	CAD1-2	Probable cinnamyl alcohol dehydrogenase 1; Involved in lignin biosynthesis. Catalyzes the final step specific for the production of lignin monomers. Catalyzes the NADPH- dependent reduction of coniferaldehyde, 5-hydroxyconiferaldehyde, sinapaldehyde, 4-coumaraldehyde and caffeyl aldehyde to their respective alcohols; Belongs to the zinc-containing alcohol dehydrogenase family.
33	LjCAD33	3702.Q9FH04	69.6	550.8	K5J14.5	Alcohol dehydrogenase-like 7.
34	LjCAD34	3702.O65423	74.5	483.8	F18E5.200	Oxidoreductase, zinc-binding dehydrogenase family protein.
35	LjCAD35	3702.Q9FH04	74.3	607.4	K5J14.5	Alcohol dehydrogenase-like 7.
