# Supplementary material for: Comparative genome-wide analysis of CAD (Cinnamyl Alcohol Dehydrogenase) gene family in Medicago truncatula and Lotus japonicus and their expression profiles in response to various abiotic abiotic stresses
Source: PLoS One. 2026 Jul 21;21(7):e0353726. doi: 10.1371/journal.pone.0353726 (PMC13387551; doi:10.1371/journal.pone.0353726)
Supplement: S1 File — Phylogenetic tree sequences of CAD proteins. S2 Data. 2000 bp sequences of MtCAD and LjCAD gene families. S3 Data. Peptide sequences of MtCAD and LjCAD. S4 Data. CDS of MtCAD and LjCAD. S5 Data. Genomic sequences of MtCAD and LjCAD. S6 Data. Exon and intron counts of MtCAD and LjCAD.S7 Data. KaKs ratio of MtCAD and LjCAD. S8 Data. CARE of MtCAD and LjCAD. S9 Data. GO of MtCAD and LjCAD. S10 Data. PPI of MtCAD and LjCAD. S11 Data. PPI of MtCAD and LjCAD. S12 Data. MicroRNA of MtCAD and LjCAD. S13 Data. Tissue specific expression of MtCAD and LjCAD. S14 Data. Abiotic stress expression of MtCAD and LjCAD. (ZIP) [file pone.0353726.s001.zip › Supporting Information/Supplementary data/S11 Data. KEGG Pathway of MtCAD and LjCAD.xlsx]

## Sheet: A
Term	Ratio	FDR value	Count
Biosynthesis of secondary metabolites	1.19	2.42e-26	28
Phenylpropanoid biosynthesis	1.78	1.01e-22	16
Glycolysis / Gluconeogenesis	1.9	2.41e-21	14
Metabolic pathways	0.93	5.54e-21	29
Fatty acid degradation	2.15	1.83e-17	10
Tyrosine metabolism	2.07	1.29e-11	7
Valine, leucine and isoleucine degradation	1.59	0.00094	3
Arginine and proline metabolism	1.57	0.00096	3
Tryptophan metabolism	1.51	0.0012	3
Glycerolipid metabolism	1.49	0.0013	3
alpha-Linolenic acid metabolism	1.49	0.0146	2

## Sheet: B
Term	Ratio	FDR value	Count
Glycolysis / Gluconeogenesis	1.99	1.1e-25	16
Biosynthesis of secondary metabolites	1.19	9.49e-25	26
Fatty acid degradation	2.27	3.36e-22	12
Metabolic pathways	0.95	4.67e-21	28
Histidine metabolism	2.36	2.16e-11	6
Limonene and pinene degradation	2.78	3.96e-11	5
Phenylpropanoid biosynthesis	1.57	6.17e-11	9
Lysine degradation	2.12	2.45e-10	6
Tyrosine metabolism	2.04	6.21e-10	6
beta-Alanine metabolism	1.97	1.36e-09	6
Pyruvate metabolism	1.7	2.39e-08	6
Carbon metabolism	1.03	0.0041	4
