# Supplementary material for: Comparative genome-wide analysis of CAD (Cinnamyl Alcohol Dehydrogenase) gene family in Medicago truncatula and Lotus japonicus and their expression profiles in response to various abiotic abiotic stresses
Source: PLoS One. 2026 Jul 21;21(7):e0353726. doi: 10.1371/journal.pone.0353726 (PMC13387551; doi:10.1371/journal.pone.0353726)
Supplement: S1 File — Phylogenetic tree sequences of CAD proteins. S2 Data. 2000 bp sequences of MtCAD and LjCAD gene families. S3 Data. Peptide sequences of MtCAD and LjCAD. S4 Data. CDS of MtCAD and LjCAD. S5 Data. Genomic sequences of MtCAD and LjCAD. S6 Data. Exon and intron counts of MtCAD and LjCAD.S7 Data. KaKs ratio of MtCAD and LjCAD. S8 Data. CARE of MtCAD and LjCAD. S9 Data. GO of MtCAD and LjCAD. S10 Data. PPI of MtCAD and LjCAD. S11 Data. PPI of MtCAD and LjCAD. S12 Data. MicroRNA of MtCAD and LjCAD. S13 Data. Tissue specific expression of MtCAD and LjCAD. S14 Data. Abiotic stress expression of MtCAD and LjCAD. (ZIP) [file pone.0353726.s001.zip › Supporting Information/Supplementary data/S12 Data. MicroRNA of MtCAD and LjCAD.xlsx]

## Sheet: A
miRNA_Acc.	Target_Acc.	Expectation	UPE$	miRNA_start	miRNA_end	Target_start	Target_end	miRNA_aligned_fragment	alignment	Target_aligned_fragment	Inhibition	Target_Desc.	Multiplicity
mtr-miR2119	MtCAD11	2.5	-1	1	21	124	144	UCAAAGGGAGGUGUGGAGUAG	:::::. ::::::::::::	AUACUCUUCACCUCCCUUUGU	Cleavage		1
mtr-miR2119	MtCAD10	2.5	-1	1	21	127	147	UCAAAGGGAGGUGUGGAGUAG	:::::. ::::::::::::	AUACUCUUCACCUCCCUUUGU	Cleavage		1
mtr-miR2119	MtCAD9	3	-1	1	21	124	144	UCAAAGGGAGGUGUGGAGUAG	:::::. ::::::.:::::	AUACUCUUCACCUCUCUUUGU	Cleavage		1
mtr-miR2630a	MtCAD15	3	-1	1	21	481	501	UGGUUUUGGUCCUUGGUAUUU	::.:::::::::.::::: .:	AAGUACCAAGGAUCAAAAGUA	Cleavage		1
mtr-miR2630a	MtCAD5	3	-1	1	21	481	501	UGGUUUUGGUCCUUGGUAUUU	::.:::::::::.::::: .:	AAGUACCAAGGAUCAAAAGUA	Cleavage		1
mtr-miR2630b	MtCAD15	3	-1	1	21	481	501	UGGUUUUGGUCCUUGGUAUUU	::.:::::::::.::::: .:	AAGUACCAAGGAUCAAAAGUA	Cleavage		1
mtr-miR2630b	MtCAD5	3	-1	1	21	481	501	UGGUUUUGGUCCUUGGUAUUU	::.:::::::::.::::: .:	AAGUACCAAGGAUCAAAAGUA	Cleavage		1
mtr-miR2630c	MtCAD15	3	-1	1	21	481	501	UGGUUUUGGUCCUUGGUAUUU	::.:::::::::.::::: .:	AAGUACCAAGGAUCAAAAGUA	Cleavage		1
mtr-miR2630c	MtCAD5	3	-1	1	21	481	501	UGGUUUUGGUCCUUGGUAUUU	::.:::::::::.::::: .:	AAGUACCAAGGAUCAAAAGUA	Cleavage		1
mtr-miR2630d	MtCAD15	3	-1	1	21	481	501	UGGUUUUGGUCCUUGGUAUUU	::.:::::::::.::::: .:	AAGUACCAAGGAUCAAAAGUA	Cleavage		1
mtr-miR2630d	MtCAD5	3	-1	1	21	481	501	UGGUUUUGGUCCUUGGUAUUU	::.:::::::::.::::: .:	AAGUACCAAGGAUCAAAAGUA	Cleavage		1
mtr-miR2630e	MtCAD15	3	-1	1	21	481	501	UGGUUUUGGUCCUUGGUAUUU	::.:::::::::.::::: .:	AAGUACCAAGGAUCAAAAGUA	Cleavage		1
mtr-miR2630e	MtCAD5	3	-1	1	21	481	501	UGGUUUUGGUCCUUGGUAUUU	::.:::::::::.::::: .:	AAGUACCAAGGAUCAAAAGUA	Cleavage		1
mtr-miR2630f	MtCAD15	3	-1	1	21	481	501	UGGUUUUGGUCCUUGGUAUUU	::.:::::::::.::::: .:	AAGUACCAAGGAUCAAAAGUA	Cleavage		1
mtr-miR2630f	MtCAD5	3	-1	1	21	481	501	UGGUUUUGGUCCUUGGUAUUU	::.:::::::::.::::: .:	AAGUACCAAGGAUCAAAAGUA	Cleavage		1
mtr-miR2630g	MtCAD15	3	-1	1	21	481	501	UGGUUUUGGUCCUUGGUAUUU	::.:::::::::.::::: .:	AAGUACCAAGGAUCAAAAGUA	Cleavage		1
mtr-miR2630g	MtCAD5	3	-1	1	21	481	501	UGGUUUUGGUCCUUGGUAUUU	::.:::::::::.::::: .:	AAGUACCAAGGAUCAAAAGUA	Cleavage		1
mtr-miR2630h	MtCAD15	3	-1	1	21	481	501	UGGUUUUGGUCCUUGGUAUUU	::.:::::::::.::::: .:	AAGUACCAAGGAUCAAAAGUA	Cleavage		1
mtr-miR2630h	MtCAD5	3	-1	1	21	481	501	UGGUUUUGGUCCUUGGUAUUU	::.:::::::::.::::: .:	AAGUACCAAGGAUCAAAAGUA	Cleavage		1
mtr-miR2630i	MtCAD15	3	-1	1	21	481	501	UGGUUUUGGUCCUUGGUAUUU	::.:::::::::.::::: .:	AAGUACCAAGGAUCAAAAGUA	Cleavage		1
mtr-miR2630i	MtCAD5	3	-1	1	21	481	501	UGGUUUUGGUCCUUGGUAUUU	::.:::::::::.::::: .:	AAGUACCAAGGAUCAAAAGUA	Cleavage		1
mtr-miR2630j	MtCAD15	3	-1	1	21	481	501	UGGUUUUGGUCCUUGGUAUUU	::.:::::::::.::::: .:	AAGUACCAAGGAUCAAAAGUA	Cleavage		1
mtr-miR2630j	MtCAD5	3	-1	1	21	481	501	UGGUUUUGGUCCUUGGUAUUU	::.:::::::::.::::: .:	AAGUACCAAGGAUCAAAAGUA	Cleavage		1
mtr-miR2630k	MtCAD15	3	-1	1	21	481	501	UGGUUUUGGUCCUUGGUAUUU	::.:::::::::.::::: .:	AAGUACCAAGGAUCAAAAGUA	Cleavage		1
mtr-miR2630k	MtCAD5	3	-1	1	21	481	501	UGGUUUUGGUCCUUGGUAUUU	::.:::::::::.::::: .:	AAGUACCAAGGAUCAAAAGUA	Cleavage		1
mtr-miR2630l	MtCAD15	3	-1	1	21	481	501	UGGUUUUGGUCCUUGGUAUUU	::.:::::::::.::::: .:	AAGUACCAAGGAUCAAAAGUA	Cleavage		1
mtr-miR2630l	MtCAD5	3	-1	1	21	481	501	UGGUUUUGGUCCUUGGUAUUU	::.:::::::::.::::: .:	AAGUACCAAGGAUCAAAAGUA	Cleavage		1
mtr-miR2630m	MtCAD15	3	-1	1	21	481	501	UGGUUUUGGUCCUUGGUAUUU	::.:::::::::.::::: .:	AAGUACCAAGGAUCAAAAGUA	Cleavage		1
mtr-miR2630m	MtCAD5	3	-1	1	21	481	501	UGGUUUUGGUCCUUGGUAUUU	::.:::::::::.::::: .:	AAGUACCAAGGAUCAAAAGUA	Cleavage		1
mtr-miR2630n	MtCAD15	3	-1	1	21	481	501	UGGUUUUGGUCCUUGGUAUUU	::.:::::::::.::::: .:	AAGUACCAAGGAUCAAAAGUA	Cleavage		1
mtr-miR2630n	MtCAD5	3	-1	1	21	481	501	UGGUUUUGGUCCUUGGUAUUU	::.:::::::::.::::: .:	AAGUACCAAGGAUCAAAAGUA	Cleavage		1
mtr-miR2630o	MtCAD15	3	-1	1	21	481	501	UGGUUUUGGUCCUUGGUAUUU	::.:::::::::.::::: .:	AAGUACCAAGGAUCAAAAGUA	Cleavage		1
mtr-miR2630o	MtCAD5	3	-1	1	21	481	501	UGGUUUUGGUCCUUGGUAUUU	::.:::::::::.::::: .:	AAGUACCAAGGAUCAAAAGUA	Cleavage		1
mtr-miR2630p	MtCAD15	3	-1	1	21	481	501	UGGUUUUGGUCCUUGGUAUUU	::.:::::::::.::::: .:	AAGUACCAAGGAUCAAAAGUA	Cleavage		1
mtr-miR2630p	MtCAD5	3	-1	1	21	481	501	UGGUUUUGGUCCUUGGUAUUU	::.:::::::::.::::: .:	AAGUACCAAGGAUCAAAAGUA	Cleavage		1
mtr-miR2630q	MtCAD15	3	-1	1	21	481	501	UGGUUUUGGUCCUUGGUAUUU	::.:::::::::.::::: .:	AAGUACCAAGGAUCAAAAGUA	Cleavage		1
mtr-miR2630q	MtCAD5	3	-1	1	21	481	501	UGGUUUUGGUCCUUGGUAUUU	::.:::::::::.::::: .:	AAGUACCAAGGAUCAAAAGUA	Cleavage		1
mtr-miR2630r	MtCAD15	3	-1	1	21	481	501	UGGUUUUGGUCCUUGGUAUUU	::.:::::::::.::::: .:	AAGUACCAAGGAUCAAAAGUA	Cleavage		1
mtr-miR2630r	MtCAD5	3	-1	1	21	481	501	UGGUUUUGGUCCUUGGUAUUU	::.:::::::::.::::: .:	AAGUACCAAGGAUCAAAAGUA	Cleavage		1
mtr-miR2630s	MtCAD15	3	-1	1	21	481	501	UGGUUUUGGUCCUUGGUAUUU	::.:::::::::.::::: .:	AAGUACCAAGGAUCAAAAGUA	Cleavage		1
mtr-miR2630s	MtCAD5	3	-1	1	21	481	501	UGGUUUUGGUCCUUGGUAUUU	::.:::::::::.::::: .:	AAGUACCAAGGAUCAAAAGUA	Cleavage		1
mtr-miR2630t	MtCAD15	3	-1	1	21	481	501	UGGUUUUGGUCCUUGGUAUUU	::.:::::::::.::::: .:	AAGUACCAAGGAUCAAAAGUA	Cleavage		1
mtr-miR2630t	MtCAD5	3	-1	1	21	481	501	UGGUUUUGGUCCUUGGUAUUU	::.:::::::::.::::: .:	AAGUACCAAGGAUCAAAAGUA	Cleavage		1
mtr-miR2630u	MtCAD15	3	-1	1	21	481	501	UGGUUUUGGUCCUUGGUAUUU	::.:::::::::.::::: .:	AAGUACCAAGGAUCAAAAGUA	Cleavage		1
mtr-miR2630u	MtCAD5	3	-1	1	21	481	501	UGGUUUUGGUCCUUGGUAUUU	::.:::::::::.::::: .:	AAGUACCAAGGAUCAAAAGUA	Cleavage		1
mtr-miR2630v	MtCAD15	3	-1	1	21	481	501	UGGUUUUGGUCCUUGGUAUUU	::.:::::::::.::::: .:	AAGUACCAAGGAUCAAAAGUA	Cleavage		1
mtr-miR2630v	MtCAD5	3	-1	1	21	481	501	UGGUUUUGGUCCUUGGUAUUU	::.:::::::::.::::: .:	AAGUACCAAGGAUCAAAAGUA	Cleavage		1
mtr-miR2630w	MtCAD15	3	-1	1	21	481	501	UGGUUUUGGUCCUUGGUAUUU	::.:::::::::.::::: .:	AAGUACCAAGGAUCAAAAGUA	Cleavage		1
mtr-miR2630w	MtCAD5	3	-1	1	21	481	501	UGGUUUUGGUCCUUGGUAUUU	::.:::::::::.::::: .:	AAGUACCAAGGAUCAAAAGUA	Cleavage		1
mtr-miR2630x	MtCAD15	3	-1	1	21	481	501	UGGUUUUGGUCCUUGGUAUUU	::.:::::::::.::::: .:	AAGUACCAAGGAUCAAAAGUA	Cleavage		1
mtr-miR2630x	MtCAD5	3	-1	1	21	481	501	UGGUUUUGGUCCUUGGUAUUU	::.:::::::::.::::: .:	AAGUACCAAGGAUCAAAAGUA	Cleavage		1
mtr-miR2630y	MtCAD15	3	-1	1	21	481	501	UGGUUUUGGUCCUUGGUAUUU	::.:::::::::.::::: .:	AAGUACCAAGGAUCAAAAGUA	Cleavage		1
mtr-miR2630y	MtCAD5	3	-1	1	21	481	501	UGGUUUUGGUCCUUGGUAUUU	::.:::::::::.::::: .:	AAGUACCAAGGAUCAAAAGUA	Cleavage		1
mtr-miR2651	MtCAD51	3	-1	1	21	22	42	UUUGAUUGGUAUGCCUGCAUU	::: :::::: .:::::::	GUUGCUGGCAUAGUAAUCAAA	Cleavage		1
mtr-miR2657	MtCAD31	3	-1	1	22	261	282	UGUUAUUUCAUCGAUUUUGUUG	::::::.:.::: :::.::	AUUCAAAAUUGGUGACAUAGCA	Cleavage		1
mtr-miR5253	MtCAD14	3	-1	1	21	120	140	GAUGAAAAUGAUUAUGUUGGA	.:::: ::::::::::: :	CAUAACAAAAUCAUUUUCAAC	Cleavage		1
mtr-miR5270a	MtCAD18	3	-1	1	24	467	490	GAGGAGGAGUAGUUUUAGGUCAUU	::.:.::.::::: ::::::	UGCCACUUGAAGCUACUGCUCCUC	Cleavage		1
mtr-miR5270a	MtCAD36	3	-1	1	24	968	991	GAGGAGGAGUAGUUUUAGGUCAUU	::::::::::. ::.::::.	GGAAACCUAAAACUGAUCUUCCUU	Cleavage		1
mtr-miR5270b	MtCAD18	3	-1	1	24	467	490	GAGGAGGAGUAGUUUUAGGUCAUU	::.:.::.::::: ::::::	UGCCACUUGAAGCUACUGCUCCUC	Cleavage		1
mtr-miR5270b	MtCAD36	3	-1	1	24	968	991	GAGGAGGAGUAGUUUUAGGUCAUU	::::::::::. ::.::::.	GGAAACCUAAAACUGAUCUUCCUU	Cleavage		1
mtr-miR169j	MtCAD27	3.5	-1	1	21	769	789	UGAGCCAGGAUGACUUGCCGG	.:::::::::::::: ::.:	UCGGCAAGUCAUCCUAUCUUA	Cleavage		1
mtr-miR2594	MtCAD9	3.5	-1	1	21	192	212	CCAUGGCCAAGGAUGCCAGAG	:: :.:::.::::.::::	UCCUCGUAUCUUUGGUCAUGA	Cleavage		1
mtr-miR2664a	MtCAD1	3.5	-1	1	21	837	857	AAUUGUGGUGGGUUGACAGUC	::: ::: :::..::::::	ACCUGACAAGCCAUUACAAUU	Cleavage		1
mtr-miR2664b	MtCAD1	3.5	-1	1	21	837	857	AAUUGUGGUGGGUUGACAGUC	::: ::: :::..::::::	ACCUGACAAGCCAUUACAAUU	Cleavage		1
mtr-miR398a-3p	MtCAD2	3.5	-1	1	21	35	55	UGUGUUCUCAGGUCACCCCUU	: ::::.::::.:::: ::	CUGCGGUGGCCUGGGAACCCA	Cleavage		1
mtr-miR398a-3p	MtCAD42	3.5	-1	1	21	41	61	UGUGUUCUCAGGUCACCCCUU	: ::::.::::.:::: ::	CUGCGGUGGCCUGGGAACCCA	Cleavage		1
mtr-miR5210	MtCAD32	3.5	-1	1	22	264	285	UAAAUGUGUUGGAAUUAAGGUU	:.. :::::::::::.:: ::	UAUUAUAAUUCCAACAUAUGUA	Cleavage		1
mtr-miR5230	MtCAD17	3.5	-1	1	21	1055	1075	CAAAUCUUGAAUCGAUUGGCA	: ::: :.::: ::.::::::	UUCCAUUUGAUGCAGGAUUUG	Translation		1
mtr-miR5230	MtCAD16	3.5	-1	1	21	1055	1075	CAAAUCUUGAAUCGAUUGGCA	: ::: :.::: ::.::::::	UUCCAUUUGAUGCAGGAUUUG	Translation		1
mtr-miR5233	MtCAD3	3.5	-1	1	21	758	778	GAGGAGGAUGGCCGUCUGGAC	::::: .::.:::::::.:	UUCCAGUUGGUCAUCCUCUUG	Cleavage		1
mtr-miR5272f	MtCAD49	3.5	-1	1	24	163	186	GAAUUGAUUAUGUUUGGAUACACU	: ::.. ::::::::::::.	AAAGGAUUUCCACAUAAUCAAUUU	Cleavage		1
mtr-miR164d	MtCAD1	4	-1	1	21	187	207	UGGAGAAGCAGGGCACAUGCU	: .:::: :::::.: .::::	ACUAUGUACCCUGUUGUUCCA	Cleavage		1
mtr-miR169k	MtCAD27	4	-1	1	21	769	789	UGAGCCAGGAUGGCUUGCCGG	.:::::::.:::::: ::.:	UCGGCAAGUCAUCCUAUCUUA	Cleavage		1
mtr-miR2089-5p	MtCAD32	4	-1	1	22	767	788	UUACCUAUUCCACCAAUUCCAU	:: :::::::::.:::.	AACUAAGUGGUGGAAUGGGUGU	Cleavage		1
mtr-miR2594	MtCAD36	4	-1	1	21	186	206	CCAUGGCCAAGGAUGCCAGAG	:: :::: .:::::::::	UCCUCGCAUAUUUGGCCAUGA	Cleavage		1
mtr-miR2594	MtCAD10	4	-1	1	21	597	617	CCAUGGCCAAGGAUGCCAGAG	.:: .:::.:::::: :::	UGUUGCUAUCUUUGGCCUUGG	Cleavage		1
mtr-miR2594	MtCAD40	4	-1	1	21	228	248	CCAUGGCCAAGGAUGCCAGAG	:: : ::..:::::::::	UCCUCGGAUUUUUGGCCAUGA	Cleavage		1
mtr-miR2594	MtCAD41	4	-1	1	21	207	227	CCAUGGCCAAGGAUGCCAGAG	:: : ::..:::::::::	UCCUCGGAUUUUUGGCCAUGA	Cleavage		1
mtr-miR2595	MtCAD14	4	-1	1	21	721	741	UACAUUUUCUUCUUUAUGUCU	: :.::::::::::..:: :	AUAUAUAAAGAAGAGGAUUUU	Cleavage		2
mtr-miR2610a	MtCAD4	4	-1	1	21	1002	1022	AGAUUGAGACUUGUAUGGCUU	:::: :.:::: ::.:::.:	CAGCCCUGCAAGCCUUAAUUU	Cleavage		1
mtr-miR2610b	MtCAD4	4	-1	1	21	1002	1022	AGAUUGAGACUUGUAUGGCUU	:::: :.:::: ::.:::.:	CAGCCCUGCAAGCCUUAAUUU	Cleavage		1
mtr-miR2627	MtCAD9	4	-1	1	22	760	781	UUUCGGUAGUUAACUGCUGAGG	:: ::: :::.:.:.::::	GUACAACAGGUAAUUGCUGAAA	Cleavage		1
mtr-miR2643a	MtCAD45	4	-1	1	21	1042	1062	UUUGGGAUCAGAAAUUAGAGA	: :::: .::::::::::	AAGCCAAUUAUUGAUCCCAAA	Cleavage		1
mtr-miR2643b-3p	MtCAD45	4	-1	1	21	1042	1062	UUUGGGAUCAGAAAUUAGAGA	: :::: .::::::::::	AAGCCAAUUAUUGAUCCCAAA	Cleavage		1
mtr-miR395b	MtCAD10	4	-1	1	21	190	210	AUGAAGUAUUUGGGGGAACUC	:::.::.:.::::.:: .:	UUGUUUCCUCGAAUAUUUGGU	Cleavage		1
mtr-miR398b	MtCAD2	4	-1	1	21	35	55	UGUGUUCUCAGGUCGCCCCUG	: : ::.:.::::.:::: ::	CUGCGGUGGCCUGGGAACCCA	Cleavage		1
mtr-miR398b	MtCAD42	4	-1	1	21	41	61	UGUGUUCUCAGGUCGCCCCUG	: : ::.:.::::.:::: ::	CUGCGGUGGCCUGGGAACCCA	Cleavage		1
mtr-miR398c	MtCAD42	4	-1	1	21	41	61	UGUGUUCUCAGGUCGCCCCUG	: : ::.:.::::.:::: ::	CUGCGGUGGCCUGGGAACCCA	Cleavage		1
mtr-miR398c	MtCAD2	4	-1	1	21	35	55	UGUGUUCUCAGGUCGCCCCUG	: : ::.:.::::.:::: ::	CUGCGGUGGCCUGGGAACCCA	Cleavage		1
mtr-miR5221	MtCAD29	4	-1	1	22	11	32	AGGAGAGAUGGUGUUUUGACUU	:::::::.: ::::.:.:	CCAUCAAAACGCAAUCUUUUCC	Translation		1
mtr-miR5253	MtCAD49	4	-1	1	21	170	190	GAUGAAAAUGAUUAUGUUGGA	:.: ::::::::: :::: ::	UUCCACAUAAUCAAUUUCCUC	Cleavage		1
mtr-miR5253	MtCAD17	4	-1	1	21	1694	1714	GAUGAAAAUGAUUAUGUUGGA	: :::.: :.::: :::.:::	UGCAAUACAGUCACUUUUAUC	Cleavage		1
mtr-miR5286b	MtCAD23	4	-1	1	24	775	798	ACAAACUGGAGGCAAGGGACAGGA	::.::: ::::.:::: ::	CAUCCUCUCUUACCUCUAGUUGGU	Cleavage		1
mtr-miR5558-5p	MtCAD36	4	-1	1	21	336	356	UUUUCCAAUUCUAAGUCUAUC	:: .::.:.::::::::.	UCAAGUUUUGGGAUUGGAAAG	Cleavage		1
mtr-miR5740	MtCAD48	4	-1	1	21	442	462	UGAACAGAAAGAACAUUUGGC	: ::: ::::: : :::::::	GGCAACUGUUCCUACUGUUCA	Translation		1
mtr-miR5741a	MtCAD16	4	-1	1	21	446	466	UAGGGACUAAAUUGAUGGUUU	::.:::::::::.: ..::.	CAAUCAUCAAUUUGGGUUCUG	Cleavage		1
mtr-miR5741b	MtCAD16	4	-1	1	21	446	466	UAGGGACUAAAUUGAUGGUUU	::.:::::::::.: ..::.	CAAUCAUCAAUUUGGGUUCUG	Cleavage		1
mtr-miR5741c	MtCAD16	4	-1	1	21	446	466	UAGGGACUAAAUUGAUGGUUU	::.:::::::::.: ..::.	CAAUCAUCAAUUUGGGUUCUG	Cleavage		1
mtr-miR5741d	MtCAD16	4	-1	1	21	446	466	UAGGGACUAAAUUGAUGGUUU	::.:::::::::.: ..::.	CAAUCAUCAAUUUGGGUUCUG	Cleavage		1
mtr-miR5741e	MtCAD16	4	-1	1	21	446	466	UAGGGACUAAAUUGAUGGUUU	::.:::::::::.: ..::.	CAAUCAUCAAUUUGGGUUCUG	Cleavage		1
mtr-miR7699-5p	MtCAD43	4	-1	1	21	862	882	AUUUAAUGCAUUGAUUACACA	:::.::..::::::: ..:	AAUGUGAUUGAUGCAUUUGGU	Cleavage		1
mtr-miR7699-5p	MtCAD44	4	-1	1	21	862	882	AUUUAAUGCAUUGAUUACACA	:::.::..::::::: ..:	AAUGUGAUUGAUGCAUUUGGU	Cleavage		1
mtr-miR1507-5p	MtCAD49	4.5	-1	1	22	1349	1370	AGAGUUGUAUGGAACGAAAGAU	::: ::::::::: :::	ACUAUUCCAUCCAUACAAAUCU	Cleavage		1
mtr-miR1509a-5p	MtCAD20	4.5	-1	1	21	858	878	UUAAUCUAGGAAAAUACGGUG	: ::::::::.: ::::.	UCCAGUAUUUUCUUUGAUUGU	Cleavage		1
mtr-miR1510b-3p	MtCAD12	4.5	-1	1	21	573	593	ACAUGGUCGGUAUCCCUGGAA	:: : ::.:...::.:::::	AUCAAUGGGUGUUGAUCAUGU	Cleavage		1
mtr-miR164a	MtCAD1	4.5	-1	1	21	187	207	UGGAGAAGCAGGGCACGUGCA	.:.:: :::::.: .::::	ACUAUGUACCCUGUUGUUCCA	Cleavage		1
mtr-miR164b	MtCAD1	4.5	-1	1	21	187	207	UGGAGAAGCAGGGCACGUGCA	.:.:: :::::.: .::::	ACUAUGUACCCUGUUGUUCCA	Cleavage		1
mtr-miR164c	MtCAD1	4.5	-1	1	21	187	207	UGGAGAAGCAGGGCACGUGCA	.:.:: :::::.: .::::	ACUAUGUACCCUGUUGUUCCA	Cleavage		1
mtr-miR164d	MtCAD43	4.5	-1	1	21	148	168	UGGAGAAGCAGGGCACAUGCU	:.::: :.::: .::.::::	CGUAUGCGUCCUAUUUUUCCA	Cleavage		1
mtr-miR166e-5p	MtCAD7	4.5	-1	1	21	162	182	GGAAUGUUGGCUGGCUCGAGG	:::.::.:.:::::::	AACAAAGCUAGUCGACAUUCC	Cleavage		1
mtr-miR167a	MtCAD27	4.5	-1	1	21	383	403	UGAAGCUGCCAGCAUGAUCUA	:::.:: ::::::: :::	AGUAUCGUGAUGGCAGCGUCA	Cleavage		1
mtr-miR167b-5p	MtCAD27	4.5	-1	1	21	383	403	UGAAGCUGCCAGCAUGAUCUG	:::.:: ::::::: :::	AGUAUCGUGAUGGCAGCGUCA	Cleavage		1
mtr-miR169j	MtCAD28	4.5	-1	1	21	772	792	UGAGCCAGGAUGACUUGCCGG	.::::.:::::::::: . .:	UCGGCGAGUCAUCCUGUUGUA	Cleavage		1
mtr-miR169j	MtCAD21	4.5	-1	1	21	766	786	UGAGCCAGGAUGACUUGCCGG	.: :::: :::::::: ::..	UCAGCAAAUCAUCCUGUCUUG	Cleavage		2
mtr-miR172c-5p	MtCAD35	4.5	-1	1	21	399	419	GUAGCAUCAUCAAGAUUCACA	: :::.:.::: ::: :::.:	UUUGAGUUUUGUUGAAGCUGC	Translation		1
mtr-miR172c-5p	MtCAD34	4.5	-1	1	21	399	419	GUAGCAUCAUCAAGAUUCACA	: :::.:.::: ::: :::.:	UUUGAGUUUUGUUGAAGCUGC	Translation		1
mtr-miR2086-5p	MtCAD11	4.5	-1	1	21	1013	1033	CCAGUUCUGCGUUCAUGUCCC	: ::::::: : .:::::::	AGUACAUGAAAGGGGAACUGG	Translation		1
mtr-miR2111e-3p	MtCAD4	4.5	-1	1	21	394	414	AGCCUUGGGAUGCUGAUUAUC	::. ::::.:..:::::.:	AAUGUCCAGCGUUUCAAGGUU	Cleavage		1
mtr-miR2119	MtCAD41	4.5	-1	1	21	1070	1091	UCAAAGGGAGGUGUG-GAGUAG	:::: :. ::.:::::::::	UCACUCACGAACUUCCCUUUGA	Cleavage		1
mtr-miR2594	MtCAD42	4.5	-1	1	21	195	215	CCAUGGCCAAGGAUGCCAGAG	: :: ::::.:::::.:: :	CCCUUGCAUUCUUGGUCACGA	Cleavage		1
mtr-miR2595	MtCAD14	4.5	-1	1	21	223	243	UACAUUUUCUUCUUUAUGUCU	:: ::::::::.:.: ::	GAACCUAAAGAAGGAGAAGUU	Cleavage		2
mtr-miR2619b-5p	MtCAD7	4.5	-1	1	21	416	436	AUAUGUUUUGAUUCUUUGGCA	..:::.::::.::..:.:	UUGUGAAGGAUCAGAAUGUGU	Cleavage		1
mtr-miR2630a	MtCAD6	4.5	-1	1	21	481	501	UGGUUUUGGUCCUUGGUAUUU	::.:::: ::::.:::.: .:	AAGUACCUAGGAUCAAGAGUA	Cleavage		1
mtr-miR2630b	MtCAD6	4.5	-1	1	21	481	501	UGGUUUUGGUCCUUGGUAUUU	::.:::: ::::.:::.: .:	AAGUACCUAGGAUCAAGAGUA	Cleavage		1
mtr-miR2630c	MtCAD6	4.5	-1	1	21	481	501	UGGUUUUGGUCCUUGGUAUUU	::.:::: ::::.:::.: .:	AAGUACCUAGGAUCAAGAGUA	Cleavage		1
mtr-miR2630d	MtCAD6	4.5	-1	1	21	481	501	UGGUUUUGGUCCUUGGUAUUU	::.:::: ::::.:::.: .:	AAGUACCUAGGAUCAAGAGUA	Cleavage		1
mtr-miR2630e	MtCAD6	4.5	-1	1	21	481	501	UGGUUUUGGUCCUUGGUAUUU	::.:::: ::::.:::.: .:	AAGUACCUAGGAUCAAGAGUA	Cleavage		1
mtr-miR2630f	MtCAD6	4.5	-1	1	21	481	501	UGGUUUUGGUCCUUGGUAUUU	::.:::: ::::.:::.: .:	AAGUACCUAGGAUCAAGAGUA	Cleavage		1
mtr-miR2630g	MtCAD6	4.5	-1	1	21	481	501	UGGUUUUGGUCCUUGGUAUUU	::.:::: ::::.:::.: .:	AAGUACCUAGGAUCAAGAGUA	Cleavage		1
mtr-miR2630h	MtCAD6	4.5	-1	1	21	481	501	UGGUUUUGGUCCUUGGUAUUU	::.:::: ::::.:::.: .:	AAGUACCUAGGAUCAAGAGUA	Cleavage		1
mtr-miR2630i	MtCAD6	4.5	-1	1	21	481	501	UGGUUUUGGUCCUUGGUAUUU	::.:::: ::::.:::.: .:	AAGUACCUAGGAUCAAGAGUA	Cleavage		1
mtr-miR2630j	MtCAD6	4.5	-1	1	21	481	501	UGGUUUUGGUCCUUGGUAUUU	::.:::: ::::.:::.: .:	AAGUACCUAGGAUCAAGAGUA	Cleavage		1
mtr-miR2630k	MtCAD6	4.5	-1	1	21	481	501	UGGUUUUGGUCCUUGGUAUUU	::.:::: ::::.:::.: .:	AAGUACCUAGGAUCAAGAGUA	Cleavage		1
mtr-miR2630l	MtCAD6	4.5	-1	1	21	481	501	UGGUUUUGGUCCUUGGUAUUU	::.:::: ::::.:::.: .:	AAGUACCUAGGAUCAAGAGUA	Cleavage		1
mtr-miR2630m	MtCAD6	4.5	-1	1	21	481	501	UGGUUUUGGUCCUUGGUAUUU	::.:::: ::::.:::.: .:	AAGUACCUAGGAUCAAGAGUA	Cleavage		1
mtr-miR2630n	MtCAD6	4.5	-1	1	21	481	501	UGGUUUUGGUCCUUGGUAUUU	::.:::: ::::.:::.: .:	AAGUACCUAGGAUCAAGAGUA	Cleavage		1
mtr-miR2630o	MtCAD6	4.5	-1	1	21	481	501	UGGUUUUGGUCCUUGGUAUUU	::.:::: ::::.:::.: .:	AAGUACCUAGGAUCAAGAGUA	Cleavage		1
mtr-miR2630p	MtCAD6	4.5	-1	1	21	481	501	UGGUUUUGGUCCUUGGUAUUU	::.:::: ::::.:::.: .:	AAGUACCUAGGAUCAAGAGUA	Cleavage		1
mtr-miR2630q	MtCAD6	4.5	-1	1	21	481	501	UGGUUUUGGUCCUUGGUAUUU	::.:::: ::::.:::.: .:	AAGUACCUAGGAUCAAGAGUA	Cleavage		1
mtr-miR2630r	MtCAD6	4.5	-1	1	21	481	501	UGGUUUUGGUCCUUGGUAUUU	::.:::: ::::.:::.: .:	AAGUACCUAGGAUCAAGAGUA	Cleavage		1
mtr-miR2630s	MtCAD6	4.5	-1	1	21	481	501	UGGUUUUGGUCCUUGGUAUUU	::.:::: ::::.:::.: .:	AAGUACCUAGGAUCAAGAGUA	Cleavage		1
mtr-miR2630t	MtCAD6	4.5	-1	1	21	481	501	UGGUUUUGGUCCUUGGUAUUU	::.:::: ::::.:::.: .:	AAGUACCUAGGAUCAAGAGUA	Cleavage		1
mtr-miR2630u	MtCAD6	4.5	-1	1	21	481	501	UGGUUUUGGUCCUUGGUAUUU	::.:::: ::::.:::.: .:	AAGUACCUAGGAUCAAGAGUA	Cleavage		1
mtr-miR2630v	MtCAD6	4.5	-1	1	21	481	501	UGGUUUUGGUCCUUGGUAUUU	::.:::: ::::.:::.: .:	AAGUACCUAGGAUCAAGAGUA	Cleavage		1
mtr-miR2630w	MtCAD6	4.5	-1	1	21	481	501	UGGUUUUGGUCCUUGGUAUUU	::.:::: ::::.:::.: .:	AAGUACCUAGGAUCAAGAGUA	Cleavage		1
mtr-miR2630x	MtCAD6	4.5	-1	1	21	481	501	UGGUUUUGGUCCUUGGUAUUU	::.:::: ::::.:::.: .:	AAGUACCUAGGAUCAAGAGUA	Cleavage		1
mtr-miR2630y	MtCAD6	4.5	-1	1	21	481	501	UGGUUUUGGUCCUUGGUAUUU	::.:::: ::::.:::.: .:	AAGUACCUAGGAUCAAGAGUA	Cleavage		1
mtr-miR2642	MtCAD36	4.5	-1	1	21	1051	1071	AUGAGUUUCAUCAAAUCAUGU	..: :::::::::::.: :	UUGUCAUUUGAUGAAAUUAAC	Cleavage		1
mtr-miR2643a	MtCAD34	4.5	-1	1	21	73	93	UUUGGGAUCAGAAAUUAGAGA	.::::: :.::::::.::	GUUCUAAAGUUUGAUCCUAAU	Cleavage		1
mtr-miR2643b-3p	MtCAD34	4.5	-1	1	21	73	93	UUUGGGAUCAGAAAUUAGAGA	.::::: :.::::::.::	GUUCUAAAGUUUGAUCCUAAU	Cleavage		1
mtr-miR2648	MtCAD3	4.5	-1	1	21	279	299	UAGCCAAUGGGAAUAACAGAU	: .:: : :::.:.::::.:.	AGUUGGUCUUCUCGUUGGUUG	Cleavage		1
mtr-miR2656a	MtCAD49	4.5	-1	1	20	529	547	AAGUUGCAUAAUCGAGUUGG	.::::: :.::::: :.:::	UCAACU-GGUUAUGGAGCUU	Cleavage		1
mtr-miR2656b	MtCAD49	4.5	-1	1	20	529	547	AAGUUGCAUAAUCGAGUUGG	.::::: :.::::: :.:::	UCAACU-GGUUAUGGAGCUU	Cleavage		1
mtr-miR2656c	MtCAD49	4.5	-1	1	20	529	547	AAGUUGCAUAAUCGAGUUGG	.::::: :.::::: :.:::	UCAACU-GGUUAUGGAGCUU	Cleavage		1
mtr-miR2656d	MtCAD49	4.5	-1	1	20	529	547	AAGUUGCAUAAUCGAGUUGG	.::::: :.::::: :.:::	UCAACU-GGUUAUGGAGCUU	Cleavage		1
mtr-miR2656e	MtCAD49	4.5	-1	1	20	529	547	AAGUUGCAUAAUCGAGUUGG	.::::: :.::::: :.:::	UCAACU-GGUUAUGGAGCUU	Cleavage		1
mtr-miR2665	MtCAD5	4.5	-1	1	21	842	862	UGAUUUCAGGUCAAGAAUUGA	::: .:::.:::: :::..	AGAAUGUUUGGCCUGCAAUUG	Cleavage		1
mtr-miR2665	MtCAD6	4.5	-1	1	21	842	862	UGAUUUCAGGUCAAGAAUUGA	::: .:::.:::: :::..	AGAAUGUUUGGCCUGCAAUUG	Cleavage		1
mtr-miR2665	MtCAD15	4.5	-1	1	21	842	862	UGAUUUCAGGUCAAGAAUUGA	::: .:::.:::: :::..	AGAAUGUUUGGCCUGCAAUUG	Cleavage		1
mtr-miR2667a	MtCAD49	4.5	-1	1	20	600	619	UCCUUGAUCUGACGGCUACC	: .::.::..:::.:.::.	UGGGGCUGUUGGAUUAGGGG	Cleavage		1
mtr-miR2667b	MtCAD49	4.5	-1	1	20	600	619	UCCUUGAUCUGACGGCUACC	: .::.::..:::.:.::.	UGGGGCUGUUGGAUUAGGGG	Cleavage		1
mtr-miR2671a	MtCAD25	4.5	-1	1	21	1069	1089	UUAAAAGUUUCGUUUCGGUCC	::.::::: ::.:: ::.:	ACACUGAAACCAAGCUCUUGA	Translation		1
mtr-miR2671a	MtCAD4	4.5	-1	1	21	1137	1157	UUAAAAGUUUCGUUUCGGUCC	: ::. :::.:::.:: ::.:	GUACUCAAAUGAAGCUCUUGA	Cleavage		1
mtr-miR2671b	MtCAD25	4.5	-1	1	21	1069	1089	UUAAAAGUUUCGUUUCGGUCC	::.::::: ::.:: ::.:	ACACUGAAACCAAGCUCUUGA	Translation		1
mtr-miR2671b	MtCAD4	4.5	-1	1	21	1137	1157	UUAAAAGUUUCGUUUCGGUCC	: ::. :::.:::.:: ::.:	GUACUCAAAUGAAGCUCUUGA	Cleavage		1
mtr-miR2671c	MtCAD25	4.5	-1	1	21	1069	1089	UUAAAAGUUUCGUUUCGGUCC	::.::::: ::.:: ::.:	ACACUGAAACCAAGCUCUUGA	Translation		1
mtr-miR2671c	MtCAD4	4.5	-1	1	21	1137	1157	UUAAAAGUUUCGUUUCGGUCC	: ::. :::.:::.:: ::.:	GUACUCAAAUGAAGCUCUUGA	Cleavage		1
mtr-miR2671d	MtCAD25	4.5	-1	1	21	1069	1089	UUAAAAGUUUCGUUUCGGUCC	::.::::: ::.:: ::.:	ACACUGAAACCAAGCUCUUGA	Translation		1
mtr-miR2671d	MtCAD4	4.5	-1	1	21	1137	1157	UUAAAAGUUUCGUUUCGGUCC	: ::. :::.:::.:: ::.:	GUACUCAAAUGAAGCUCUUGA	Cleavage		1
mtr-miR2671e	MtCAD25	4.5	-1	1	21	1069	1089	UUAAAAGUUUCGUUUCGGUCC	::.::::: ::.:: ::.:	ACACUGAAACCAAGCUCUUGA	Translation		1
mtr-miR2671e	MtCAD4	4.5	-1	1	21	1137	1157	UUAAAAGUUUCGUUUCGGUCC	: ::. :::.:::.:: ::.:	GUACUCAAAUGAAGCUCUUGA	Cleavage		1
mtr-miR2671f	MtCAD25	4.5	-1	1	21	1069	1089	UUAAAAGUUUCGUUUCGGUCC	::.::::: ::.:: ::.:	ACACUGAAACCAAGCUCUUGA	Translation		1
mtr-miR2671f	MtCAD4	4.5	-1	1	21	1137	1157	UUAAAAGUUUCGUUUCGGUCC	: ::. :::.:::.:: ::.:	GUACUCAAAUGAAGCUCUUGA	Cleavage		1
mtr-miR2671g	MtCAD25	4.5	-1	1	21	1069	1089	UUAAAAGUUUCGUUUCGGUCC	::.::::: ::.:: ::.:	ACACUGAAACCAAGCUCUUGA	Translation		1
mtr-miR2671g	MtCAD4	4.5	-1	1	21	1137	1157	UUAAAAGUUUCGUUUCGGUCC	: ::. :::.:::.:: ::.:	GUACUCAAAUGAAGCUCUUGA	Cleavage		1
mtr-miR2671h	MtCAD25	4.5	-1	1	21	1069	1089	UUAAAAGUUUCGUUUCGGUCC	::.::::: ::.:: ::.:	ACACUGAAACCAAGCUCUUGA	Translation		1
mtr-miR2671h	MtCAD4	4.5	-1	1	21	1137	1157	UUAAAAGUUUCGUUUCGGUCC	: ::. :::.:::.:: ::.:	GUACUCAAAUGAAGCUCUUGA	Cleavage		1
mtr-miR2671i	MtCAD25	4.5	-1	1	21	1069	1089	UUAAAAGUUUCGUUUCGGUCC	::.::::: ::.:: ::.:	ACACUGAAACCAAGCUCUUGA	Translation		1
mtr-miR2671i	MtCAD4	4.5	-1	1	21	1137	1157	UUAAAAGUUUCGUUUCGGUCC	: ::. :::.:::.:: ::.:	GUACUCAAAUGAAGCUCUUGA	Cleavage		1
mtr-miR2671j	MtCAD25	4.5	-1	1	21	1069	1089	UUAAAAGUUUCGUUUCGGUCC	::.::::: ::.:: ::.:	ACACUGAAACCAAGCUCUUGA	Translation		1
mtr-miR2671j	MtCAD4	4.5	-1	1	21	1137	1157	UUAAAAGUUUCGUUUCGGUCC	: ::. :::.:::.:: ::.:	GUACUCAAAUGAAGCUCUUGA	Cleavage		1
mtr-miR2677	MtCAD35	4.5	-1	1	22	292	312	UUUAUUGAUAUUGCUAAUAGAU	.:.::: .:..::::::::.:.	GUUUAU-GGUGAUAUCAAUGAG	Cleavage		1
mtr-miR2677	MtCAD34	4.5	-1	1	22	292	312	UUUAUUGAUAUUGCUAAUAGAU	.:.::: .:..::::::::.:.	GUUUAU-GGUGAUAUCAAUGAG	Cleavage		1
mtr-miR319a-5p	MtCAD24	4.5	-1	1	21	408	428	AGAGCUUCCUUCAGUCCACUC	:.: ::: :::::::: :::	GGGAGGAAUGAAGGAAACUCA	Cleavage		1
mtr-miR319a-5p	MtCAD47	4.5	-1	1	21	1077	1097	AGAGCUUCCUUCAGUCCACUC	.: ::.::::::::. :::	UGGAGGGCUGAAGGAGACUCA	Cleavage		1
mtr-miR395a	MtCAD19	4.5	-1	1	21	426	446	AUGAAGUGUUUGGGGGAACUC	:. : ::: :.::::::::.:	GGUUGCCCACGAACACUUCGU	Cleavage		1
mtr-miR395a	MtCAD10	4.5	-1	1	21	190	210	AUGAAGUGUUUGGGGGAACUC	:::.::.:.::.:.:: .:	UUGUUUCCUCGAAUAUUUGGU	Cleavage		1
mtr-miR395c	MtCAD19	4.5	-1	1	21	426	446	AUGAAGUGUUUGGGGGAACUC	:. : ::: :.::::::::.:	GGUUGCCCACGAACACUUCGU	Cleavage		1
mtr-miR395c	MtCAD10	4.5	-1	1	21	190	210	AUGAAGUGUUUGGGGGAACUC	:::.::.:.::.:.:: .:	UUGUUUCCUCGAAUAUUUGGU	Cleavage		1
mtr-miR395d	MtCAD19	4.5	-1	1	21	426	446	AUGAAGUGUUUGGGGGAACUC	:. : ::: :.::::::::.:	GGUUGCCCACGAACACUUCGU	Cleavage		1
mtr-miR395d	MtCAD10	4.5	-1	1	21	190	210	AUGAAGUGUUUGGGGGAACUC	:::.::.:.::.:.:: .:	UUGUUUCCUCGAAUAUUUGGU	Cleavage		1
mtr-miR395e	MtCAD19	4.5	-1	1	21	426	446	AUGAAGUGUUUGGGGGAACUC	:. : ::: :.::::::::.:	GGUUGCCCACGAACACUUCGU	Cleavage		1
mtr-miR395e	MtCAD10	4.5	-1	1	21	190	210	AUGAAGUGUUUGGGGGAACUC	:::.::.:.::.:.:: .:	UUGUUUCCUCGAAUAUUUGGU	Cleavage		1
mtr-miR395f	MtCAD19	4.5	-1	1	21	426	446	AUGAAGUGUUUGGGGGAACUC	:. : ::: :.::::::::.:	GGUUGCCCACGAACACUUCGU	Cleavage		1
mtr-miR395f	MtCAD10	4.5	-1	1	21	190	210	AUGAAGUGUUUGGGGGAACUC	:::.::.:.::.:.:: .:	UUGUUUCCUCGAAUAUUUGGU	Cleavage		1
mtr-miR395h	MtCAD10	4.5	-1	1	21	190	210	AUGAAGUGUUUGGGGGAACUU	:::.::.:.::.:.:: .:	UUGUUUCCUCGAAUAUUUGGU	Cleavage		1
mtr-miR395i	MtCAD19	4.5	-1	1	21	426	446	AUGAAGUGUUUGGGGGAACUC	:. : ::: :.::::::::.:	GGUUGCCCACGAACACUUCGU	Cleavage		1
mtr-miR395i	MtCAD10	4.5	-1	1	21	190	210	AUGAAGUGUUUGGGGGAACUC	:::.::.:.::.:.:: .:	UUGUUUCCUCGAAUAUUUGGU	Cleavage		1
mtr-miR395j	MtCAD19	4.5	-1	1	21	426	446	AUGAAGUGUUUGGGGGAACUC	:. : ::: :.::::::::.:	GGUUGCCCACGAACACUUCGU	Cleavage		1
mtr-miR395j	MtCAD10	4.5	-1	1	21	190	210	AUGAAGUGUUUGGGGGAACUC	:::.::.:.::.:.:: .:	UUGUUUCCUCGAAUAUUUGGU	Cleavage		1
mtr-miR395l	MtCAD19	4.5	-1	1	21	426	446	AUGAAGUGUUUGGGGGAACUC	:. : ::: :.::::::::.:	GGUUGCCCACGAACACUUCGU	Cleavage		1
mtr-miR395l	MtCAD10	4.5	-1	1	21	190	210	AUGAAGUGUUUGGGGGAACUC	:::.::.:.::.:.:: .:	UUGUUUCCUCGAAUAUUUGGU	Cleavage		1
mtr-miR395m	MtCAD19	4.5	-1	1	21	426	446	AUGAAGUGUUUGGGGGAACUC	:. : ::: :.::::::::.:	GGUUGCCCACGAACACUUCGU	Cleavage		1
mtr-miR395m	MtCAD10	4.5	-1	1	21	190	210	AUGAAGUGUUUGGGGGAACUC	:::.::.:.::.:.:: .:	UUGUUUCCUCGAAUAUUUGGU	Cleavage		1
mtr-miR395n	MtCAD19	4.5	-1	1	21	426	446	AUGAAGUGUUUGGGGGAACUC	:. : ::: :.::::::::.:	GGUUGCCCACGAACACUUCGU	Cleavage		1
mtr-miR395n	MtCAD10	4.5	-1	1	21	190	210	AUGAAGUGUUUGGGGGAACUC	:::.::.:.::.:.:: .:	UUGUUUCCUCGAAUAUUUGGU	Cleavage		1
mtr-miR395o	MtCAD19	4.5	-1	1	21	426	446	AUGAAGUGUUUGGGGGAACUC	:. : ::: :.::::::::.:	GGUUGCCCACGAACACUUCGU	Cleavage		1
mtr-miR395o	MtCAD10	4.5	-1	1	21	190	210	AUGAAGUGUUUGGGGGAACUC	:::.::.:.::.:.:: .:	UUGUUUCCUCGAAUAUUUGGU	Cleavage		1
mtr-miR482-3p	MtCAD9	4.5	-1	1	21	223	243	CUUACCUACACCUCCCAUGCC	..::: . ::::::::.::	AUUGUGGAGAGUGUAGGUGAG	Cleavage		1
mtr-miR5208a	MtCAD17	4.5	-1	1	23	174	196	AACAUGGAUGUUGUGAGUUUGUU	: ::::.::: ::::::: :	UCCUAACUUACACCAUCCAUCUG	Translation		1
mtr-miR5208a	MtCAD16	4.5	-1	1	23	174	196	AACAUGGAUGUUGUGAGUUUGUU	: ::::.::: ::::::: :	UCCUAACUUACACCAUCCAUCUG	Translation		1
mtr-miR5208b	MtCAD17	4.5	-1	1	23	174	196	AACAUGGAUGUUGUGAGUUUGUU	: ::::.::: ::::::: :	UCCUAACUUACACCAUCCAUCUG	Translation		1
mtr-miR5208b	MtCAD16	4.5	-1	1	23	174	196	AACAUGGAUGUUGUGAGUUUGUU	: ::::.::: ::::::: :	UCCUAACUUACACCAUCCAUCUG	Translation		1
mtr-miR5208c	MtCAD17	4.5	-1	1	23	174	196	AACAUGGAUGUUGUGAGUUUGUU	: ::::.::: ::::::: :	UCCUAACUUACACCAUCCAUCUG	Translation		1
mtr-miR5208c	MtCAD16	4.5	-1	1	23	174	196	AACAUGGAUGUUGUGAGUUUGUU	: ::::.::: ::::::: :	UCCUAACUUACACCAUCCAUCUG	Translation		1
mtr-miR5210	MtCAD49	4.5	-1	1	22	264	285	UAAAUGUGUUGGAAUUAAGGUU	.: :::::::::::.: ::	UUUCAUAAUUCCAACAUACAUA	Cleavage		1
mtr-miR5215	MtCAD47	4.5	-1	1	21	607	627	AGGAGGAUGAGCUACCUGCUU	.:.: ::::.::: ..::::	CGGUAUGUAGUUCAGUUUCCU	Cleavage		1
mtr-miR5216a	MtCAD10	4.5	-1	1	22	147	168	UUAGGAGUGAAAAACGGUGGAA	::::: : ::.:::.::..	UCACACCGAUGUUUACUUCUGG	Cleavage		1
mtr-miR5216b	MtCAD10	4.5	-1	1	22	147	168	UUAGGAGUGAAAAACGGUGGAA	::::: : ::.:::.::..	UCACACCGAUGUUUACUUCUGG	Cleavage		1
mtr-miR5222	MtCAD31	4.5	-1	1	22	634	655	UUACAGGAGAAGAAUGUAUGGC	:. ::: .: ::::::::: ::	GUGAUAAGUACUUCUCCUGGAA	Cleavage		1
mtr-miR5226	MtCAD36	4.5	-1	1	22	294	315	UUUGUACAACUUGGAGGAUUCA	.:: : :::: :::.::::	CAUGUCAUGCAAGCUGUGCAAA	Cleavage		1
mtr-miR5234	MtCAD20	4.5	-1	1	21	303	323	UUUUGUUGUGGAUGGCAGAAG	: :::::::.::.. ::::.	AUCCUGCCAUUCAUGUCAAAG	Cleavage		1
mtr-miR5237	MtCAD35	4.5	-1	1	21	588	608	UUCAAAAGAUUUAGUUGGGAU	:::::.::.::::::.	AACAAAACUAGAUUUUUUGAG	Cleavage		1
mtr-miR5237	MtCAD49	4.5	-1	1	21	820	840	UUCAAAAGAUUUAGUUGGGAU	: :. :::.::::::: :::	UUGCUUACUGAAUCUUUGGAA	Cleavage		1
mtr-miR5246	MtCAD2	4.5	-1	1	21	544	563	UUGCAGACAGCUUUGAAGGUU	..:::: ..::::::::: ::	GGCCUU-GGAGCUGUCUGGAA	Cleavage		1
mtr-miR5266	MtCAD14	4.5	-1	1	20	859	878	CUGGGGGACUGUCUGGGGCG	:...:.::::::: .::.:	AGUUUCGGACAGUCAUCCGG	Cleavage		1
mtr-miR5270a	MtCAD23	4.5	-1	1	24	467	490	GAGGAGGAGUAGUUUUAGGUCAUU	::.:.:: ::.:: ::::::	UACCACUUGAAUCUGCUGCUCCUC	Cleavage		1
mtr-miR5270b	MtCAD23	4.5	-1	1	24	467	490	GAGGAGGAGUAGUUUUAGGUCAUU	::.:.:: ::.:: ::::::	UACCACUUGAAUCUGCUGCUCCUC	Cleavage		1
mtr-miR5272f	MtCAD32	4.5	-1	1	24	163	186	GAAUUGAUUAUGUUUGGAUACACU	: ::.. ::::::: :::::	CAAGGAUUUCCACAUAAUAAAUUC	Cleavage		1
mtr-miR5284h	MtCAD24	4.5	-1	1	24	69	92	GAGGGAUCAAAAGUGGAGGAAUCU	: : .::::::::: ::..:::	UGUUCUCUCCACUUUCAAUUUCUC	Cleavage		1
mtr-miR5295a	MtCAD12	4.5	-1	1	24	198	221	UCGGCUCUGGGAAUGAAAAGAGGC	::::::::..:: ::::	UUUGCCAUUCAUUCCUGGAUCCGA	Cleavage		1
mtr-miR5295b	MtCAD12	4.5	-1	1	24	198	221	UCGGCUCUGGGAAUGAAAAGAGGC	::::::::..:: ::::	UUUGCCAUUCAUUCCUGGAUCCGA	Cleavage		1
mtr-miR5295c	MtCAD12	4.5	-1	1	24	198	221	UCGGCUCUGGGAAUGAAAAGAGGC	::::::::..:: ::::	UUUGCCAUUCAUUCCUGGAUCCGA	Cleavage		1
mtr-miR5295d	MtCAD12	4.5	-1	1	24	198	221	UCGGCUCUGGGAAUGAAAAGAGGC	::::::::..:: ::::	UUUGCCAUUCAUUCCUGGAUCCGA	Cleavage		1
mtr-miR5297	MtCAD17	4.5	-1	1	24	472	495	AUCGGGAAGUAUCGGAUAAUUAUU	..: :::::::::.. ::..::	GGUCUUUAUCCGAUGUAUCUUGAC	Cleavage		1
mtr-miR5555-5p	MtCAD41	4.5	-1	1	21	482	502	UAAGAGUAUAAUAUGACUUUG	.: ::: .::.:.::::::	UCGAUUCAGGUUGUGCUCUUA	Cleavage		1
mtr-miR5557-3p	MtCAD8	4.5	-1	1	21	637	657	UGCUUCCUUAGUACUUGUUGA	:.:.::. :.::.:::.:::	UUAGCAGUUGCUGAGGGAGCC	Cleavage		1
mtr-miR5557-3p	MtCAD39	4.5	-1	1	21	64	84	UGCUUCCUUAGUACUUGUUGA	.: :. ::::::: :::::	CAGAGAGCUACUAAGAAAGCA	Cleavage		1
mtr-miR5558-5p	MtCAD21	4.5	-1	1	21	895	915	UUUUCCAAUUCUAAGUCUAUC	: :.:: :.:::::::::.	GCUGGAAGUGGAAUUGGAAGC	Cleavage		1
mtr-miR5561-3p	MtCAD19	4.5	-1	1	21	870	890	GUCUAUCUCUCUCUAAAUGGA	:..: ::.:::.:::: :::.	UUUAAUUGGAGGGAGAAAGAU	Cleavage		1
mtr-miR5562-5p	MtCAD47	4.5	-1	1	21	1173	1192	UGUGGAGUCUUUUGCAUGAAG	:::: .::::.::.::::	GGCCAUG-GAAAGGCUUCACA	Cleavage		1
mtr-miR5751	MtCAD36	4.5	-1	1	21	1050	1070	UUGAUUUGAUCAGAUGGUUUU	..:::.:::: ::::.::	UUUGUCAUUUGAUGAAAUUAA	Cleavage		1
mtr-miR5759	MtCAD1	4.5	-1	1	21	1000	1020	AAGGGGGUGAAAAGAUUCAAA	:::: ::::::: : .:::	AAUGAAGCUUUUCAGCGUCUU	Cleavage		1
mtr-miR7696a-5p	MtCAD1	4.5	-1	1	21	567	587	UCAAGUUCUCAUAAUUCAAAA	: :::. ::. :::.:::::.	UGUUGGUUUGGGAGGACUUGG	Translation		1
mtr-miR7696b-5p	MtCAD1	4.5	-1	1	21	567	587	UCAAGUUCUCAUAAUUCAAAA	: :::. ::. :::.:::::.	UGUUGGUUUGGGAGGACUUGG	Translation		1
mtr-miR7698-5p	MtCAD45	4.5	-1	1	21	855	875	UUUUCAUCAAAGUUUUCUGGA	:::::::: ::::::: :.	GCCAGAAAAAUUUGAUGUAGU	Cleavage		1
mtr-miR7699-5p	MtCAD49	4.5	-1	1	21	781	802	AUUUAAUGCAUUGAU-UACACA	::::: ::.: ::::::.:::	GGUGUAGAUUAUUGCAUUGAAU	Translation		1
mtr-miR1509a-3p	MtCAD36	5	-1	1	21	1007	1027	ACCGGAUUUCCUUGAUUAAAG	: :.: ::::::::::: :	AUGUGAACAAGGAAAUCCAGA	Cleavage		1
mtr-miR156c-3p	MtCAD48	5	-1	1	22	996	1017	UGCUUACUCUCUAUCUGUCACC	:::: ::::.:::. :::::	UGUGAAAGAUGGAGGAAAAGCA	Cleavage		1
mtr-miR156h-3p	MtCAD3	5	-1	1	21	640	661	GCUCUUUAUUCUUC-UGUCAUC	:::.: :::::: ::::::	UCUGAUAAGAAGAAGAAAGAGG	Cleavage		1
mtr-miR159b	MtCAD47	5	-1	1	21	121	141	AUUGGAGUGAAGGGAGCUCCA	: :::. : :::::::.:: :	UUGAGUACACUUCACUUCAUU	Cleavage		1
mtr-miR160c	MtCAD48	5	-1	1	21	1196	1216	UGCCUGGCUCCCUGAAUGCCA	: ::.. ::::.::::::	ACACUUUUGAGGAGUCAGGCA	Cleavage		1
mtr-miR164a	MtCAD43	5	-1	1	21	148	168	UGGAGAAGCAGGGCACGUGCA	:.:.: :.::: .::.::::	CGUAUGCGUCCUAUUUUUCCA	Cleavage		1
mtr-miR164b	MtCAD43	5	-1	1	21	148	168	UGGAGAAGCAGGGCACGUGCA	:.:.: :.::: .::.::::	CGUAUGCGUCCUAUUUUUCCA	Cleavage		1
mtr-miR164c	MtCAD43	5	-1	1	21	148	168	UGGAGAAGCAGGGCACGUGCA	:.:.: :.::: .::.::::	CGUAUGCGUCCUAUUUUUCCA	Cleavage		1
mtr-miR164d	MtCAD44	5	-1	1	21	148	168	UGGAGAAGCAGGGCACAUGCU	:.::: :.::: .::.:::.	CGUAUGCGUCCUAUUUUUCCG	Cleavage		1
mtr-miR166e-5p	MtCAD51	5	-1	1	21	198	218	GGAAUGUUGGCUGGCUCGAGG	: :.:: : ::.:.::::::	CAUUGAAGCUGCUAGCAUUCC	Cleavage		1
mtr-miR169c	MtCAD31	5	-1	1	21	812	832	CAGCCAAGGGUGAUUUGCCGG	.:::::::.: ..:: :.::	GUGGCAAAUUAAUUUUAGUUG	Translation		1
mtr-miR169h	MtCAD44	5	-1	1	22	994	1015	UGAGCCAAAGAUGACUUGCCGG	: :::: ::::::: ::::	GCAGCAAAAAAUCUUUGUCUCA	Cleavage		1
mtr-miR169h	MtCAD43	5	-1	1	22	1003	1024	UGAGCCAAAGAUGACUUGCCGG	:::: ::::::: ::::	UUUGCAAAAGAUCUUUGCCUCA	Cleavage		1
mtr-miR169i	MtCAD44	5	-1	1	22	994	1015	UGAGCCAAAGAUGACUUGCCGG	: :::: ::::::: ::::	GCAGCAAAAAAUCUUUGUCUCA	Cleavage		1
mtr-miR169i	MtCAD43	5	-1	1	22	1003	1024	UGAGCCAAAGAUGACUUGCCGG	:::: ::::::: ::::	UUUGCAAAAGAUCUUUGCCUCA	Cleavage		1
mtr-miR169j	MtCAD21	5	-1	1	21	403	423	UGAGCCAGGAUGACUUGCCGG	: :.::.::.::: ::::	CACGGAGGUUAUUCUGACUCA	Cleavage		2
mtr-miR169j	MtCAD22	5	-1	1	21	403	423	UGAGCCAGGAUGACUUGCCGG	: :.::.::.::: ::::	UAUGGAGGUUAUUCUGACUCA	Cleavage		1
mtr-miR169j	MtCAD31	5	-1	1	21	683	703	UGAGCCAGGAUGACUUGCCGG	.: ..: ::::.:: :::::	GUGCUGAUUCAUUCUUGCUCA	Cleavage		1
mtr-miR169k	MtCAD28	5	-1	1	21	772	792	UGAGCCAGGAUGGCUUGCCGG	.::::.::.::::::: . .:	UCGGCGAGUCAUCCUGUUGUA	Cleavage		1
mtr-miR169k	MtCAD21	5	-1	1	21	766	786	UGAGCCAGGAUGGCUUGCCGG	.: :::: .::::::: ::..	UCAGCAAAUCAUCCUGUCUUG	Cleavage		1
mtr-miR169l-3p	MtCAD27	5	-1	1	22	807	828	GGCAAGUUUUUCCUUGGCUAUA	: : :.:: :.::::::::.	GAAAUCUAAUGGAAAACUUGUA	Cleavage		1
mtr-miR169l-3p	MtCAD26	5	-1	1	22	807	828	GGCAAGUUUUUCCUUGGCUAUA	: : :.:: :.::::::::.	GAAAUCUAAUGGAAAACUUGUA	Cleavage		1
mtr-miR169l-3p	MtCAD43	5	-1	1	22	897	918	GGCAAGUUUUUCCUUGGCUAUA	: :::. .::.:::: :::..	AAGAGCUUGGGGAAAAGUUGUU	Cleavage		1
mtr-miR2086-5p	MtCAD10	5	-1	1	21	1016	1036	CCAGUUCUGCGUUCAUGUCCC	: ::::::: : .::.::::	AGUACAUGAAAGGGGAGCUGG	Translation		1
mtr-miR2086-5p	MtCAD9	5	-1	1	21	1013	1033	CCAGUUCUGCGUUCAUGUCCC	: ::::::: : .::.::::	AGUACAUGAAAGGGGAGCUGG	Translation		1
mtr-miR2087-3p	MtCAD16	5	-1	1	21	1028	1048	CUGCAGUCGGUUUCUUACUUC	: : ::: ::: ::::::::	GCAAUAACAAAGAGACUGCAG	Translation		1
mtr-miR2089-5p	MtCAD43	5	-1	1	22	464	485	UUACCUAUUCCACCAAUUCCAU	:: ..::::::::. ::::..	UUGUGGUUGGUGGAGCAGGUGG	Cleavage		1
mtr-miR2089-5p	MtCAD44	5	-1	1	22	464	485	UUACCUAUUCCACCAAUUCCAU	:: ..::::::::. ::::..	UUGUGGUUGGUGGAGCAGGUGG	Cleavage		1
mtr-miR2089-5p	MtCAD20	5	-1	1	22	569	590	UUACCUAUUCCACCAAUUCCAU	::: :::::::: ::::: :	UUGGUCUUGGUGGAUUAGGUCA	Cleavage		1
mtr-miR2089-5p	MtCAD19	5	-1	1	22	569	590	UUACCUAUUCCACCAAUUCCAU	::: :::::::: ::::: :	UUGGUCUUGGUGGAUUAGGUCA	Cleavage		1
mtr-miR2111a-3p	MtCAD4	5	-1	1	21	394	414	AGCCUUGGAAUGCAGAUUAUC	::. : ::.::.:::::.:	AAUGUCCAGCGUUUCAAGGUU	Cleavage		1
mtr-miR2111a-5p	MtCAD48	5	-1	1	21	250	270	UAAUCUGCAUCCUGAGGUUUA	::::: .:::::..:: ::	AAAACCAAGGGAUGUGGAGUA	Cleavage		1
mtr-miR2111b	MtCAD48	5	-1	1	21	250	270	UAAUCUGCAUCCUGAGGUUUA	::::: .:::::..:: ::	AAAACCAAGGGAUGUGGAGUA	Cleavage		1
mtr-miR2111c	MtCAD48	5	-1	1	21	250	270	UAAUCUGCAUCCUGAGGUUUA	::::: .:::::..:: ::	AAAACCAAGGGAUGUGGAGUA	Cleavage		1
mtr-miR2111d-5p	MtCAD48	5	-1	1	21	250	270	UAAUCUGCAUCCUGAGGUUUA	::::: .:::::..:: ::	AAAACCAAGGGAUGUGGAGUA	Cleavage		1
mtr-miR2111e-5p	MtCAD48	5	-1	1	21	250	270	UAAUCUGCAUCCUGAGGUUUA	::::: .:::::..:: ::	AAAACCAAGGGAUGUGGAGUA	Cleavage		1
mtr-miR2111f	MtCAD48	5	-1	1	21	250	270	UAAUCUGCAUCCUGAGGUUUA	::::: .:::::..:: ::	AAAACCAAGGGAUGUGGAGUA	Cleavage		1
mtr-miR2111g-5p	MtCAD48	5	-1	1	21	250	270	UAAUCUGCAUCCUGAGGUUUA	::::: .:::::..:: ::	AAAACCAAGGGAUGUGGAGUA	Cleavage		1
mtr-miR2111h	MtCAD48	5	-1	1	21	250	270	UAAUCUGCAUCCUGAGGUUUA	::::: .:::::..:: ::	AAAACCAAGGGAUGUGGAGUA	Cleavage		1
mtr-miR2111i	MtCAD48	5	-1	1	21	250	270	UAAUCUGCAUCCUGAGGUUUA	::::: .:::::..:: ::	AAAACCAAGGGAUGUGGAGUA	Cleavage		1
mtr-miR2111j	MtCAD48	5	-1	1	21	250	270	UAAUCUGCAUCCUGAGGUUUA	::::: .:::::..:: ::	AAAACCAAGGGAUGUGGAGUA	Cleavage		1
mtr-miR2111k	MtCAD48	5	-1	1	21	250	270	UAAUCUGCAUCCUGAGGUUUA	::::: .:::::..:: ::	AAAACCAAGGGAUGUGGAGUA	Cleavage		1
mtr-miR2111m-5p	MtCAD48	5	-1	1	21	250	270	UAAUCUGCAUCCUGAGGUUUA	::::: .:::::..:: ::	AAAACCAAGGGAUGUGGAGUA	Cleavage		1
mtr-miR2111n	MtCAD48	5	-1	1	21	250	270	UAAUCUGCAUCCUGAGGUUUA	::::: .:::::..:: ::	AAAACCAAGGGAUGUGGAGUA	Cleavage		1
mtr-miR2111o	MtCAD48	5	-1	1	21	250	270	UAAUCUGCAUCCUGAGGUUUA	::::: .:::::..:: ::	AAAACCAAGGGAUGUGGAGUA	Cleavage		1
mtr-miR2119	MtCAD40	5	-1	1	21	1094	1115	UCAAAGGGAGGUGUG-GAGUAG	:::: :. .:.:::::::::	UCACUCACGAGCUUCCCUUUGA	Cleavage		1
mtr-miR2586b	MtCAD36	5	-1	1	22	810	831	CGGUGUCGUAUCGGUGUUGGAC	..::::.::::.::.: :	UGGUGACACUGAUAUGAUAACC	Cleavage		1
mtr-miR2592a-3p	MtCAD30	5	-1	1	21	848	868	GAAAAACAUGAAUGUCGAGCG	: :: :: ::: ::::::::	CUCUAGAGCUUCCUGUUUUUC	Cleavage		1
mtr-miR2592ab	MtCAD35	5	-1	1	22	393	412	CAACAGGACUCAAGCAUUUCGC	:::: ::::::..:::::	AUCAAAU--UUGAGUUUUGUUG	Cleavage		1
mtr-miR2592ab	MtCAD34	5	-1	1	22	393	412	CAACAGGACUCAAGCAUUUCGC	:::: ::::::..:::::	AUCAAAU--UUGAGUUUUGUUG	Cleavage		1
mtr-miR2592ac	MtCAD35	5	-1	1	22	393	412	CAACAGGACUCAAGCAUUUCGC	:::: ::::::..:::::	AUCAAAU--UUGAGUUUUGUUG	Cleavage		1
mtr-miR2592ac	MtCAD34	5	-1	1	22	393	412	CAACAGGACUCAAGCAUUUCGC	:::: ::::::..:::::	AUCAAAU--UUGAGUUUUGUUG	Cleavage		1
mtr-miR2592ad	MtCAD35	5	-1	1	22	393	412	CAACAGGACUCAAGCAUUUCGC	:::: ::::::..:::::	AUCAAAU--UUGAGUUUUGUUG	Cleavage		1
mtr-miR2592ad	MtCAD34	5	-1	1	22	393	412	CAACAGGACUCAAGCAUUUCGC	:::: ::::::..:::::	AUCAAAU--UUGAGUUUUGUUG	Cleavage		1
mtr-miR2592ae	MtCAD35	5	-1	1	21	394	412	CAACAGGACUCAAGCAUUUCG	:::: ::::::..:::::	UCAAAU--UUGAGUUUUGUUG	Cleavage		1
mtr-miR2592ae	MtCAD34	5	-1	1	21	394	412	CAACAGGACUCAAGCAUUUCG	:::: ::::::..:::::	UCAAAU--UUGAGUUUUGUUG	Cleavage		1
mtr-miR2592af	MtCAD35	5	-1	1	22	393	412	CAACAGGACUCAAGCAUUUCGC	:::: ::::::..:::::	AUCAAAU--UUGAGUUUUGUUG	Cleavage		1
mtr-miR2592af	MtCAD34	5	-1	1	22	393	412	CAACAGGACUCAAGCAUUUCGC	:::: ::::::..:::::	AUCAAAU--UUGAGUUUUGUUG	Cleavage		1
mtr-miR2592ah	MtCAD35	5	-1	1	22	393	412	CAACAGGACUCAAGCAUUUCGC	:::: ::::::..:::::	AUCAAAU--UUGAGUUUUGUUG	Cleavage		1
mtr-miR2592ah	MtCAD34	5	-1	1	22	393	412	CAACAGGACUCAAGCAUUUCGC	:::: ::::::..:::::	AUCAAAU--UUGAGUUUUGUUG	Cleavage		1
mtr-miR2592ai	MtCAD35	5	-1	1	22	393	412	CAACAGGACUCAAGCAUUUCGC	:::: ::::::..:::::	AUCAAAU--UUGAGUUUUGUUG	Cleavage		1
mtr-miR2592ai	MtCAD34	5	-1	1	22	393	412	CAACAGGACUCAAGCAUUUCGC	:::: ::::::..:::::	AUCAAAU--UUGAGUUUUGUUG	Cleavage		1
mtr-miR2592aj	MtCAD35	5	-1	1	22	393	412	CAACAGGACUCAAGCAUUUCGC	:::: ::::::..:::::	AUCAAAU--UUGAGUUUUGUUG	Cleavage		1
mtr-miR2592aj	MtCAD34	5	-1	1	22	393	412	CAACAGGACUCAAGCAUUUCGC	:::: ::::::..:::::	AUCAAAU--UUGAGUUUUGUUG	Cleavage		1
mtr-miR2592al	MtCAD35	5	-1	1	22	393	412	CAACAGGACUCAAGCAUUUCGC	:::: ::::::..:::::	AUCAAAU--UUGAGUUUUGUUG	Cleavage		1
mtr-miR2592al	MtCAD34	5	-1	1	22	393	412	CAACAGGACUCAAGCAUUUCGC	:::: ::::::..:::::	AUCAAAU--UUGAGUUUUGUUG	Cleavage		1
mtr-miR2592am	MtCAD35	5	-1	1	22	393	412	CAACAGGACUCAAGCAUUUCGC	:::: ::::::..:::::	AUCAAAU--UUGAGUUUUGUUG	Cleavage		1
mtr-miR2592am	MtCAD34	5	-1	1	22	393	412	CAACAGGACUCAAGCAUUUCGC	:::: ::::::..:::::	AUCAAAU--UUGAGUUUUGUUG	Cleavage		1
mtr-miR2592bi	MtCAD10	5	-1	1	21	991	1011	UGGAACAUUGGGAAUGCCGGU	:::: . ::::.:::::: .:	ACCGAUCUUCCUAAUGUUGUA	Cleavage		1
mtr-miR2592bi	MtCAD9	5	-1	1	21	988	1008	UGGAACAUUGGGAAUGCCGGU	:::: . ::::.:::::: .:	ACCGAUCUUCCUAAUGUUGUA	Cleavage		1
mtr-miR2592bj	MtCAD10	5	-1	1	21	991	1011	UGGAACAUUGGGAAUGCCGGU	:::: . ::::.:::::: .:	ACCGAUCUUCCUAAUGUUGUA	Cleavage		1
mtr-miR2592bj	MtCAD9	5	-1	1	21	988	1008	UGGAACAUUGGGAAUGCCGGU	:::: . ::::.:::::: .:	ACCGAUCUUCCUAAUGUUGUA	Cleavage		1
mtr-miR2592bk	MtCAD9	5	-1	1	21	988	1008	UGGAACAUUGGGAAUGCCGGU	:::: . ::::.:::::: .:	ACCGAUCUUCCUAAUGUUGUA	Cleavage		1
mtr-miR2592bk	MtCAD10	5	-1	1	21	991	1011	UGGAACAUUGGGAAUGCCGGU	:::: . ::::.:::::: .:	ACCGAUCUUCCUAAUGUUGUA	Cleavage		1
mtr-miR2592bp-3p	MtCAD50	5	-1	1	21	276	296	CGGCAGAACUCCAGCAUUCGA	: .::. :::::::::::	CGGCGUGUGUGAGUUCUGCCG	Cleavage		1
mtr-miR2592d-5p	MtCAD35	5	-1	1	22	393	412	CAACAGGACUCAAGCAUUUCGC	:::: ::::::..:::::	AUCAAAU--UUGAGUUUUGUUG	Cleavage		1
mtr-miR2592d-5p	MtCAD34	5	-1	1	22	393	412	CAACAGGACUCAAGCAUUUCGC	:::: ::::::..:::::	AUCAAAU--UUGAGUUUUGUUG	Cleavage		1
mtr-miR2592e-5p	MtCAD35	5	-1	1	22	393	412	CAACAGGACUCAAGCAUUUCGC	:::: ::::::..:::::	AUCAAAU--UUGAGUUUUGUUG	Cleavage		1
mtr-miR2592e-5p	MtCAD34	5	-1	1	22	393	412	CAACAGGACUCAAGCAUUUCGC	:::: ::::::..:::::	AUCAAAU--UUGAGUUUUGUUG	Cleavage		1
mtr-miR2592o-5p	MtCAD35	5	-1	1	22	393	412	CAACAGGACUCAAGCAUUUCGC	:::: ::::::..:::::	AUCAAAU--UUGAGUUUUGUUG	Cleavage		1
mtr-miR2592o-5p	MtCAD34	5	-1	1	22	393	412	CAACAGGACUCAAGCAUUUCGC	:::: ::::::..:::::	AUCAAAU--UUGAGUUUUGUUG	Cleavage		1
mtr-miR2592q-5p	MtCAD35	5	-1	1	22	393	412	CAACAGGACUCAAGCAUUUCGC	:::: ::::::..:::::	AUCAAAU--UUGAGUUUUGUUG	Cleavage		1
mtr-miR2592q-5p	MtCAD34	5	-1	1	22	393	412	CAACAGGACUCAAGCAUUUCGC	:::: ::::::..:::::	AUCAAAU--UUGAGUUUUGUUG	Cleavage		1
mtr-miR2592t	MtCAD35	5	-1	1	22	393	412	CAACAGGACUCAAGCAUUUCGC	:::: ::::::..:::::	AUCAAAU--UUGAGUUUUGUUG	Cleavage		1
mtr-miR2592t	MtCAD34	5	-1	1	22	393	412	CAACAGGACUCAAGCAUUUCGC	:::: ::::::..:::::	AUCAAAU--UUGAGUUUUGUUG	Cleavage		1
mtr-miR2592u	MtCAD35	5	-1	1	22	393	412	CAACAGGACUCAAGCAUUUCGC	:::: ::::::..:::::	AUCAAAU--UUGAGUUUUGUUG	Cleavage		1
mtr-miR2592u	MtCAD34	5	-1	1	22	393	412	CAACAGGACUCAAGCAUUUCGC	:::: ::::::..:::::	AUCAAAU--UUGAGUUUUGUUG	Cleavage		1
mtr-miR2592v	MtCAD35	5	-1	1	22	393	412	CAACAGGACUCAAGCAUUUCGC	:::: ::::::..:::::	AUCAAAU--UUGAGUUUUGUUG	Cleavage		1
mtr-miR2592v	MtCAD34	5	-1	1	22	393	412	CAACAGGACUCAAGCAUUUCGC	:::: ::::::..:::::	AUCAAAU--UUGAGUUUUGUUG	Cleavage		1
mtr-miR2592w	MtCAD35	5	-1	1	22	393	412	CAACAGGACUCAAGCAUUUCGC	:::: ::::::..:::::	AUCAAAU--UUGAGUUUUGUUG	Cleavage		1
mtr-miR2592w	MtCAD34	5	-1	1	22	393	412	CAACAGGACUCAAGCAUUUCGC	:::: ::::::..:::::	AUCAAAU--UUGAGUUUUGUUG	Cleavage		1
mtr-miR2592x	MtCAD35	5	-1	1	22	393	412	CAACAGGACUCAAGCAUUUCGC	:::: ::::::..:::::	AUCAAAU--UUGAGUUUUGUUG	Cleavage		1
mtr-miR2592x	MtCAD34	5	-1	1	22	393	412	CAACAGGACUCAAGCAUUUCGC	:::: ::::::..:::::	AUCAAAU--UUGAGUUUUGUUG	Cleavage		1
mtr-miR2592y	MtCAD35	5	-1	1	22	393	412	CAACAGGACUCAAGCAUUUCGC	:::: ::::::..:::::	AUCAAAU--UUGAGUUUUGUUG	Cleavage		1
mtr-miR2592y	MtCAD34	5	-1	1	22	393	412	CAACAGGACUCAAGCAUUUCGC	:::: ::::::..:::::	AUCAAAU--UUGAGUUUUGUUG	Cleavage		1
mtr-miR2592z	MtCAD35	5	-1	1	22	393	412	CAACAGGACUCAAGCAUUUCGC	:::: ::::::..:::::	AUCAAAU--UUGAGUUUUGUUG	Cleavage		1
mtr-miR2592z	MtCAD34	5	-1	1	22	393	412	CAACAGGACUCAAGCAUUUCGC	:::: ::::::..:::::	AUCAAAU--UUGAGUUUUGUUG	Cleavage		1
mtr-miR2594	MtCAD11	5	-1	1	21	192	212	CCAUGGCCAAGGAUGCCAGAG	:: :.:: .::::.::::	UCCUCGUAUAUUUGGUCAUGA	Cleavage		2
mtr-miR2594	MtCAD11	5	-1	1	21	516	536	CCAUGGCCAAGGAUGCCAGAG	.: :.::.::: ::..:::	AGUUUGUAUUCUUAGCUGUGG	Cleavage		2
mtr-miR2596	MtCAD19	5	-1	1	21	994	1013	UCUAUUUCAUUGUUCCACACA	: :::: ::.:.:: :::.::	UAUGUG-AAUAGUGCAAUGGA	Cleavage		1
mtr-miR2597	MtCAD3	5	-1	1	21	213	233	UUUGGUACUUCGUCGAUUUGA	..:.:..::.::::.:.:	AGUGGUUGGUGAGGUACUAGA	Cleavage		1
mtr-miR2597	MtCAD7	5	-1	1	21	147	167	UUUGGUACUUCGUCGAUUUGA	::: ::::: :::: ::::	CCAACCCGACGCAGUAACAAA	Translation		1
mtr-miR2604	MtCAD44	5	-1	1	21	553	573	UAAUUUUUAUGUGGGAGUGUU	:.::::::.: :: .:::::	AGCACUCCUAAAUUGAAAUUU	Translation		1
mtr-miR2604	MtCAD43	5	-1	1	21	553	573	UAAUUUUUAUGUGGGAGUGUU	:.::::::.: :: .:::::	AGCACUCCUAAAUUGAAAUUU	Translation		1
mtr-miR2611	MtCAD32	5	-1	1	21	985	1004	UAUUUGUCAGUGUUUGAUGAA	::::: : .:::::::::.	CCCAUCAUA-GCUGACAAAUG	Cleavage		1
mtr-miR2616	MtCAD39	5	-1	1	22	552	573	AUUGGGUUUGGUUCGGGCGGAU	:::: . :::.:::::.:.::	AUCCAUAGGAAUCAAACUCGAU	Cleavage		1
mtr-miR2616	MtCAD16	5	-1	1	22	1202	1223	AUUGGGUUUGGUUCGGGCGGAU	.:::. .::::.:.:::.	CAGUGCCUAGACCAGAUCCAGA	Cleavage		1
mtr-miR2616	MtCAD17	5	-1	1	22	1202	1223	AUUGGGUUUGGUUCGGGCGGAU	.:::. .::::.:.:::.	CAGUGCCUAGACCAGAUCCAGA	Cleavage		1
mtr-miR2619a	MtCAD40	5	-1	1	21	880	900	ACAUAGGAGGCUGUUUUGUAU	:: .:.:.:::.::.::: :	CUAAGAGAUAGCUUCUUAUCU	Cleavage		1
mtr-miR2619b-5p	MtCAD16	5	-1	1	21	559	579	AUAUGUUUUGAUUCUUUGGCA	:.:::.::::::.::. ::	CGUCAAGGAAUCAGAAUCAAU	Cleavage		1
mtr-miR2627	MtCAD10	5	-1	1	22	763	784	UUUCGGUAGUUAACUGCUGAGG	.::: :: :::.:.:.::::	GUUCAACAAGUAAUUGCUGAAA	Cleavage		1
mtr-miR2627	MtCAD11	5	-1	1	22	760	781	UUUCGGUAGUUAACUGCUGAGG	.::: :: :::.:.:.::::	GUUCAACAAGUAAUUGCUGAAA	Cleavage		1
mtr-miR2634	MtCAD1	5	-1	1	21	652	672	UUUAUUCUCAGUUUGUUGCUC	:::::.:::::. :::.	UCCAAACAAGCUGAGGCUAAG	Cleavage		1
mtr-miR2642	MtCAD51	5	-1	1	21	48	68	AUGAGUUUCAUCAAAUCAUGU	: .::: ::.:::::.:.:	AAGUGAAGUGGUGAAAUUUAA	Cleavage		1
mtr-miR2643a	MtCAD35	5	-1	1	21	73	93	UUUGGGAUCAGAAAUUAGAGA	.::::: :.::::.:.::	AUUCUAAAGUUUGAUUCUAAU	Cleavage		1
mtr-miR2643b-3p	MtCAD35	5	-1	1	21	73	93	UUUGGGAUCAGAAAUUAGAGA	.::::: :.::::.:.::	AUUCUAAAGUUUGAUUCUAAU	Cleavage		1
mtr-miR2643b-5p	MtCAD27	5	-1	1	21	229	249	UCUAAUCUCUGUUCCCAAUUA	: : :::::::.::.::	GGUAUUGUAACAGAGGUUGGA	Cleavage		1
mtr-miR2647a	MtCAD2	5	-1	1	21	509	529	AUUCACGGGGACGAACCUCCU	: :::.:::.:: ::.::	ACAAAGUUUGUCUCCUUGGAU	Cleavage		1
mtr-miR2647b	MtCAD2	5	-1	1	21	509	529	AUUCACGGGGACGAACCUCCU	: :::.:::.:: ::.::	ACAAAGUUUGUCUCCUUGGAU	Cleavage		1
mtr-miR2647c	MtCAD2	5	-1	1	21	509	529	AUUCACGGGGACGAACCUCCU	: :::.:::.:: ::.::	ACAAAGUUUGUCUCCUUGGAU	Cleavage		1
mtr-miR2648	MtCAD28	5	-1	1	21	981	1001	UAGCCAAUGGGAAUAACAGAU	:::.::::.:::: .::	UGAGGUUGUUCCUAUUGAUUA	Cleavage		1
mtr-miR2648	MtCAD26	5	-1	1	21	978	998	UAGCCAAUGGGAAUAACAGAU	:::.::::.:::: .::	UGAGGUUGUUCCUAUUGAUUA	Cleavage		1
mtr-miR2648	MtCAD27	5	-1	1	21	978	998	UAGCCAAUGGGAAUAACAGAU	:::.::::.:::: .::	UGAGGUUGUUCCUAUUGAUUA	Cleavage		1
mtr-miR2655a	MtCAD16	5	-1	1	21	221	241	CGUUUAGGUCCCUUAACUUUA	:: : ::::::.:::. .:	CCAACUCAAGGGAUCUAGCUG	Cleavage		1
mtr-miR2655c	MtCAD16	5	-1	1	21	221	241	CGUUUAGGUCCCUUAACUUUA	:: : ::::::.:::. .:	CCAACUCAAGGGAUCUAGCUG	Cleavage		1
mtr-miR2655d	MtCAD16	5	-1	1	21	221	241	CGUUUAGGUCCCUUAACUUUA	:: : ::::::.:::. .:	CCAACUCAAGGGAUCUAGCUG	Cleavage		1
mtr-miR2655e	MtCAD16	5	-1	1	21	221	241	CGUUUAGGUCCCUUAACUUUA	:: : ::::::.:::. .:	CCAACUCAAGGGAUCUAGCUG	Cleavage		1
mtr-miR2655f	MtCAD16	5	-1	1	21	221	241	CGUUUAGGUCCCUUAACUUUA	:: : ::::::.:::. .:	CCAACUCAAGGGAUCUAGCUG	Cleavage		1
mtr-miR2655g	MtCAD16	5	-1	1	21	221	241	CGUUUAGGUCCCUUAACUUUA	:: : ::::::.:::. .:	CCAACUCAAGGGAUCUAGCUG	Cleavage		1
mtr-miR2655h	MtCAD16	5	-1	1	21	221	241	CGUUUAGGUCCCUUAACUUUA	:: : ::::::.:::. .:	CCAACUCAAGGGAUCUAGCUG	Cleavage		1
mtr-miR2655i	MtCAD16	5	-1	1	21	221	241	CGUUUAGGUCCCUUAACUUUA	:: : ::::::.:::. .:	CCAACUCAAGGGAUCUAGCUG	Cleavage		1
mtr-miR2655j	MtCAD16	5	-1	1	21	221	241	CGUUUAGGUCCCUUAACUUUA	:: : ::::::.:::. .:	CCAACUCAAGGGAUCUAGCUG	Cleavage		1
mtr-miR2655k	MtCAD16	5	-1	1	21	221	241	CGUUUAGGUCCCUUAACUUUA	:: : ::::::.:::. .:	CCAACUCAAGGGAUCUAGCUG	Cleavage		1
mtr-miR2655l	MtCAD16	5	-1	1	21	221	241	CGUUUAGGUCCCUUAACUUUA	:: : ::::::.:::. .:	CCAACUCAAGGGAUCUAGCUG	Cleavage		1
mtr-miR2655m	MtCAD16	5	-1	1	21	221	241	CGUUUAGGUCCCUUAACUUUA	:: : ::::::.:::. .:	CCAACUCAAGGGAUCUAGCUG	Cleavage		1
mtr-miR2655n	MtCAD16	5	-1	1	21	221	241	CGUUUAGGUCCCUUAACUUUA	:: : ::::::.:::. .:	CCAACUCAAGGGAUCUAGCUG	Cleavage		1
mtr-miR2655o	MtCAD16	5	-1	1	21	221	241	CGUUUAGGUCCCUUAACUUUA	:: : ::::::.:::. .:	CCAACUCAAGGGAUCUAGCUG	Cleavage		1
mtr-miR2657	MtCAD10	5	-1	1	22	766	789	UGUUAUUUCAUCGAUU--UUGUUG	:::::: :::.: ::::::.:::	CAACAAGUAAUUGCUGAAAUGACA	Translation		1
mtr-miR2661	MtCAD35	5	-1	1	21	876	896	UAGGUUUGAGAAAAUGGGCAG	:: .::::::: :::.::.:	CUUUCCAUUUUAUCAGACUUU	Translation		1
mtr-miR2676a	MtCAD46	5	-1	1	21	341	360	CAUUGUUUGGAUAAUAAUUUG	:::::: :.:::::: :.::	AAAAUUACUGUCCAAA-AGUG	Cleavage		1
mtr-miR2676b	MtCAD46	5	-1	1	21	341	360	CAUUGUUUGGAUAAUAAUUUG	:::::: :.:::::: :.::	AAAAUUACUGUCCAAA-AGUG	Cleavage		1
mtr-miR2676c	MtCAD46	5	-1	1	21	341	360	CAUUGUUUGGAUAAUAAUUUG	:::::: :.:::::: :.::	AAAAUUACUGUCCAAA-AGUG	Cleavage		1
mtr-miR2676d	MtCAD46	5	-1	1	21	341	360	CAUUGUUUGGAUAAUAAUUUG	:::::: :.:::::: :.::	AAAAUUACUGUCCAAA-AGUG	Cleavage		1
mtr-miR2676e	MtCAD46	5	-1	1	21	341	360	CAUUGUUUGGAUAAUAAUUUG	:::::: :.:::::: :.::	AAAAUUACUGUCCAAA-AGUG	Cleavage		1
mtr-miR2676f	MtCAD46	5	-1	1	21	341	360	CAUUGUUUGGAUAAUAAUUUG	:::::: :.:::::: :.::	AAAAUUACUGUCCAAA-AGUG	Cleavage		1
mtr-miR2677	MtCAD11	5	-1	1	22	555	576	UUUAUUGAUAUUGCUAAUAGAU	::: :: ::::.:.. ::::	UGCUACUAUCAAUGUUGCUAAA	Cleavage		1
mtr-miR319b-5p	MtCAD47	5	-1	1	21	1076	1096	GAGCUUUCUUUAGUCCACUCA	: .: ::.::.:::.:. :::	UUGGAGGGCUGAAGGAGACUC	Cleavage		1
mtr-miR319b-5p	MtCAD25	5	-1	1	21	911	931	GAGCUUUCUUUAGUCCACUCA	: .: ::..:::::.:. :::	UUGGAGGGUUAAAGGAGACUC	Cleavage		1
mtr-miR319d-5p	MtCAD51	5	-1	1	21	240	260	AGAGCUCUCUUCAGUCCACUC	::::: .:::::::::	UGAAGGACUUGAGAGAGCUCA	Cleavage		1
mtr-miR390	MtCAD6	5	-1	1	21	349	369	AAGCUCAGGAGGGAUAGCGCC	:::: ...::::::: ::	GCAGCUAGUUUUCCUGAGGUU	Cleavage		1
mtr-miR393a	MtCAD49	5	-1	1	21	1035	1055	UCCAAAGGGAUCGCAUUGAUC	: : ::: :.:::::::::	CACCCAUGAGGUCCCUUUGGU	Cleavage		1
mtr-miR393b-5p	MtCAD49	5	-1	1	21	1035	1055	UCCAAAGGGAUCGCAUUGAUC	: : ::: :.:::::::::	CACCCAUGAGGUCCCUUUGGU	Cleavage		1
mtr-miR395b	MtCAD21	5	-1	1	21	516	536	AUGAAGUAUUUGGGGGAACUC	::: :.:..:.::::::..	CAGUCCUCUUAGAUACUUUGG	Cleavage		1
mtr-miR395g	MtCAD40	5	-1	1	21	461	481	UUGAAGUGUUUGGGGGAACUC	:..:...::.:::::::	UUCAUUUCUUGAAUACUUCAA	Cleavage		1
mtr-miR395g	MtCAD21	5	-1	1	21	516	536	UUGAAGUGUUUGGGGGAACUC	::: :.:..:.:.::::...	CAGUCCUCUUAGAUACUUUGG	Cleavage		1
mtr-miR395h	MtCAD19	5	-1	1	21	425	446	AUGAAGUGUUUG-GGGGAACUU	.::: ::: :.::::::::.:	UGGUUGCCCACGAACACUUCGU	Cleavage		1
mtr-miR396a-5p	MtCAD40	5	-1	1	21	899	919	UUCCACAGCUUUCUUGAACUU	::::: ::..:.:: :::	CUGUUCAUGAGGGUUGGGGAU	Cleavage		1
mtr-miR396b-5p	MtCAD40	5	-1	1	21	899	919	UUCCACAGCUUUCUUGAACUG	: ::::: ::..:.:: :::	CUGUUCAUGAGGGUUGGGGAU	Cleavage		1
mtr-miR399s-5p	MtCAD47	5	-1	1	22	164	185	GGGUGAGUUCUCCAUUGGCAGG	.:.:::: ::: ::::::	GAGAUCGAUGGCGAAAUCACCC	Translation		1
mtr-miR399t-5p	MtCAD47	5	-1	1	23	163	185	GGGUGAGUUCUCCAUUGGCAGGU	.:.:::: ::: ::::::	AGAGAUCGAUGGCGAAAUCACCC	Translation		1
mtr-miR4414b	MtCAD31	5	-1	1	21	826	846	UGUGAAUGAUGCGGGAGCUAA	::::.: .:::::: :.:::	UUAGUUGGUGCAUCAGUUACA	Cleavage		1
mtr-miR5204	MtCAD19	5	-1	1	21	25	45	GCUGGAAGGUUUUGUAGGAAC	::::: :::. :::.:.:	CAUCCUAAAAAGGCUUUCGGA	Cleavage		1
mtr-miR5204	MtCAD1	5	-1	1	21	995	1015	GCUGGAAGGUUUUGUAGGAAC	.: :..::.:.::.::::	CAAUCAAUGAAGCUUUUCAGC	Cleavage		1
mtr-miR5208a	MtCAD7	5	-1	1	23	611	633	AACAUGGAUGUUGUGAGUUUGUU	:.:::::::::. :: ::	GUGGCAUUCACAACAUUAAUAUU	Cleavage		1
mtr-miR5208b	MtCAD7	5	-1	1	23	611	633	AACAUGGAUGUUGUGAGUUUGUU	:.:::::::::. :: ::	GUGGCAUUCACAACAUUAAUAUU	Cleavage		1
mtr-miR5208c	MtCAD7	5	-1	1	23	611	633	AACAUGGAUGUUGUGAGUUUGUU	:.:::::::::. :: ::	GUGGCAUUCACAACAUUAAUAUU	Cleavage		1
mtr-miR5210	MtCAD29	5	-1	1	22	263	284	UAAAUGUGUUGGAAUUAAGGUU	:.:: :: :: ::...::::::	AGCCAUAUUUACAGUGCAUUUA	Cleavage		1
mtr-miR5213-5p	MtCAD48	5	-1	1	22	94	115	UACGUGUGUCUUCACCUCUGAA	: :::::::.::.:::	AAUAAUGUUGAAGACGCAUGUA	Cleavage		1
mtr-miR5216a	MtCAD9	5	-1	1	22	144	165	UUAGGAGUGAAAAACGGUGGAA	:::.: : ::.:::.::..	UCACACUGAUGUUUACUUCUGG	Cleavage		1
mtr-miR5216a	MtCAD11	5	-1	1	22	144	165	UUAGGAGUGAAAAACGGUGGAA	:::.: : ::.:::.::..	UCACACUGAUGUUUACUUCUGG	Cleavage		1
mtr-miR5216b	MtCAD9	5	-1	1	22	144	165	UUAGGAGUGAAAAACGGUGGAA	:::.: : ::.:::.::..	UCACACUGAUGUUUACUUCUGG	Cleavage		1
mtr-miR5216b	MtCAD11	5	-1	1	22	144	165	UUAGGAGUGAAAAACGGUGGAA	:::.: : ::.:::.::..	UCACACUGAUGUUUACUUCUGG	Cleavage		1
mtr-miR5218	MtCAD16	5	-1	1	22	152	173	UGAGACUUGGUAGUAAGAUGAU	::: ::::::::.:::	AGAAAAUUAAUACCAAGUUUCA	Cleavage		1
mtr-miR5218	MtCAD17	5	-1	1	22	152	173	UGAGACUUGGUAGUAAGAUGAU	::: ::::::::.:::	AGAAAAUUAAUACCAAGUUUCA	Cleavage		1
mtr-miR5222	MtCAD41	5	-1	1	22	860	881	UUACAGGAGAAGAAUGUAUGGC	:: : ::::: :::::: :	GGGAUUCCUUCUUGUCCUGUCA	Cleavage		1
mtr-miR5226	MtCAD4	5	-1	1	22	1043	1064	UUUGUACAACUUGGAGGAUUCA	:.: .: ::.:: :::::::	GAAGUGUUACAGGUGGUACAAA	Cleavage		1
mtr-miR5228	MtCAD12	5	-1	1	21	317	337	UCUGGUGUACAACUUGAUGGA	.::: :::::: :.::::	AAUAUCUAGUUGUUGAUCAGA	Cleavage		1
mtr-miR5230	MtCAD32	5	-1	1	21	872	892	CAAAUCUUGAAUCGAUUGGCA	: ::.:.::::.:: :::	UAGCUAUUGGUUCAGGAGUUG	Cleavage		1
mtr-miR5239	MtCAD8	5	-1	1	21	286	306	UGGGAGAAAAGAUAGAAUGUG	.:::: : .:::::: :::	GUUAUUCCAAUUUUUCUACCA	Cleavage		1
mtr-miR5241a	MtCAD3	5	-1	1	21	750	770	UGACUGAAUGGAAGAGUGCAU	.::: ::::: :..::::	UGAUACUGUUCCAGUUGGUCA	Cleavage		1
mtr-miR5241b	MtCAD3	5	-1	1	21	750	770	UGACUGAAUGGAAGAGUGCAU	.::: ::::: :..::::	UGAUACUGUUCCAGUUGGUCA	Cleavage		1
mtr-miR5241c	MtCAD3	5	-1	1	21	750	770	UGACUGAAUGGAAGAGUGCAU	.::: ::::: :..::::	UGAUACUGUUCCAGUUGGUCA	Cleavage		1
mtr-miR5243	MtCAD31	5	-1	1	21	61	81	UGGGCAGAGAAAUCGUGAGGC	::::: :: :::::: :::	UCCUCAGGAAUUCUCUCCCCC	Cleavage		1
mtr-miR5244	MtCAD36	5	-1	1	21	270	290	UAUCUCAUGAAGAUUGUUGGU	...::::.:.::::: .:: :	GUUAACAGUUUUCAUUGGAGA	Cleavage		1
mtr-miR5247	MtCAD16	5	-1	1	21	60	80	GCAGGAGCAAGCAUCUGAUGA	.:: .:::: ::::.:::	AGGUCUUGUGCUAGCUCUUGC	Cleavage		1
mtr-miR5247	MtCAD17	5	-1	1	21	60	80	GCAGGAGCAAGCAUCUGAUGA	.:: .:::: ::::.:::	AGGUCUUGUGCUAGCUCUUGC	Cleavage		1
mtr-miR5254	MtCAD36	5	-1	1	21	122	142	AGGAGGUGGAAGCAUUUGUGA	:.: .. ::.:::::::::.	UUAAGGUUGUUUCCACCUCUC	Cleavage		1
mtr-miR5265	MtCAD7	5	-1	1	20	237	256	AAGUGAUGUUGGAAUGGUUA	::::: ::::.:.::.: :	UAACCCUUCCGAUAUUAAUA	Cleavage		1
mtr-miR5265	MtCAD13	5	-1	1	20	980	999	AAGUGAUGUUGGAAUGGUUA	::::::: :.. ::::::	AAACCAUUACGGGAUCACUA	Cleavage		1
mtr-miR5267a	MtCAD26	5	-1	1	24	132	155	AGGCAUUUGCUAGAAUACACCCAC	: :::::: :.:.: :::::	GGUGAUGUAUUGUGGUAUAUGCCA	Cleavage		1
mtr-miR5267a	MtCAD35	5	-1	1	24	468	491	AGGCAUUUGCUAGAAUACACCCAC	: : ::::.:.:::: .::	UGAAUUUUCUUCUGGUAAAUCUCU	Cleavage		1
mtr-miR5267b	MtCAD26	5	-1	1	24	132	155	AGGCAUUUGCUAGAAUACACCCAC	: :::::: :.:.: :::::	GGUGAUGUAUUGUGGUAUAUGCCA	Cleavage		1
mtr-miR5267b	MtCAD35	5	-1	1	24	468	491	AGGCAUUUGCUAGAAUACACCCAC	: : ::::.:.:::: .::	UGAAUUUUCUUCUGGUAAAUCUCU	Cleavage		1
mtr-miR5267c	MtCAD26	5	-1	1	24	132	155	AGGCAUUUGCUAGAAUACACCCAC	: :::::: :.:.: :::::	GGUGAUGUAUUGUGGUAUAUGCCA	Cleavage		1
mtr-miR5267c	MtCAD35	5	-1	1	24	468	491	AGGCAUUUGCUAGAAUACACCCAC	: : ::::.:.:::: .::	UGAAUUUUCUUCUGGUAAAUCUCU	Cleavage		1
mtr-miR5267d	MtCAD26	5	-1	1	24	132	155	AGGCAUUUGCUAGAAUACACCCAC	: :::::: :.:.: :::::	GGUGAUGUAUUGUGGUAUAUGCCA	Cleavage		1
mtr-miR5267d	MtCAD35	5	-1	1	24	468	491	AGGCAUUUGCUAGAAUACACCCAC	: : ::::.:.:::: .::	UGAAUUUUCUUCUGGUAAAUCUCU	Cleavage		1
mtr-miR5267e	MtCAD26	5	-1	1	24	132	155	AGGCAUUUGCUAGAAUACACCCAC	: :::::: :.:.: :::::	GGUGAUGUAUUGUGGUAUAUGCCA	Cleavage		1
mtr-miR5267e	MtCAD35	5	-1	1	24	468	491	AGGCAUUUGCUAGAAUACACCCAC	: : ::::.:.:::: .::	UGAAUUUUCUUCUGGUAAAUCUCU	Cleavage		1
mtr-miR5267f	MtCAD26	5	-1	1	24	132	155	AGGCAUUUGCUAGAAUACACCCAC	: :::::: :.:.: :::::	GGUGAUGUAUUGUGGUAUAUGCCA	Cleavage		1
mtr-miR5267f	MtCAD35	5	-1	1	24	468	491	AGGCAUUUGCUAGAAUACACCCAC	: : ::::.:.:::: .::	UGAAUUUUCUUCUGGUAAAUCUCU	Cleavage		1
mtr-miR5267g	MtCAD26	5	-1	1	24	132	155	AGGCAUUUGCUAGAAUACACCCAC	: :::::: :.:.: :::::	GGUGAUGUAUUGUGGUAUAUGCCA	Cleavage		1
mtr-miR5267g	MtCAD35	5	-1	1	24	468	491	AGGCAUUUGCUAGAAUACACCCAC	: : ::::.:.:::: .::	UGAAUUUUCUUCUGGUAAAUCUCU	Cleavage		1
mtr-miR5267h	MtCAD26	5	-1	1	24	132	155	AGGCAUUUGCUAGAAUACACCCAC	: :::::: :.:.: :::::	GGUGAUGUAUUGUGGUAUAUGCCA	Cleavage		1
mtr-miR5267h	MtCAD35	5	-1	1	24	468	491	AGGCAUUUGCUAGAAUACACCCAC	: : ::::.:.:::: .::	UGAAUUUUCUUCUGGUAAAUCUCU	Cleavage		1
mtr-miR5267i	MtCAD26	5	-1	1	24	132	155	AGGCAUUUGCUAGAAUACACCCAC	: :::::: :.:.: :::::	GGUGAUGUAUUGUGGUAUAUGCCA	Cleavage		1
mtr-miR5267i	MtCAD35	5	-1	1	24	468	491	AGGCAUUUGCUAGAAUACACCCAC	: : ::::.:.:::: .::	UGAAUUUUCUUCUGGUAAAUCUCU	Cleavage		1
mtr-miR5267j	MtCAD26	5	-1	1	24	132	155	AGGCAUUUGCUAGAAUACACCCAC	: :::::: :.:.: :::::	GGUGAUGUAUUGUGGUAUAUGCCA	Cleavage		1
mtr-miR5267j	MtCAD35	5	-1	1	24	468	491	AGGCAUUUGCUAGAAUACACCCAC	: : ::::.:.:::: .::	UGAAUUUUCUUCUGGUAAAUCUCU	Cleavage		1
mtr-miR5267k	MtCAD26	5	-1	1	24	132	155	AGGCAUUUGCUAGAAUACACCCAC	: :::::: :.:.: :::::	GGUGAUGUAUUGUGGUAUAUGCCA	Cleavage		1
mtr-miR5267k	MtCAD35	5	-1	1	24	468	491	AGGCAUUUGCUAGAAUACACCCAC	: : ::::.:.:::: .::	UGAAUUUUCUUCUGGUAAAUCUCU	Cleavage		1
mtr-miR5267m	MtCAD26	5	-1	1	24	132	155	AGGCAUUUGCUAGAAUACACCCAC	: :::::: :.:.: :::::	GGUGAUGUAUUGUGGUAUAUGCCA	Cleavage		1
mtr-miR5267m	MtCAD35	5	-1	1	24	468	491	AGGCAUUUGCUAGAAUACACCCAC	: : ::::.:.:::: .::	UGAAUUUUCUUCUGGUAAAUCUCU	Cleavage		1
mtr-miR5267n	MtCAD26	5	-1	1	24	132	155	AGGCAUUUGCUAGAAUACACCCAC	: :::::: :.:.: :::::	GGUGAUGUAUUGUGGUAUAUGCCA	Cleavage		1
mtr-miR5267n	MtCAD35	5	-1	1	24	468	491	AGGCAUUUGCUAGAAUACACCCAC	: : ::::.:.:::: .::	UGAAUUUUCUUCUGGUAAAUCUCU	Cleavage		1
mtr-miR5270a	MtCAD22	5	-1	1	24	467	490	GAGGAGGAGUAGUUUUAGGUCAUU	::.:.::.::.:: : ::::	UACCACUUGAAGCUGCUGCACCUC	Cleavage		1
mtr-miR5270a	MtCAD21	5	-1	1	24	467	490	GAGGAGGAGUAGUUUUAGGUCAUU	::.:.::.::.:: : ::::	UACCACUUGAAGCUGCUGCACCUC	Cleavage		1
mtr-miR5270b	MtCAD22	5	-1	1	24	467	490	GAGGAGGAGUAGUUUUAGGUCAUU	::.:.::.::.:: : ::::	UACCACUUGAAGCUGCUGCACCUC	Cleavage		1
mtr-miR5270b	MtCAD21	5	-1	1	24	467	490	GAGGAGGAGUAGUUUUAGGUCAUU	::.:.::.::.:: : ::::	UACCACUUGAAGCUGCUGCACCUC	Cleavage		1
mtr-miR5272a	MtCAD25	5	-1	1	24	857	880	GAAUUGAUUUAUGUUUGGAUACAC	:..::.::: .:.:::::	AGCUUCCUGAAUAUACGUUAAUUC	Cleavage		1
mtr-miR5272b	MtCAD25	5	-1	1	24	857	880	GAAUUGAUUUAUGUUUGGAUACAC	:..::.::: .:.:::::	AGCUUCCUGAAUAUACGUUAAUUC	Cleavage		1
mtr-miR5272c	MtCAD25	5	-1	1	24	857	880	GAAUUGAUUUAUGUUUGGAUACAC	:..::.::: .:.:::::	AGCUUCCUGAAUAUACGUUAAUUC	Cleavage		1
mtr-miR5272d	MtCAD25	5	-1	1	24	857	880	GAAUUGAUUUAUGUUUGGAUACAC	:..::.::: .:.:::::	AGCUUCCUGAAUAUACGUUAAUUC	Cleavage		1
mtr-miR5272e	MtCAD25	5	-1	1	24	857	880	GAAUUGAUUUAUGUUUGGAUACAC	:..::.::: .:.:::::	AGCUUCCUGAAUAUACGUUAAUUC	Cleavage		1
mtr-miR5272f	MtCAD31	5	-1	1	24	921	944	GAAUUGAUUAUGUUUGGAUACACU	:: : . : :.::::.::..:::.	AGAGAGCCAAGACAUGAUUGAUUU	Cleavage		1
mtr-miR5273	MtCAD35	5	-1	1	24	557	580	UAGGGGCUGUAGUUUGAGAAGAGG	: ::: .::.:.::::. ::.	AGGCAUCUAGAAUUGCAGCUACUG	Cleavage		1
mtr-miR5273	MtCAD34	5	-1	1	24	557	580	UAGGGGCUGUAGUUUGAGAAGAGG	: ::: .::.:.::::. ::.	AGGCAUCUAGAAUUGCAGCUACUG	Cleavage		1
mtr-miR5274b-5p	MtCAD2	5	-1	1	21	189	209	AUAUGACGGAGUGUAAAUGCC	::: ::.:::. :::::.	CCCAUGUAUACUUGGUCAUGA	Cleavage		1
mtr-miR5276	MtCAD6	5	-1	1	24	154	177	AGGGGGAGCACCUUGCUGGGGCAU	:::: ::::::::: ::::	CCUCCCCCUCAAGGUGCUAGCCCU	Cleavage		1
mtr-miR5285a	MtCAD49	5	-1	1	24	1290	1312	UGGGACUUUGGGUAGAAUUAGGCG	: :. :: :: :..::::::::..	CACUCAAGUC-AUUCAAAGUCCUG	Cleavage		1
mtr-miR5285b	MtCAD49	5	-1	1	24	1290	1312	UGGGACUUUGGGUAGAAUUAGGCG	: :. :: :: :..::::::::..	CACUCAAGUC-AUUCAAAGUCCUG	Cleavage		1
mtr-miR5285c	MtCAD49	5	-1	1	24	1290	1312	UGGGACUUUGGGUAGAAUUAGGCG	: :. :: :: :..::::::::..	CACUCAAGUC-AUUCAAAGUCCUG	Cleavage		1
mtr-miR5286b	MtCAD17	5	-1	1	24	576	599	ACAAACUGGAGGCAAGGGACAGGA	::: :.::::: . :::::::	CAAUGUGCUUUGCCCUGAGUUUGU	Translation		1
mtr-miR5292a	MtCAD48	5	-1	1	24	732	755	AUUCAGAUGAUAGCAACAAAGAGC	:::::::.:.::. :::	UGAUACUGUUGCUGUUAUUGGAAC	Cleavage		1
mtr-miR5295a	MtCAD49	5	-1	1	24	459	482	UCGGCUCUGGGAAUGAAAAGAGGC	:: : :::..::::..::	UAUCAAUUACCUUCUUAGAGUUGA	Cleavage		1
mtr-miR5295b	MtCAD49	5	-1	1	24	459	482	UCGGCUCUGGGAAUGAAAAGAGGC	:: : :::..::::..::	UAUCAAUUACCUUCUUAGAGUUGA	Cleavage		1
mtr-miR5295c	MtCAD49	5	-1	1	24	459	482	UCGGCUCUGGGAAUGAAAAGAGGC	:: : :::..::::..::	UAUCAAUUACCUUCUUAGAGUUGA	Cleavage		1
mtr-miR5295d	MtCAD49	5	-1	1	24	459	482	UCGGCUCUGGGAAUGAAAAGAGGC	:: : :::..::::..::	UAUCAAUUACCUUCUUAGAGUUGA	Cleavage		1
mtr-miR5296	MtCAD48	5	-1	1	24	491	514	AUUUUGUGUGGGUGUAAGAGGUGU	::::.: ::.:.:::::	UUUUUGCUUAUAACCGCGCAAAAG	Cleavage		1
mtr-miR5297	MtCAD3	5	-1	1	24	184	207	AUCGGGAAGUAUCGGAUAAUUAUU	:::::::: ::. ::::::.	UCCAAUUAUCCUAUGGUUCCCGGG	Cleavage		1
mtr-miR5297	MtCAD43	5	-1	1	24	912	935	AUCGGGAAGUAUCGGAUAAUUAUU	:.: .::.:: ::.:::::: ::	AGUUGUUGUCACAUGCUUCCCUAU	Cleavage		1
mtr-miR530	MtCAD9	5	-1	1	21	229	249	UGCAUUUGCACCUGCACUUUC	::.::::.::::: ...::..	GAGAGUGUAGGUGAGGGUGUG	Cleavage		1
mtr-miR530	MtCAD16	5	-1	1	21	970	990	UGCAUUUGCACCUGCACUUUC	:::.::::.::::::	AUUUAUGCGGGUGUAAAUGCC	Cleavage		1
mtr-miR5557-3p	MtCAD33	5	-1	1	21	652	672	UGCUUCCUUAGUACUUGUUGA	:.:.:.. :.::.:::.:::	UUAGCGGUUGCUGAGGGAGCU	Cleavage		1
mtr-miR5562-5p	MtCAD45	5	-1	1	21	451	471	UGUGGAGUCUUUUGCAUGAAG	: : :.:::.::::.:: :	AGUGAAGUAAAGGACUUCAAA	Cleavage		1
mtr-miR5743a	MtCAD4	5	-1	1	22	766	787	UGAGAACUGUUUUCCGCACCUU	:::: . :::.:::.:::	GGUUUGCGUGUAACGGUUUUCA	Cleavage		1
mtr-miR5743b	MtCAD4	5	-1	1	22	766	787	UGAGAACUGUUUUCCGCACCUU	:::: . :::.:::.:::	GGUUUGCGUGUAACGGUUUUCA	Cleavage		1
mtr-miR5749	MtCAD22	5	-1	1	22	522	543	UUCGGGUUGAUAAUAUUUUCUU	:.::::::: .::.:::	UCUUAGAUAUUAUGGACUCGAU	Cleavage		1
mtr-miR5752a	MtCAD16	5	-1	1	21	935	955	CAUUGUUUGGUUUAGUACAAA	::. ::::::::: :::	UACCUAUCAAACCAAACCAUG	Cleavage		1
mtr-miR5752b	MtCAD16	5	-1	1	21	935	955	CAUUGUUUGGUUUAGUACAAA	::. ::::::::: :::	UACCUAUCAAACCAAACCAUG	Cleavage		1
mtr-miR5753	MtCAD15	5	-1	1	21	556	576	AUUUUGAUUGGUGCCAACUAA	:::::.:.::::.: ::	GAUGUUGGUAUCAAUUACAAA	Cleavage		1
mtr-miR5753	MtCAD5	5	-1	1	21	556	576	AUUUUGAUUGGUGCCAACUAA	:::::.:.::::.: ::	GAUGUUGGUAUCAAUUACAAA	Cleavage		1
mtr-miR5753	MtCAD6	5	-1	1	21	556	576	AUUUUGAUUGGUGCCAACUAA	:::::.:.::::.: ::	GAUGUUGGUAUCAAUUACAAA	Cleavage		1
mtr-miR5757	MtCAD45	5	-1	1	21	727	748	UAGAGAUUUGUUUAAC-AGCCA	::: : :::::::.:.:.:.	CAGCUAGCUAAACAAGUUUUUG	Cleavage		1
mtr-miR7696a-5p	MtCAD31	5	-1	1	21	567	587	UCAAGUUCUCAUAAUUCAAAA	:::..::: : :.:::::.	AGUUGGGUUAGGUGGACUUGG	Translation		1
mtr-miR7696b-5p	MtCAD31	5	-1	1	21	567	587	UCAAGUUCUCAUAAUUCAAAA	:::..::: : :.:::::.	AGUUGGGUUAGGUGGACUUGG	Translation		1
mtr-miR7696c-3p	MtCAD49	5	-1	1	21	258	278	UUUUGAAUUAUGAGAACUUGA	..: :.::::::::: ::	AGGGGAUUUCAUAAUUCCAAC	Cleavage		1
mtr-miR7696d-3p	MtCAD49	5	-1	1	21	258	278	UUUUGAAUUAUGAGAACUUGA	..: :.::::::::: ::	AGGGGAUUUCAUAAUUCCAAC	Cleavage		1
mtr-miR7698-5p	MtCAD4	5	-1	1	21	159	179	UUUUCAUCAAAGUUUUCUGGA	:.: :::... :::.::::.:	UUCUGAAGGUGUUGGUGAAGA	Translation		1
mtr-miR7698-5p	MtCAD16	5	-1	1	21	849	868	UUUUCAUCAAAGUUUUCUGGA	::::: :..::::: :::::	ACCAGAUAGUUUUGA-GAAAA	Cleavage		1
mtr-miR7698-5p	MtCAD3	5	-1	1	21	888	908	UUUUCAUCAAAGUUUUCUGGA	: : :.::.::::: ::..:.	UACUGGAAGCUUUGUUGGGAG	Cleavage		1
mtr-miR7699-5p	MtCAD46	5	-1	1	21	994	1014	AUUUAAUGCAUUGAUUACACA	: :::.: :: ::::::..:	UAUGUGAACACUGCAUUGGAG	Translation		1
mtr-miR7699-5p	MtCAD19	5	-1	1	21	994	1014	AUUUAAUGCAUUGAUUACACA	: :::.: .:.:::: :..::	UAUGUGAAUAGUGCAAUGGAU	Cleavage		1

## Sheet: B
miRNA_Acc.	Target_Acc.	Expectation	UPE$	miRNA_start	miRNA_end	Target_start	Target_end	miRNA_aligned_fragment	alignment	Target_aligned_fragment	Inhibition	Target_Desc.	Multiplicity
lja-miR7533a	LjCAD15	4	-1	1	21	845	865	GAGGGGAUGGAGAGAAGCUGG	::: ::.:::::...:::	AGAGCCCCUUUCCAUUUUCUC	Cleavage		1
lja-miR7533a	LjCAD16	4	-1	1	21	866	886	GAGGGGAUGGAGAGAAGCUGG	::: ::.:::::...:::	AGAGCCCCUUUCCAUUUUCUC	Cleavage		1
lja-miR7533b	LjCAD15	4	-1	1	21	845	865	GAGGGGAUGGAGAGAAGCUGG	::: ::.:::::...:::	AGAGCCCCUUUCCAUUUUCUC	Cleavage		1
lja-miR7533b	LjCAD16	4	-1	1	21	866	886	GAGGGGAUGGAGAGAAGCUGG	::: ::.:::::...:::	AGAGCCCCUUUCCAUUUUCUC	Cleavage		1
lja-miR7546	LjCAD30	4	-1	1	22	750	771	UUGGUGACCGACAGGCGCGUGC	.:.::::::.:::::::	CACUGUGCCUGUUGGUCACCCU	Cleavage		1
lja-miR171d-5p	LjCAD2	4.5	-1	1	21	469	489	UUGAGCCGCGCCAAUAUCACU	::::.:: :::.:::: :.	CAUGAUGUUAGCGUGGCUAAG	Cleavage		1
lja-miR7533a	LjCAD20	4.5	-1	1	21	342	362	GAGGGGAUGGAGAGAAGCUGG	:: ::::::::.:: :::	AGAGGUUCUCUCCGUCGGCUC	Cleavage		1
lja-miR7533b	LjCAD20	4.5	-1	1	21	342	362	GAGGGGAUGGAGAGAAGCUGG	:: ::::::::.:: :::	AGAGGUUCUCUCCGUCGGCUC	Cleavage		1
lja-miR390a-5p	LjCAD17	5	-1	1	21	507	527	AAGCUCAGGAGGGAUAGCGCC	: ::: :::.:::::::	AAAGAUAUGCCUUCUGAGCUG	Cleavage		1
lja-miR390b-5p	LjCAD17	5	-1	1	21	507	527	AAGCUCAGGAGGGAUAGCGCC	: ::: :::.:::::::	AAAGAUAUGCCUUCUGAGCUG	Cleavage		1
lja-miR396	LjCAD16	5	-1	1	21	163	183	UUCCACAGCUUUCUUGAACUG	: : :::::.:::: :::..	GAUUACAAGAGAGCUCUGGGG	Cleavage		1
lja-miR7516-5p	LjCAD32	5	-1	1	22	709	730	UAGCGGGUGUCUUCGCCUCUGA	.::: .::.:.::.. ::::	GAGGAGAUGAGGGCAUUGGCUA	Cleavage		1
lja-miR7523a	LjCAD26	5	-1	1	22	1503	1524	ACCACCGGGCUCGAGGAUCAGC	: :::. .:::.::: ::::	CAUCAUCUAUGAGUCCGUUGGU	Cleavage		1
lja-miR7523b	LjCAD26	5	-1	1	22	1503	1524	ACCACCGGGCUCGAGGAUCAGC	: :::. .:::.::: ::::	CAUCAUCUAUGAGUCCGUUGGU	Cleavage		1
lja-miR7529	LjCAD5	5	-1	1	21	473	493	CCGUAGCAUCAAUUUAUCCGA	.::::. :::.:::::: :	CUGGAUGUCUUGGUGCUACUG	Cleavage		1
lja-miR7529	LjCAD21	5	-1	1	21	1094	1114	CCGUAGCAUCAAUUUAUCCGA	.: : .:.:::.::.:..::	AUGAAGGAGUUGGUGUUGUGG	Cleavage		1
lja-miR7530	LjCAD5	5	-1	1	22	219	240	CCUUCCUCUCUUCACUAUCUUC	..::: :::.:::: : :.::	AGGGAUUGUGGAGAGCGUAGGG	Cleavage		1
lja-miR7538	LjCAD7	5	-1	1	20	627	646	UCAACGGAGAGCUUGCUGUC	:.:::.:: :: ::::::	CCCGGCAGGCACUGCGUUGA	Translation		1
lja-miR7540a	LjCAD17	5	-1	1	20	759	778	UGAUAUGAUAAGUGAUGUGA	:: .:.:.: :::.:::.:	ACAAGUUAUUAAUCGUAUUA	Translation		1
lja-miR7540b	LjCAD17	5	-1	1	20	759	778	UGAUAUGAUAAGUGAUGUGA	:: .:.:.: :::.:::.:	ACAAGUUAUUAAUCGUAUUA	Translation		1
lja-miR7541	LjCAD19	5	-1	1	21	649	669	UGCAUUCUCUUUUGGUGGCCC	: : .: ::::.:: .:::::	GUGGUAGCAAAGGAUGAUGCA	Cleavage		1
