# Supplementary material for: Comparative genome-wide analysis of CAD (Cinnamyl Alcohol Dehydrogenase) gene family in Medicago truncatula and Lotus japonicus and their expression profiles in response to various abiotic abiotic stresses
Source: PLoS One. 2026 Jul 21;21(7):e0353726. doi: 10.1371/journal.pone.0353726 (PMC13387551; doi:10.1371/journal.pone.0353726)
Supplement: S1 File — Phylogenetic tree sequences of CAD proteins. S2 Data. 2000 bp sequences of MtCAD and LjCAD gene families. S3 Data. Peptide sequences of MtCAD and LjCAD. S4 Data. CDS of MtCAD and LjCAD. S5 Data. Genomic sequences of MtCAD and LjCAD. S6 Data. Exon and intron counts of MtCAD and LjCAD.S7 Data. KaKs ratio of MtCAD and LjCAD. S8 Data. CARE of MtCAD and LjCAD. S9 Data. GO of MtCAD and LjCAD. S10 Data. PPI of MtCAD and LjCAD. S11 Data. PPI of MtCAD and LjCAD. S12 Data. MicroRNA of MtCAD and LjCAD. S13 Data. Tissue specific expression of MtCAD and LjCAD. S14 Data. Abiotic stress expression of MtCAD and LjCAD. (ZIP) [file pone.0353726.s001.zip › Supporting Information/Supplementary data/S13 Data. Tissue specific expression of MtCAD and LjCAD.xlsx]

## Sheet: A
Gene	Bud	Nodule	Blade	Open Flower	Root	Seed Pod
MtCAD1	20.69	2.46	3.21	6.97	6.52	0.55
MtCAD2	2.7	8.61	0.63	4.75	52.62	3.29
MtCAD3	58.93	49.52	59.87	280.46	123.24	69.77
MtCAD4	9.62	36.06	6.85	10.63	44.59	11.59
MtCAD5	4.625	2.79	0.62	8.4	6.76	3.79
MtCAD6	75.035	45.32	45.18	130.4	47.22	45.71
MtCAD7	11.555	4.13	6.16	11.43	5.44	11
MtCAD8	26.5	0	4.71	16.45	0	6.36
MtCAD9	8.91	308	1	2.55	380.73	17.23
MtCAD10	1.235	38.78	0	0	37.96	1.9
MtCAD11	12.825	148.14	0.3	0.97	207.94	2.85
MtCAD12	21.63	32.18	13.57	44.32	31.11	23.82
MtCAD13	2.08	7.82	11.1	49.75	31.42	0.32
MtCAD14	11.07	15.17	3.89	11.25	23.98	14.62
MtCAD15	18.305	25.94	4.8	54.83	31.84	25.38
MtCAD16	1.63	26.73	9.35	33.61	12.67	4.14
MtCAD17	20.025	14.97	12.28	29.69	14.14	24.64
MtCAD18	8.095	0.07	0.64	5.54	0	10.44
MtCAD19	0.465	0.36	5.99	0.5	0	0.34
MtCAD20	1.09	0	0.99	1.19	0	0
MtCAD21	0.075	0	0	0.46	0	0
MtCAD22	0	0	0	0	0	0
MtCAD23	0	1.86	0.07	4	4.11	0.84
MtCAD24	0	0	0	0	20.03	0
MtCAD25	200.325	0	26.78	132.88	0.23	61.53
MtCAD26	7.86	0.44	2.18	64.36	1.43	61.99
MtCAD27	24.7	6.89	8.36	301.57	67.77	33.9
MtCAD28	101.635	0.06	448.07	127.77	0.95	170.13
MtCAD29	0	0	0	0.32	0	0
MtCAD30	0.785	0.06	1.63	1.37	0	1.71
MtCAD31	0.94	0	1.2	4.14	0	0.38
MtCAD32	0	0.71	0	0	1.56	0.2
MtCAD33	12.705	0.07	11.48	13.38	0	14.65
MtCAD34	0	0	0	0	0.45	0
MtCAD35	2.82	3.83	0.19	4.31	0	4.25
MtCAD36	18.675	7.39	7.58	7.43	18.23	11.56
MtCAD37	20.06	16.32	68.7	40.87	10.93	26.54
MtCAD38	10.62	7.15	46.51	23.04	10.87	4.8
MtCAD39	10.01	0.35	14.95	11.85	0.51	10.1
MtCAD40	18.83	8.67	30.67	25.36	46.36	9.56
MtCAD41	0.18	0.08	0	0.18	0	0
MtCAD42	100.425	57.58	94.09	56.04	111.63	111.55
MtCAD43	3.46	0	16.58	12.92	0	2.91
MtCAD44	0.135	0	0.98	48.49	0	0.3
MtCAD45	101.425	0	227.64	18.71	0.87	27.96
MtCAD46	0.735	0	3.49	0.18	0	1.27
MtCAD47	85.185	1.14	80.43	144.1	2.81	111.69
MtCAD48	38.94	37.08	19.12	36.46	76.16	38.09
MtCAD49	25.135	6.65	7.59	7.56	4.09	8.72
MtCAD50	0	0	0	0	0	0
MtCAD51	0.335	26.33	0	3.29	114.22	0

## Sheet: B
Gene	Immature Flower	Mature Flower	Seed Pod	Seed	Root	Leaf
LjCAD1	1252.4	745.5	950.6	971.4	1127	1047.9
LjCAD2	2140.5	2715.5	4794	5412.6	3819.5	8531.6
LjCAD3	2223.8	4267.6	6022.3	982	5798	5121.6
LjCAD4	815.3	1247.3	1371.9	6705.4	1892.6	657.1
LjCAD5	2301.2	2996.9	2612	14270.6	6053.5	4727
LjCAD6	1733.5	2701.1	2149.4	11822.2	1457.2	1196.3
LjCAD7	1231.7	1712.6	1796.5	1744.8	1233.4	2026.9
LjCAD8	2339.3	3218.6	1844.9	1774.8	2100.3	5937.6
LjCAD9	12.9	4.6	3416.4	52543.9	6.9	0
LjCAD10	153.4	35.4	3.4	938.9	21.5	0
LjCAD11	4924.2	2007.8	2740.5	1441.7	3140.2	3234.1
LjCAD12	24.4	44.5	329	14.3	600.7	470.7
LjCAD13	866	1933.3	2518.5	3563.4	1851.2	9236.6
LjCAD14	31.8	61.6	5.7	1.8	1233.5	0.7
LjCAD15	329.5	424.8	670	21.7	30.5	9.6
LjCAD16	0	1.4	0	0.6	0	0
LjCAD17	597.1	700.5	675.4	750.4	948.3	856.2
LjCAD18	497.6	499.9	401.6	804.1	335.6	882.7
LjCAD19	736.2	2909.7	423	9.9	0	10.4
LjCAD20	177.4	182.5	208.8	326.6	295.2	418
LjCAD21	274.5	255.3	18.8	93.6	106.2	129.5
LjCAD22	12606	45.9	2.1	9.2	0	0
LjCAD23	11777.9	1389.2	1060.6	974.2	50.1	1596
LjCAD24	6884.8	982.4	1297	2359.7	2019	1091.7
LjCAD25	829.1	558.7	517.5	824.7	425.5	428.1
LjCAD26	1224	995.7	781.3	964.1	1984.7	1563.8
LjCAD27	1057.1	1108.5	2757.3	1529.2	98.3	6044.6
LjCAD28	857.4	256.2	160.8	162.6	41.6	555.6
LjCAD29	446.4	9.7	7.7	614.9	7	3
LjCAD30	1503.3	6014.6	2741.8	306.5	6023.7	3767
LjCAD31	621.7	108	291.2	16	24.2	47.7
LjCAD32	397.5	494.5	1086.2	232.9	8143.8	1240.4
LjCAD33	2119.2	472.2	1947.4	36.2	0.7	3108.6
LjCAD34	828.9	1573.2	1501.3	2862.2	1201.7	1051.6
LjCAD35	164.5	513.1	466.2	231.2	593.9	582.9
