# Supplementary material for: Comparative genome-wide analysis of CAD (Cinnamyl Alcohol Dehydrogenase) gene family in Medicago truncatula and Lotus japonicus and their expression profiles in response to various abiotic abiotic stresses
Source: PLoS One. 2026 Jul 21;21(7):e0353726. doi: 10.1371/journal.pone.0353726 (PMC13387551; doi:10.1371/journal.pone.0353726)
Supplement: S1 File — Phylogenetic tree sequences of CAD proteins. S2 Data. 2000 bp sequences of MtCAD and LjCAD gene families. S3 Data. Peptide sequences of MtCAD and LjCAD. S4 Data. CDS of MtCAD and LjCAD. S5 Data. Genomic sequences of MtCAD and LjCAD. S6 Data. Exon and intron counts of MtCAD and LjCAD.S7 Data. KaKs ratio of MtCAD and LjCAD. S8 Data. CARE of MtCAD and LjCAD. S9 Data. GO of MtCAD and LjCAD. S10 Data. PPI of MtCAD and LjCAD. S11 Data. PPI of MtCAD and LjCAD. S12 Data. MicroRNA of MtCAD and LjCAD. S13 Data. Tissue specific expression of MtCAD and LjCAD. S14 Data. Abiotic stress expression of MtCAD and LjCAD. (ZIP) [file pone.0353726.s001.zip › Supporting Information/Supplementary data/S14 Data. Abiotic stress expression of MtCAD and LjCAD.xlsx]

## Sheet: A
Gene	Control	Cold Stress	Freezing Stress	Drought Stress	Salt Stress	ABA Treatment
MtCAD1	6.15	15.05	15.15	6.29	7.11	7.53
MtCAD2	5.84	3.39	6.14	8.05	5.23	2.37
MtCAD3	187.54	258.99	245.61	197.96	171.7	111.16
MtCAD4	22.99	21.06	32.43	29.18	24.16	24.89
MtCAD5	15.79	14.73	16.63	16.35	19.99	8.22
MtCAD6	46.65	37.88	52.34	54.88	57.22	47.95
MtCAD7	12.23	7.89	9.7	14.27	14.23	13.86
MtCAD8	3.46	3.85	2.4	2	3.99	0.92
MtCAD9	6.79	9.2	21.76	15.85	25.49	4.97
MtCAD10	0.21	1.42	2.14	1.93	0.23	0.41
MtCAD11	1.81	6.76	7.75	4.87	8.85	0.91
MtCAD12	30.31	26.2	28.66	37.73	33.99	29.55
MtCAD13	6.95	7.37	11.05	5.84	6.37	4.51
MtCAD14	17.04	12.77	10.77	19.36	16.33	15.01
MtCAD15	21.96	22.45	30.26	24.95	29.61	13.27
MtCAD16	30.42	19.06	27.83	22.74	21.25	20.25
MtCAD17	31.94	21.76	25.44	33.03	41.03	32.36
MtCAD18	1.8	1.61	1.08	2.07	4.25	1.6
MtCAD19	0.59	0.68	1.26	1.12	1.6	1.18
MtCAD20	0.11	0.25	0.33	0.11	0.36	0
MtCAD21	0	0	0	0	0	0
MtCAD22	0	0	0	0	0	0
MtCAD23	11.75	31.95	11.97	21.45	1.6	3.16
MtCAD24	0.25	0	0	0.51	0	0
MtCAD25	34.09	45.67	37.32	16.67	40.99	12.85
MtCAD26	1.95	3.57	6.51	3.53	3.5	2.53
MtCAD27	110.12	289.83	135.94	130.61	105.82	201.14
MtCAD28	186.2	66.01	38.68	233.76	339.89	492.17
MtCAD29	0	0	0	0	0	0
MtCAD30	1.66	0.19	0.41	2.15	0.81	1.49
MtCAD31	0.11	0.13	0.11	0	0	0
MtCAD32	2.34	0.9	3.5	0.51	3.49	3.01
MtCAD33	26.96	7.93	10.05	32.44	42.96	42.72
MtCAD34	0.13	0.16	0	0	0	0
MtCAD35	3.16	2.29	1.35	2.29	2.18	0.84
MtCAD36	13.15	12.61	15.38	9.79	12.68	4.7
MtCAD37	30.54	22.55	22.28	43.45	32.28	75.64
MtCAD38	17.94	10.07	9.78	16.6	8.83	30.16
MtCAD39	1.83	3.31	1.04	0.9	1.68	1.64
MtCAD40	25.47	13.62	12.02	20.2	21.13	16.87
MtCAD41	0	0	0.1	0	0.11	0
MtCAD42	53.56	36.79	46.3	76.26	86.61	59.25
MtCAD43	5.58	0.4	0.44	7.03	1.78	4.56
MtCAD44	2.02	0.35	0.15	0.5	1.3	1.1
MtCAD45	64.24	44.54	27.71	55.64	79.74	115.32
MtCAD46	0.33	1.27	0.54	0.34	0	0.22
MtCAD47	41.1	41.74	24.27	60.15	53.98	63.17
MtCAD48	21.75	13.49	24.37	39.83	39.88	26.2
MtCAD49	23.71	9.71	18.57	22.28	24.57	16.88
MtCAD50	0	0	0	0	0	0
MtCAD51	26.38	24.23	30.06	22.61	22.08	8.51

## Sheet: B
Gene	Control	Cold Stress	Heat Stress	Drought Stress	NaCl Stress
LjCAD1	40.98	34.13	45.37	37.53	42.36
LjCAD2	67.36	70.23	46.94	100.9	73.27
LjCAD3	127.32	119.63	28.69	106.93	137.34
LjCAD4	0.08	0.4	0.12	0.3	0.03
LjCAD5	2.52	3.9	1.58	5.26	1.77
LjCAD6	85.79	121.45	138.85	96.74	54.32
LjCAD7	5.3	3.98	8.43	7.66	4.47
LjCAD8	25.45	39.03	41.88	53.47	27.61
LjCAD9	0	0.02	0.01	0.01	0.01
LjCAD10	27.89	15.05	14.87	32.74	21.37
LjCAD11	51.55	281.15	117.51	86.37	88.75
LjCAD12	0.91	0.41	0.32	0.91	0.34
LjCAD13	71.34	74.05	60.55	107.24	85.63
LjCAD14	10.45	0.4	1.05	5.86	0.34
LjCAD15	0.39	0.17	0.28	0.78	0.2
LjCAD16	0.2	0.58	0.12	1.77	0.23
LjCAD17	14.43	16.18	4.94	17.11	9.92
LjCAD18	90.16	74.63	42.95	76.32	71.32
LjCAD19	0	0.01	0.02	0.02	0
LjCAD20	9.54	7.01	10.61	11.51	9.38
LjCAD21	0.5	0.2	0.08	1.28	0.1
LjCAD22	0.01	0.04	0.01	0.05	0
LjCAD23	6.41	9.02	0.98	21.67	3.88
LjCAD24	14.93	12.97	15.15	21.54	14.33
LjCAD25	13.89	8.34	8.25	20.91	12.48
LjCAD26	44.77	29.81	23.69	38.69	39.2
LjCAD27	21.22	20.67	18.52	36.99	34.49
LjCAD28	2.72	12.74	0.69	7.59	4.13
LjCAD29	0.05	0.09	0.09	0.18	0.12
LjCAD30	104.48	119.86	40.07	193.14	91
LjCAD31	1.01	1.08	0.25	2.31	0.58
LjCAD32	69.21	39.14	95.7	110.97	79.08
LjCAD33	4.56	10.82	1.06	15.27	5.8
LjCAD34	43.54	41.16	48.08	46.37	66.47
LjCAD35	10.36	15.31	3.89	12.2	11.61
