# Supplementary material for: Comparative genome-wide analysis of CAD (Cinnamyl Alcohol Dehydrogenase) gene family in Medicago truncatula and Lotus japonicus and their expression profiles in response to various abiotic abiotic stresses
Source: PLoS One. 2026 Jul 21;21(7):e0353726. doi: 10.1371/journal.pone.0353726 (PMC13387551; doi:10.1371/journal.pone.0353726)
Supplement: S1 File — Phylogenetic tree sequences of CAD proteins. S2 Data. 2000 bp sequences of MtCAD and LjCAD gene families. S3 Data. Peptide sequences of MtCAD and LjCAD. S4 Data. CDS of MtCAD and LjCAD. S5 Data. Genomic sequences of MtCAD and LjCAD. S6 Data. Exon and intron counts of MtCAD and LjCAD.S7 Data. KaKs ratio of MtCAD and LjCAD. S8 Data. CARE of MtCAD and LjCAD. S9 Data. GO of MtCAD and LjCAD. S10 Data. PPI of MtCAD and LjCAD. S11 Data. PPI of MtCAD and LjCAD. S12 Data. MicroRNA of MtCAD and LjCAD. S13 Data. Tissue specific expression of MtCAD and LjCAD. S14 Data. Abiotic stress expression of MtCAD and LjCAD. (ZIP) [file pone.0353726.s001.zip › Supporting Information/Supplementary data/S2 Data. 2000bp sequences of MtCAD and LjCAD gene families.xlsx]

## Sheet: A
MtCAD1	TCAAACTTGACATCTTAAGCCTACTAATTTAATCGTACCAATTTTTTGAAGTTATTGAAAGTACACTGTATATTAGTTTGAGACTTACACTTAATTTGTAAGTTTGTCATTCATTGTGTACAAAAAGAGTACGCAAATATAAATATAAATATAAATATAAATTAGATACAAAAAGCACCCACCCAAAATTTGTCATATTGACTTGCATGTTCTGAAAAATATGGGTCATGTCATGTGGCATATGCTCCAAAATGAATTGTTAACTGCGTTCACATAAGTAGCTACTCAAAATATGGACTGATCAATAAAGACTTGTGACTTATTATATGAGAGAAATCAATTTCTTCTTTCACGTTCCTCGTGAAATACCTTTCAACCTTAAATATTCGTTCTTTATAG…
MtCAD2	CAAATCAAAAAGCAGAGGAAGTTGATAAAAATGGAAACTTTGGGCAGAGGAAGAAGTAGGTCTTCTTTCCATGCGACCTTTACGTGATCTCTGCATTATGCACAAGTCGAGTCGCGGAACATAGCGCGTGATATAACGTTACCCCGTCCCTCGTCTTCCTGCCTATATTTTGTTCTTGAGTGCGTTGACACTTTGAGAGCTTTGTGATTGGTTCGGTTCACAATATTATTTTATTTTAGGGGATGTTAGTAGAGTTGGTATGGTACATTTTGTCACGCTGGTTCAATTATGTACTCTATCAATTTGAATAAATGAATATGGTTTTGTTTTCGTCACAAAAAGATATCAGTTAACATGACGACGCATAGACATATGTGAATAACATACACTAAACGAGGG…
MtCAD3	TTTTTTAATGACATCAACAACGATCATTATTATAGAAAAAGTTGTTTAAAGGTATAATTGAGATAACAAAAAGTAACTATAAATATATTCATTTAGTTTGTTACACTTTTTAAATGATAAAGGGAAAAAAACCAAACATATATATATATTCATATCATGTTTGTTGCATTTTTTTAATATTTAAATTTATTCTTAGTTATTTGTATTGAAAATTGAGGACATTTTTTTGAAAGAAAAATCCAACCCAAAAATACTGAAAGGGTAGTTTTCTTTAGGGTTAATAGACCTTTACCTCCTGAAAAAAAAAAAAATTGAGTAATGATACATAGACACCCTTTATTCCCATACACCCTTGTACACCCCATGCATTAGGAAGAGAGAAGAGGAAAGAAAAGATAA…
MtCAD4	TCTTACAAATTGCATACCAAATTACCACAAAAATGTTTAACCTTAATGTAGTAATAATGAATGTTAAGAAAAAGAAAAAAAAACGAGTGAGGTAATGGTTTTTATTTTCTTTAAAGGGGTAGTGAAGTGATGTAATGGAATTGTAGTTTCTTTTGACTCTAGAATTTTATTTAATACTCTCTGATCCTATTTATAAAAGAAAGTTGACTTTTTAGATACATTGAATAATGTATGTATCTAGTCAAGAACCTAAACCAAATACATAAATTATTTAATGTATCTAAAAAATAACATGTCTCTTGTAAATAGGACCGGAGGGGGTATGTTTTACCAAAGACTGGATAGTAGAGTTAAAGATGTGAGAATGGTAGGAAAAAAAGTGAGAATGATAGAATGTGA…
MtCAD5	TGTTTTCATATAAGCTGTTTTCATAAGCCATCTTGGAGAGCTTCTAGAAATAAGATAAAAACAACTTATTGACATGTCTTGAGTTGTTTTCATTTGCACATAAAAATGCTATTTTCGATGTAAGCTCTTCCAAATAGTTCGACAAGTGTTTGTGTTGGTAGATAAGCTCAAATAAATCAATCCAAACAGTCCTTACGTGAGTGTTTGTCATATGCTTATGAATGGAATGGATACTATGATATGAGGTGTGCGGCTTCGCAGGTATGTGCTCTTCTAGATGGAGGTGGATATGCTGAAAAAGTTGCTGTTGCTGAGGGACAAGTTCTTCTGGTTCCACCCGGGATTTCTCTGAAGGATGCAGCTAGTTTTCCTGAGGTTGCATGTAACGTGTGGTCAACT…
MtCAD6	AAAAGCCAACATCGACCATGAAACCTGAAAAGGATGAAGCAAACATATTCCAAAACATTTCAATTAACACCATTTATCTCAACTCCTCACACACCAAATCAAAATTTAACTCAATTAACACAATTAAACCTTTGAACCATTTCCAAGTATATCAACTATATGTTTAACAATGCGGGCAGACTTATGCCTAACTAACAAAGCATAAAAGGAAAGCAATTCAGTGTAAGTGTGTGAAGCATTTAAAGAGAAACTATAAAAAAAATACATTTAAGAGTGAAGACTACATTGAAGAAAGAGATATAAGTTAATGTTATTGAAAAAAGTTTCAAACAACAAAATTCAAAGAACCCCGTAACAGGAAAAGAAAAAGACTCAAAATAAAGACCTGGATTTAAGAGA…
MtCAD7	CAGTTGGCTCCATTTATTTGTTTTCTTTGGTTGTCATTTGCTTGGCCACAATAATGTAGATCCTATGGATTGGATCGTAAGGCATTGTTTGGTGGGGAGGGGGAGGAGGACTTTTGGGGGTGCGATATACAGGGGAAAAATTGAGAAATCTTCCACATTGTTTTTCCCACAGAATTCATTATAAGAAAATTGTTTGTGGCACGACAACAATACAAGCACGAAAACGCACGACACCAATATAACCCTTGGATGAAGAATGTGCAACATTGCTTTTATTCTCTCCCCCCCCATGTATTGTATGCTATCCGTTGATTTCAACGTCGTTTGTTGTCGTGGGTTATTGAATCCTGCTAGCTAACATTGCTCTTCATATAAACCCTCTTCGAGTTGTATGGGTTG…
MtCAD8	GTTTGATAGACCACTTAAAGTGGCGAGTTCTTAATATTTTTTAGGACGGTCGGAAATAAAACTTGACAAATAATTGTTTCAGCCAGGGATCAAACTCAAATATACCTAACCTATTCGACTTTAACTGAAACATTTTAACCAGTTGCCTTGACCATTTTGCTTCTAGGGTTGGGGAAAAACAATTGTTTTAGGGGTGGACAAGCCAGGAGCTAGGTTGAGCCTCAGTTCTAGTGAGGTCCTTCATGATGGGAAAAGCCTTATGGGATCTGTGTATGGAGGACTCAAACCCAAATCTCATGTACCGATTCTACTTAAACGTTACATGGACAAGGTGCAATAATATTAAGTTCCTTTTATTTTATTTTTGGACTATTATACTCAATAGTAAAATAATAATCA…
MtCAD9	CTTTCTTTTTTGCTTGTATCAGTTTTCTCCGTTAAATATTATGCTCCTCAAATATTCCACAACCACTCTTTTCGATGCACATAAACTCAATTTCTTATAAAATAACAATCAAAGGTTGTGTATCAAATAAACCCTAACTAGATTTTTTATTTTTGGAGGAACAAAAAACACAAAATTTTCATTGTGAAGAACCACCATTGATAAGTAAGGATTCAACATGTTAATAAAGAACCCTAAAATAGAAGCATGGAAGCTTTTGCAAATTGATAGAGAGAGAAGAAGAAAAGGAAGGATTATGCATGGAAGCTTTTGCAAATTGTGTATCAGAGAAACCCTAACTAGATTTTTTTTTAGGAATAAAAACACAAAGGATTCAACATGTTAATAAAGAACCTTAAA…
MtCAD10	GAATGATGAAAGAGATGAATAAAAGGAAAATAATTATGTGGTGATGGTGCAATATGATACAATGGACCTACAATCAAGTGGTTAAAATCACATCATAAATATTATACATTAAAAAACTAACGGCGAGGACTAACTTCACTAATGGAGGTGTATATGAGGGACCAAATGGAAATTTTTTAGAATTAAGGAACCAAATCAAAAACAACAAATAAGTTAAAGGACCATCTATGTTACTAAGCCTATATTTTTTTAAAACAAAATAATACTATTTTCCCAATAAAACAATAAAAATATAGAAAGGAAAGGAGTAAAATATAAGAATTTTGTAAAAACTAAAAAGAAAAAAGAATGAGGAAAGTATGGTTACAAATATTTTTAGTCACAAAACAATACATATCA…
MtCAD11	ATGTAAAGAATTGTGCTGTTGGGATTCTCTAATACAAGATAAGCTAGATTTTGATTTTGTGATTTTTTATTGTTGTGGTATTTTAAGTGATTTTTACTCTACAAAGGAAAAAGGGTAAACAGTCCAAACAAAACACTAAGAAGAAACCATACTACCCTCAAAGATGATATACTATCAGAAAAATAAACAAAAGGCTGAAATCTAGAGCCAAACTGTAAGGAGTTTACAAAATTATGCAGATGCTATCAAAGTAATTTTCTTCAATAATATTTTGTCGTTTTTTTTCACCAATTCTCTATCCCTATTCATAGATGCTAAACATAACATAAATTAGTCTATTTGGCTTACTGCTAACGAACCAAACATGATATTGATTCATAACCATAAGATTCCTCCATA…
MtCAD12	ACTATTTAATATACATTGTGACTATAGACTGCAAATAAGATTTGAATAATTTCAATTTAGAAAAGCTTATGTTAAACCATTATTTTATATAAACTATGCATTTATTTAAAAAATAATTAACTTTGAAAGGAAAGGGAAAGGGAGGGTTGGATGATTTTGCATAAATTATTTCATTCGTTCCTTTTTAGTTTATTTTACGCCTTCGTTCTTCAAAATAAGTGAGTCATTTGAAAAGAAAAAAAATTACCAAAATAATTTACTCATTTCAATTTTCAATGCAATATTAATAACTTTATTCCAATTATAAATGTAATTAATACTACCCTCCCTTTCCTTTTAATTCCAAGAAATTTTATAATATGTTTGTATTAACTAGTAATATTGGTACTGGTTAATGAT…
MtCAD13	AATAATCACACACAAACACATAAAACACATAATAAAAGTAATTAAAATAAATCTAGCTAAAAATCGGGCTGTTACAACCACCACATGTGATACTCTCAAATCTGACAACCACCATCACTTACGACCTCCTACAACAACCATCCTTTCCACCATGTTTCGCCACAACTAGATCAGGGAGAGAGAGAAAAGTCAGGAACGAGAAAGAGAAAAGAGTAAGAATGCCAGTGTTGTTGTTGTTTAGTTGGACAATTGAACCGGATAAGAGGAGGAAAATGATAGATGGATTAAGTCTTTGGGAGATGTATTTGATAGGGATTGAATACAAATTTTGTTTCCTAAAAAACGTGATGTTGTTGTTGGTGGTTTTCATCTTGTTGATGGGAACTTGAATTCATTGTT…
MtCAD14	AGAAAATTTATTTTGCCAAATCTAAATGTATAAAATTTCAAATATCACCTAAGAAATAGTAAAAATAACTATTCTCACTAAAAATGACTAAAATACCCTTCTAGGCCAAAAATCCACTATAACCAAATCAAATACGCACAAAAACAATTAAATACACATAAACACACATAATAAATAAAATAATTCTAGCTAAAAACGGATTGCTACACGATGCACCAGGCATTATGCGGGAACCTTGACGAAATCTGCGAGCAAGAATTGTTCTTTTCTATCCACCTCCAATTTTGAAATGAGCATATGAAGTAGTCCTATACATCAAAGTGCATTCCCACACGCGTAACTTGATAGCTGATATATGATGAAATTCGAATACCAATAGTAAAGAAAATTAATACTCAC…
MtCAD15	GAGCCAATTTCTTTTTTTTAATTGTTCTTTATTTTTAAATACTGTTTTTACACTTTTTTTTGACATTTTTGTATTTAGAAAAATTCCAAAATATTGTTCTCATCATTTTAATTTTCTCTAATTTTAAATATTCATCCTATTTGTTTACTTTTAAAATTTTTTGTTTATTTCTTATATGATGATTTTAATTGTTGCTTGTCTTAATTCCTTGCTTATTATTTCTTATATCTCATGCATCATAATATTTGTTATGCTTACTAACAATTTAATTTTTGTCTTGAATCATAGCATTCACATTTAATTTTCTTATCATTTTATTTTGTCATTGACGTAGTGTGTATAAATAGGGAATTGATGTAATTTTATTTCTTGCATTTTATTTTGGCATAAAGGCCTTAG…
MtCAD16	CAACATGGATTAAATACTCGTAAACACCTTAATTGAACTCATAGTACTTCTAGTTTTGAGCCTTGGAATTATCCCATAAGTTTTGGATTAACTTAGAAATGGTTGTGCTGAATTTTCATAAGATTTCACTAAGACCTCCTTGGAGTATTTTCATCATAACTCCTAAACCAAATATCATTTTCGATTCAAACCAAAGCCATTGGAAAGCTAACAAAATTATCTACAACTTTCATGTTTACACCAAATGCCAATTCAAAACAGAAACGTGTGAAAAAGACGCAAGAACACGAAACAGGTGATGCTATCACTGTGCAGCTCGCGAGGCGAGTAAGTTTACTCGCTGTGGCGAGTTGCGACGAACAGCTCTACGGGAACAGACCAGTTTTCAGCCAAAAACCC…
MtCAD17	TAACATGAAGTAGGTTGGAGGAGAACTCAACTTGGAAAAGTTGTTCGTTAGTTTGGGAAATACACATTGATGTACTCTTAAAGTTCAAATATATGAATTTATAATGGCTTTACCATTTCGTCTATCTACCAAAAAAAAAAAAGTTCAAATATATGGTCTTTCATTCTTACACTCTTGAGAATTTTATATTTGATGTTTGAAAATTGATATGCAAATATGTCAAAAGACCGAAAATGACATGAAAAAAGATAAAGAACGAAATCATTATTTAAAATTAAATTAAGGGAGTTCAAGAACCATTTTGCCAATAAAACATCAATATAATTTAATTGAGTTACATTTATCCTTTTGTAAATACCGATTGAGTTAGACCATTTTCTTTGAATATGAAAAAAAAAA…
MtCAD18	TGATACAGAGATAACTCAAAAATATCAAGAGGTTGATATGAGTTAGATCTTGCTGTCTGCCAGATGAATATGTCATTTGGCAAGGCAGCAGGATCTAACTCAAAGAAATCCTCTTGAAAATACCTTCCTAAAAGATTCATCATTTATGTTATTATGATTTTTTTAACACCTTCCCATAAATATCGCTTTATCCGTGATTCTCAAGATTACTTTAAATATTAACCAAATAAATTTTCGACCATTAGCGCCACTTTGATTAATAAAAATTTTCCCTTGAAAATGTTGCAACTTTGATCTGGACAATCTTTTCGGTAAGCAATTTAAAAATAAACACTACTATTAGTATTGTAATCAAGGTTTGTCTAACATGTGCAATTAATAGAATTTCTACACACATGC…
MtCAD19	ATGGTAAACTTGTTATGGTTGGAGCTCCAGAGAAGCCTTTGGAGTTTCCAGTATTTTCTTTGATTGTGGGTAAGCATATGATAAAAAAATTCTATACAGACTATGTTATATTAAAATATGAAGGTTGTTATATATAATACATCACATTATTTTTTGTAGGGAGAAAGACAATTGGTGGGAGTATGATTGGAGGGATGAAGGAAACACAAGAAATGATTGATTTTGCAGCCAAACATGGCGTAAAACCTGATATTGAGGTTGTTCCAGTGGATTATGTAAATACTGCAATGGAACGCTTAGTCAAAGCTGATGTGAAATATCGATTTGTTATTGACATTGGAAACACAATGAAGGCAAGCTCTTAAATAACTAGATGGGTTTATAAAAAATTAGTATTTC…
MtCAD20	ATGGAACACTTGATAGACAATAGAATACCAAACGGAACTGAATTGGAAAAGATATGGGGTTTGAAAATAATGCAAAGAATGAAGGCTTTTCTTTTAAGGGCTTTGATAGGAGTGTTACCTACTCGACAACAACGACTTCAACATCAAGGGGTAAAATGCACAGGTAAATGTGTTTTTTGTGAGCATGATTATGCGAATAATTGGCATGTCTTCTTTGGATGAGAAATGTTAGCAACACTTACTTTTGAACAGTCTCTCTACAACTCATTTTTTATTGGACGGAATCAATGTATTTCCCAAGACTTTGAGTGGGTTCTATTTCCAAAACGTAAACCTATAATGATTTAAATCAATAAAAAAGTGAATATTAAAAATATTGTTTAAAAGAGAGTCCAGCAA…
MtCAD21	ATTAGTGAAGCACATTATTAGGAGTAAAGGGCCCAAAAAAATATCACCAATTTCTTAGATAATAAATTTTTGAGCATATTATCAAGAACAACCAATTTTTTTTTATAGGAGGGTGTATATAGAAAATTTTGTGTTACATGGGATATATATAGCAAATCTCACTAAAAGGGCCAAAAATACTAACAGATGTCAGCTCATTCCTTTATCATGTCAAAGTTTGAGCCTTTGAAGAGAATTCTTCTATATATATCCCTCAAAATCCAAATATTTCTATATGCACCCCCTTACCTTAAAAAAAATTTTGGGCCCCCTAACGGCATGGGCCCTAGGCCGTCGCACTCGCGGCCTATGCCTAGGGCCGGCCCTGTCTATTTGGTTCCATAAGATTTGAAACAAACA…
MtCAD22	ACATATATAAATGTTTTATGATTTAGAAACATTTTTCAAATGTTACTAAGGTTTACAATCATTTGTTTATTCTATTTTTCCTTACAACCATATGTTTAGTCCGTCACAATTATGTCTGTCACAAAATTCCTAATTATTAGCAGAAATTGGCTCTCAAAACCTAAACTTTTGTCCAATTATAGCTGTGGATTTTTACTCTGTGACAAAAATAATTTGTCATAAATTGCGATGAATATCAAAATCCCTTGCTAATATTTTGTGAAGCCAATTTTCATTATGAATTTTTGTGTCGATAAATCAATCTCTAAACTAGATGGTGACGGAAATTTGGTAATTTAGTGATGAACCTGTTCCATCTTTAAATTCATTTTTTTAGCCGTGTGCTTCTATGTGAAGACA…
MtCAD23	CCAAAAAGATCACACCTAATGAAGAGATGATCCGCCGTTTCAGGGTCACCGCAACCGCCAACACAAACGTTGTCAGCTGGTTGAATAACATGACGACGCACCAAATTTGATCTCGTTGGAATTCTATCTTGAAGAGTGTGTTTGGATGAGGTAATTGGGAAATTTTAAAGAATTTAGAATTCTAAGCAATTTAAATTACTTTCATTTCTCAATACTTTTGTTTGGATGGAGTACTAAAAAATTTCATTGTCATCATTTTTGGGCAACTTTTATAAATTTTAATTTTTTGGGGCCAAATTTTAATTGTTGTTCGATTATATTGCTGAAGCCTTTAAATAAAATATATTTTAGGGTTGATTTAGTAAATAATTCTTACAAACATCTATAATATCTTTCCTA…
MtCAD24	GCTTTTCAATAATATTTTTAAAAAGTAATATATTTTAGGTGATTTTATGTGTGTTTCTTTTAGAAGAAAAAAACTTAGGACCATAAACGCCAAGAGCATAGACGTACCCATAATAAACAAAATAATGAGAAAAACGTAAGAATATTGTCAACTTTTTGTGTGCATTAATCCAACGTTTTTCGATGGAAAGAGATACCGTTAATTTGAAGTTCAGTTAGGAATTAAGTAAAGTCTTATCAAGAACTGTCCATCTAAAAATTAAATTCAAATTCTTCTAAACAACATCATGGTACTCAATAACCACTTAGAACACCACCTACTCTATTATAAAGTACTTTCATTCATTTAATTTTAAGTCCCTTACATGACTTTTAGGTCTTGCATGTGTTCTATTCTATC…
MtCAD25	CTCCCACTTTTTCCATGTTTCTTCATGTTTTTTTTTCCTTCCCAATCTTCCAACTTCCAACGAGAAAATTGTTTCTTTGTTATTGTTTTTTTGTTCCCTGAATTACAAACATGATATCTTCCCAATCGATTTTCTTGGTTTTTTTTTGTTCCCAATCTACATCTTCCCAACCTGATAGCATAAATTACACCCTAGTTTCTTGTTCTTCCCAATCAAGTTTCTTCATGTTAATTTTCGTTTCTTTTTTCTTGTTCCTAATTGATTGAGAAAATTGATTTCAATTTTTTTGATACCAATCAATTTCAACCGGATGAAATTAAAGGATTTGAATATGATCTAATTATGTGTGTAAAATTAAAGTTGTGTATAGAAAAATGGGTTGCTGCACATGAATTAGGG…
MtCAD26	AGCACTTAAACCATTTTTCTTTCTCCTTCATCAATACATTTTTCTTAATATGTGTGAAATGAGTATATTACCCGCTTAATCCGAGACAGAGGGAGTGATTACATACCAAATAACTGAATAGGAAGAATATGTTTTTTTTTGTTGACAAAAACAAAATGATATTCATTCATTCAAATTGATAGATACATCATATACAAACATCGCTAAAAACGTAAAGGATGAATATGCGAACAAACTCACAACATCCAAGTTAATAGCATAAAACGGAAAAATGCCTACATATAATATGATAAAATATAAGTCACCGAAATACACATGCTTCAGAATCTGCAACATTGACGCCCAAATCATTGATTGAATTTGTAATTGACTGATGTCGATCTTTCAATAGGAACTAAA…
MtCAD27	ATTTTTCCAAAAGCACATATGGAACAAGAAATCCTCTTGAATAAGAATTAGTACACTCGGAAACAAAAACTCCGACCGAAACATAAACAAACCACACGACAAGACCGGGAAAAACCAAAAAAAAAAAAAAACAAAACCCCTAGCATTTGTCAAAAAAAAAAAAAAAAACCCCTAACCAAAAACTCCTAGACATGTATGATCTAATGATTGAATTTTCAAAAAAAAAAAAAGATCAAACAATTAACTTAACAAATTAATGAGGTCTTTTATGGATTGTCCATATTCGATATTGAAGTTAAAATTTAATGGAATTAGACCAAATTGACTAAAATGTTAAGGTACTTAAACATAATATTAATTAATTAAGGGACCAATATAACACAACAACAATAACAACAA…
MtCAD28	TTTTTTGAATAATTTTCATAATAAAAATACTACTTATCAGATGTATTAATCTATTTCAAAATATTATTGGATCTAAATAAATGTTTAAACTCGAACTGTATCTCCTTTTGTTTGTTTTTGTTTTACCTAAACCATTTTTACTCAAAAAATTAAAAAAAAAAAAAACTGAATCATTTTGCTACAATACAAGTTAGTATAAGATAATATATTAAAAGTTGAATCCACCCAACCGTACAGCTTTATGTCAGAATTTTTTATATATAAAGAGATTGGAAGACCGGCTATAGAAGGTTTTGGAGGTATTTGTGTATCATGCACAAATTTAATACTTGTGCATTGTAAACGCCACCTTTGTATCATGAAGAAATATTAACTCCCAATGCTCCTCTCCCAATGTCC…
MtCAD29	CTGCATTTTAAATCAAGATATAAATTCAATTTGAATCTAATTGGTGTAAAAATATATGCAGACATGAAATTGTTGGCATAGTTACAGAAGTGGGAAGCAAAGTGAAAAAGTTCAAAGTTGGAGACAGAGTAGGTGTGGGATGCTTGGTTGATTCTTGTCACTCATGTCAAAATTGTGTTGATAATCTTGAGAATTACTGTCCCCAATTGACACTCACTGATGGTTCCAAATACAGTGATGGAACCAGCACTCATGGAGGCTTCTCTGACTCAATGGTTTCCGACGAGCACTTTGTGTTTCGCATTCCAGATCAGTTACCTCTTGATGCAGCTGCTCCTCTCCTTTGTGCTGGGATAACCGTATATAGTCCTCTTCGACATTTTGGACTCGACAAGCCTG…
MtCAD30	TTGGGTCGTAAGTGCTTATTGTGAATTATGACTTTTTGTGATTTTTTATGATGAATTTAGTGCTCTTATTTATGTGTAATTATGGGTATGGTAAACTTCATGGAATTGATATGTTTATGTGCTTAAATTCATAGTTGTTGGTGATAAGTTGTTTGGTGATTTTTGCTTAATTAATTAAGTGTAAACCATCAATTGATGAGTGATTATTGTTGGAACATGTTTAAATTCACTTCATAAATGATTACATAAGCTTGTATGTTGTTGGGGTTTGAATTTGTGTGGTTGTTTGTGAAGTTTGAATGTAAATGAGAAAATATGAACTTTTGGTGAAAAATGAACTAGATGATGATTTTAATGTAAATTGAGGTTATGATTCCCATTTTTTTTTTTTGTGAGGGA…
MtCAD31	TAATTGTGGAGGAGTAGGGTATCCGGGGTTTGAACCCCAACCCCCTGCATAAATTATGCAATGTTCCTACCAACTGAGGTAAGTTCACGGAGATAAAGTATTATAACTTATAAAGTATAATAATACAATATAACAACATATATTTACCCATTCTTTCTTTAAAAAAATAATACATATATTTACCCATTAAAGCCATTAATTTCATTCACTAAACAAAATTCAGTTCTCCATGTTGTTTTTGTGTTATTTTACTTATAGAGAGAACACACTATAAAATTTTTATATTTTTCCTTTTTTTTAGTGTTAACCCTTCGTTTCCAAGAAAAAATAAACTCTGACAATCTGAAGTTGAGACATAAGGTAAGAATAGCCTGATCATATTGTTCCACTAAAAAATCA…
MtCAD32	GAAGCATGCTAAAACGCACGAACCGTGCTTTTCCTCTTGTTTTGCTCCTTTTCATCCTTCATTCTTGATCTTTTCTTGCCTAAACTTCAAACAAACCATCTTGCTTCAACCTGAGATGAAAATCATAGATTTTTGTAGTAAAATAGCTCAAGAAATACAACTAAAGTTACGAAATCTTATTGAATTAAAATGCTAAAACACCTAAAACTACGACTTATCACTTTAGTCTAAAAAAACAAGCTTACATTATTTGACTAATGTGAGGGTGGAGGAATAATTTCATAAGTAGGTTCAGTGGTTCGCTGTATAGCCGGTCATGGATCATACAATAAAATATTGAACGTAATTATGAGAGGATTAACGCAAACTCAACCAGTTGGAGGTCAAATTCTACCGTGA…
MtCAD33	CGATTTTATTTTAAATTCGAATATTAAAAAAATCAGAAAAAATATTCGGTTTTTTTTCGAAATTAATTTTTTTTAAAGATTCTGGAGTTTAATTTTCAAAATTAAAAAAAAGTTAAATTAAAAGAAACAAATTCGAAATTTTTTAAAAAAAGTCATATTTTTTTTTATGGAAAATATTTTATTTTTAATAATCTGGATACAGATTTTTTTAAAAATTCAGATTTTATTTTCGAAAAATTTTATTCTAGATTTTTATAAAATCATTTTTGAAATTAAAATTTTAAAAAAATCATTTTCTAAAATTTAAAAAATTCTAAAAAATCATATTTTTAAATTTTTGGAAAAAAATCGAAATATTTTTTTTTTTTTTCAAATATTTTAAAAAATAAAACAATTAAA…
MtCAD34	TTGATTCAAAATTGATATTGAAGTTCTGAAAAAATCGTGGCGTGATTAAAAATCCAAACTTTTTTATAAAATAATATTGTGTCTATATCTTTTATAAATGACGATAAATGGGATAAAGTAAATGAAACAAAACCGTTAATGCAATGTTCATCTGCACAATATATATAATTAAAAAACATTATAAAACCTTGTTTCTTCACTCATTTACAATCTTGAAATTTTAGTCTTTACCATTTGAAAGTACAATCTTTTCATGAAAGTTTATAGTACAAATCAAGAGTTTGGATAAGCTGCTCTGCTTTTTATAATCACTGGGAAATGATTTATGACTTGGAAAAACAACTTGAAGGAGAACATGCTGAGAAGCTTGAGAGAAACAAAAGAAAGGTCTTTGGGTTC…
MtCAD35	TATGAATCTCTGGTTGCTGATAGTTTTTTTTAATAATCTATTTTTGGTAGAAAGCTTATTTTATTAAAATTGTATTAAAATTAATAAAGTAACATAAAAATAAATAACTAACGTGACCAAAAAAAATAAAATAATAAATAACTAACTAAAATTGGAAATGAAATTTGTAGAAAAGTTAAATGAAATATATTTTAAATGCACAACTTATAAAAAAATAATCCATTTTGGTCATTTACACAACCAAAATCAATTTTGACACAAAATAGTCAAACAACATTTTTCATGTAAATCACTTCTATGGTAGAGGTGTCCAAACATAAATCACTTTTCACTCAACTCACTTTTAATCAAAATCAATTCTACAAAATCAATTATATCAAAATCAATTTTGTCCACCAC…
MtCAD36	CATTTTTAAACAAATATATTCTATCTGTACAATAATTTCTAATAGAATCACTTTCCAAGATTAGTATGATTACATAATGTTATTGCAACTTATACCTTTATGATCCTCAAAACAAATATTCATTTCGTATCATTATAGAAGTAGAACTTTGCATATGCCAGTGGTACGAGTTACAGACCTTGAATTATATAGCTCTTGCTAATGTTATGCATAAAAAATGTCCAATTTGGTGTTTTGGTCTATTGAGAATTGAATGAGAAAGATCACAACCAGATACTTTGAAAACATGATTTGTACTTCCATTTTCTGTTTTCTCATTTAATTACAAAGCTGCACCTTGTTTACAATTTGTTTCCTGTTTTTAAAGAGGTGTACATGAACTCACTGAGTTTGTTCTTT…
MtCAD37	TATAATTTTATATTACATTTATATTTTTGTTAATTCATTGAATTTTCACTTTTGTTTTTTACTTTGATATTCAACTAAGTAAATAATTATTTGAAAAATATATATAATTTATAGAATTTTTTTTTTGTTATGCGGGCTAACGGGCTACCCGCGGCCCATTCGGGCTAGCCCTAACGGGTACCGGGCTTTTAAGGGCCGGGCTAAAAAGCCCTATTAAAATCCGAGCTCAATATTTTAGGTCCAAGCCCTATATTTATTCGGGCTAAACGGGCCGGCCCGTTTTGACAGCTCTACTAAGGAGTCTAAATCACTAACTACATTGGCCGATCCATTTTGGTGATAGCCTATCAATTTTATTGAAGAAAGAGAATGTTCACAAAAATACGAATCTATCAAAGA…
MtCAD38	TTTTTAATATGTTTAAATAATGTCTAGCACAAAAGTAAATTGTAAACATTTTCGTACAAACGTCGTAAACTAAAACGACGAGAAAAATGATTTTAAATAAATTAGATATGTTATGGTTATAGATATTTATATATTCGATCTTTAAAACTATAAATAACGAAATGAATAAATATAATTTTATATTACATTTATATTTTTGTTAATTCATTGAATTTTCACTTTTGTTTTTTACTTTGATATTCAACTAAGTAAATAATTATTTGAAAAATATATATAATTTATAGAATTTTTTTTTGTTATGCGGGCTAACGGGCTACCCGCGGCCCATTCGGGCTAGCCCTAACGGGTACCGGGCTTTTAAGGGCCGGGCTAAAAAGCCCTATTAAAATCCGAGCTCAA…
MtCAD39	TGAAGAAGTTTGTTCAAATCTTGGAAGTTTTGGTTCAATGAGAGTGGAAAAAGAGTGGAGAAGGACATTGGCTTGCAAGCTTTTTGAGGAAAGACATAATAATGGTGATGGAAGTGAAGGAATGGATATGCTTTGGGAAACATATGAGAAAGAATCAAACAAGGTTGTGAAGAAAAGTAACACAAAGAAAGGGAAGAAATTAAGTGAAGTTGAGTTTAGTGAGGATGAGTTAGAGGAAGAGGAGGTAGGAGCTAAGTTATGTTGTTTGCAAGCTTTGAAATTCTCAACAGGGAAGATGAATTTAGGAATGGGAAGGCCTAACCTTGTCAAATTCTCCAAAGCTTTGAAAGGTATTGGATGGTTGCATCATGTAGGAAAGAATGGAAAGAAGAATAACCA…
MtCAD40	ATCATTCATACCATAAACTTCCTCGTGCTAAAATATATTTACAAAAAAATATTTCAATTTCCGAAGGAATTTTTTTTTTATGACAAAAAGGAAACCGTCATTTAAAATTTTAAATTCGGCCACCATTATTGTAACAAAGAGCTGACACCAACTTGCCAGACTATAGAACAGGCCAGAATAAATAATTTAGACCAAACAGATGAGACTAATAATCACACCATTAATTATTATTCAACTACGTACATTTTATATATTCTGTCAAAAAAATAACATTATATATATAGACGCCAACTGTTCTTTTTTGACTATTTATACACCAATACGAGGAGAACTATGTCATAGTCCTAAATTCAAATAAAAAATATTTGAACAACAAACATACAAATGAAAAAAAAAATT…
MtCAD41	TCAAAAATAATAGGTGTGGATATTAACCCAGACAAATTCAATAACACAGGTAGCTTCAAACACTTTTTAATTTGATTTCAAGAGTTAGGACTTCATAATTTGCCTAAGACTTGAACATAAATGTATCTTCTTTGTGCTCAAAGCCGAAACAATGGGAATCACAGAATTCATAAATCCAAAGGATGAAGAAAAGCCAGTATACGAGGTTTGTGTTTTCTCTCTACTCATTTCACAAAAGAAAATATCATCTACTCGTGCATTTTCGCCGGCAAAGTGACAAATTCATTTGCAGATAATCAGAGAAATGACTGATGGAGGTGTAGACTATAGTTTTGAATGTACCGGAAATTTGAACGTTCTAAGAGATAGCTTCTTATCTGTTCATGAGGTATATTTATA…
MtCAD42	TTGGCACAAACAGGTTCCTCTTAAGGTGTCTATTTTTGCTTGGAGATTGATTCGAGACAGACTCCCTACCAAGTCCAATTTAGCTTCCCGTGGTATTTTGAGTTCAGAGGCATGTTTATGTGTGTCAGGGTGTGGTTTATTGGAAGACGCTCGACATTTATTTTTGTCTTGCAGATTTTTTGGTTTATTATGGCCGCTGGTGAGATCTTGGATAGGTTTTGATGGTGTTGATCATTGCGACATATCAAATCATGGTGCACATTTTGCTTTTTACACAGGAGGTCTGAAAGCCAGGCGATCATTTCTTCAGCTTATTTGGTTATTGACGGTGTGGGTTATATGGAATGAAAGGAATAATAGGATTTTTAAACAAAAAGAAAGTTCTTTATTGCAATTATT…
MtCAD43	TAAACTAGGTATCTTCCGCGCAGAACTGCGGAGACTGATCTCTTGAGCCTTGTGGGACCTAAATGGACGGTAAACTCCCATAAACTTTTAACTTTGCCGAAGGCTGGATTTAAACCCAAGACCTTGGATAAGCTAGAAGAGACATGTGACATCTCAGCTAAGCGCTCTTGGGTAAGTCGGATACAAAATTAAAGTGTTTTCGACTAGCACAACTTGTACCGAATAACTAAAGTCAATGTATATAGTCTCGACCTCCTTCTTTCTTTACCATACTGTACAATGTGGGACTTGTTCCAACTTCCAAGAGATATCACCACACAAGAATTTTAAGGTTGTTAGACTAAGTTCTTTGCAATGCATTTGCATTGACTGGTAGTTGGCTATGGATAATATTTCCAC…
MtCAD44	CGACTAATTTGAGGGGTCCAAATCCTACCGTCCATTTGCAGGCTGTATCTCAAATCCGTAAGCACGAGATAGTATTCTAAATGGTGGTCTGCAACTGCAATTGTTACGGCAATACAAAGGATTTTGGGGTCTCTACGACATCATCACAATGGCAATTTCAACCGCATTTTTCAGCAATATATTGGTTCAAAAGAATAAAGAAACGAAAATGCAATCACAGAAACACACAATGTTTGATAATGAAGTTCGGCCAACTGCACTTAGGTATTCGACTGTAGAGTATGTGCAGTCCCTTTCTATTATCTGTACAAGATTAGGGTTTATAACATACAAGTTGTATTTAAATATTATTTTGTGGACTGCATGAGAGGAAATGTTAAGGTTGTTAGACTAAATGCT…
MtCAD45	ATGCAACAAAATTCCATTACCCACATTTGTGGCTTCAAGGTTGAGATCTCTTAATTTTTTTCATATAAGTTGTATGTATGCATCATAAGTTTCGCTCTAAGTTGAGTCTTCCTACTCAAAGCGTCTTTTACTAGGTTTGCCTTTCTTGGATGGTGCTTCGAGTCAAAGTCAAAGTCCTTTAGATAGTCCATCCTCCCTCCCCTCATTCAAATCTTTCTAATCAAACATGTATTTTAAACTCTTGTGATCACTAAACTTATCAAATTGGGGTCTATACAAAGGGGTGTCTCCAACTTTCAATGCAAAGACTGATGGTGCATTCGGTGAATTGGCAAATGCACCAAATCGTATCAAGTAATAAAGTAGTAAGTTAATCGTCCTCACAAGGATCGTCGTTCA…
MtCAD46	CGGGCTTGGACAAATATTTTTAAGCCCGTTTATCTTCCGGACCTTTTTGGCCCGGCCCGCCAAAGTCCGAGCCTGACGTTGACTGGGTAGCCCGTTTTGACAGCTCTACCCCTAGCTGCAATAAACTATCGCAGGCTCCCCTACAGTTAACTACAATTGGCTTTGTTGCACTTAAGTGAAATTCCTGGTAGAGAGTCAATTGTGATTTTACGCACTTCAGTCGAAAACTCAAAATAAATCGAGGCTTATTTGGAATGCTACAAAACTTTATAGATCCTCTATATGTATTTTTATAGAGGTGTCTGCAAAAAAGCAGTTCAAAATTCGATTTCTAAGTCGATGTTTTGATGTTTTGATTTCTTGAGTTTTTGACGCATTAAAAATTCATATTCAATCTGT…
MtCAD47	GTAATGGTTCAATTTGTGGATATAACTAAAAAGTTAATGTGGTTTGATGCATTGATAATTAAAAATGGCTTGTGGAGAAGGATCATACTTAGAAATATGTGGGGCTACCAAGGGTTGTTGATGCAAGTGGAGATCAATGCTTGGATCAAGGTTCAAGCGAGGCTTGGACATGATCAGTTTTCGTAGAGTAATTTCAAGATGGATATAGCAGAAAAGTTTTTGATGGTTAAATTGACATCGCCGTTGATTTGAAATCAAGGCAGAGAATTATGGACAGATTACCTTAAAATCAGTGTCTTTAGTAGATTGTGGAGTTACTCTCCCTTATACGTAGATCAAATTGGGTGAAACTAGGTAAACAATCTTGATTTTTTTTTACCTCTTCTCTTTTATATCTCT…
MtCAD48	TTGTTATGAAATTTTTATGTTGGGAAAACGGGATGTTACAGGATGCAGAGGAGATGGAGGAGCTGCAGAGGGTTAGGACATTTTGTGTGAAGTCCTATCTCTTATATCTTGTAGGATGCTTGTTGTTTGGTGATAGAAGCAACGAACCCATCGAGTTGGTCTATCTGACGACCATGGAGAAGGGCTACGTGGGGATGCGTAATTATTCCTGGGGAGGGATGACACTCGCATACCTATACGGCGAGTTAGCTACGGCGTGTAGGCCTGGAGACAGAGCTCTTGGGGAAGCGTGACACTGCTGACTGTAAGAAACTTATAAATGTGAACCTTAACTTTTATTTTTTGTTATATTTTTTGGTGCGTAATAATTTATAAATGTGATTTGTTTGGTTTGTGCAG…
MtCAD49	TCAACATCATTAAAAGTGTAAAAGATGAATATGTGAATAATCTTACATCTTTCAAATTAATATCATACAACAATAAAATAACTTTAAATAATATGATAAAACTTAAGGATGTGAGATTATTCACATATTCATCTTTTATTTTATATTTTATATAGTGTAAAAGATGACACAATACGACTTACCATTTTTGGCTTTGTAATAAAAAACCATAAACTCAATTCACGTGTTTACAATGCAACTACAATTAGAACTAATTCATTCTCAACAAGTTATAATTAATTAATGAAAGCCCAACTTAGAGTGGTTATTTAATTAAAGTTCAAATCGATACTTCAACGAAATCGTTGAATAATTATTATTTAAGAAAGAGAAATGCTAACCGGTGCCCCCGGATATTAG…
MtCAD50	TAGGTAACGTCAAGCCATTCCCGTTGTCACTGAAGCCGCATCTTCGGTCGGGGTACCTGCTGCGGGGTGAAACGCCGGCGAAATTAGCAGAGGTGGCGGGCATTGATAAAAACGCATTTGTCGAAACGCTGGAGCGATTTAACCGATTTTCACGACGCGGTGAAGACCCAGAATTTCATCGTGGAGAAACTGCCTACAATCGCTATGTCGGCGATCCAGACCACAAACCAAATCCAGCAATTGGCCCCGTCGAGGAGGGCCCGTTCTACGCAGTCAAATTACTTCCCGGCGATCTTGGCACGTACGCTGGACTCAAGGTGAACGAGAATGCGCAAGTACTTGATAGCGCTGGCGTCGCCGTCCCTGGGCTTTTCGCTTCCGGTAACGACGCGGCAAGCA…
MtCAD51	CAAGGACGAATGTTAAAAATTCCTTTAGAACCATTATATTATGGGAACTTCTACGGTACACTCACAAAATGAGGTGTATTGGTACTCCTGCTTCTTAATTTTATAAATGAACGATCATTTTTTATGTAGTAAATAGCTATTTGTCAATATTTATATTTTATAGAACAACAATTCATAAGAAATAACATCATTTAATTGTTTATAAGAATCATAATAACTTTTTAAAAACATAACTAATGCCACTTCATTTAATAATAATTCTCCTCATGCCATTTTCTTAAAAAACATTCATATTTTTCTTTATGAATTATTTTGTTGTGTGAG

## Sheet: B
LjCAD1	TCTCCTTTGGGTGGAACAAAATCCAGCGCCAGGGTGCGTTCACGATTTGGTTTACTGTGGTCTGGACCCTTTGGCTCACTCGGAATGAGATCATCTTTCGGAATGGTGTGTTTGATCTATCATCCATATTGGAACTGATAAAGTGGAAGTCTTGGCACTGGTTCAGGTCAAAGCATAAGGGATTTGTGAGTTCTTTATTCGAGTGGTCTACGCAACCGTTATTGTGCTTGCAATCTGTGTAGTTGAAGGAAGGGTCTTTGAAGTGTGTGTGCTTGTGGGATGCAAGTTTGCTGACGGATTATAGGCTCATGTGGCAGCTAGTTTTATTTGCTGATTTTGTACTTTGACAGTGGACTTTCAATCTGGTTGGGTTAGTGCGTTGTAATGTAGTGGGGTGCT…
LjCAD2	TAGTTTTTATATTAGCAGCGAAATAAATAAATATAATAAATAATTATGAGGACATAACGTATCAAAAGTATCATACCATTCAATGTGTTTAAATATTATTTATTTGACAATTAGTATATAAAAACATATATGAGATATTTCATATTTAATTTTTTAAACCAGTATTATTTGAAAGTAAATATTAAAAATTAATAATATCATTATTTAATTTCAAAATTAGTATTATATATTAATTTTTGAGATTAACTTTTATGCACCGACGGTGTAAATTTTTTTACACCATCATTCAATCACAGCCTTTCATTTTCTATTTTAGATATTATTAAATTCAAAATTAATTGTGAGATAACAAAATGAAAGGATGTGATTGAATAATAGTGTAAAATTTATTTACACCGT…
LjCAD3	TGCATTGAACTTCTAATCCTTGAATATAAGCTTGGTACTCTCCCCCATGCATTTTATGTTCTGTAAAAGGCATGGGCTCCTGTTTCATGCTAATGTCCTAACCTGCTGCTTGATTGCTTGTTTTCAATTGCAGATCTTGACATACCTTCTAATGTCAGCATCATCATCGGCTGCCACTAGAGCCTATGACTGGCAGTCCAATTGGGGTGAGGACAAGTTCCCTTACATGGCAAATGCTTCCGTGGCTTTATCCTTCGTTGCTTTTGCGGCCTTTGCCTTGGCCTCTCTTGTCTCAGGTTCTATCATCTGTAGGTTTAGATAGTTTATATGAATATTGTGAGTGAGATGTGTAAAATCTTATGTGGTTCTGGATTGGAAAGTGCCCTGAACTTTCCGAAA…
LjCAD4	GAATGAGAGGACTCTTAAGGGCACCTTCTATGGCAACTACAAACCCCGCACTGATCTTCCTAATGTTGTAGAGATGTACATGAGAGGGGTAATTAAGCTTATAAAATGATTTTCCTAAAGTCATTCAAGTAGAACTAGTACAATTTTGTTGCTAAGCATCTTATGGTGATACTTTTGCAGGAACTTGAACTGGAGAAATTCATCACCCACACAGTTTCGTTCTCTGAGATTAACAAAGCTTTTGATTACATGCTGAAAGGAGAGTCCATCAGATGCATCATCCGCATGGAGGAGTAAAACCCAAAAACAATGATGTGTGAGTCCCTATTTGGGGACTGAGTTCTCTTTCTGGTTGTGAAAGAAAAAAGGCATATATAAATAATCCCTTAGGAGGATTAT…
LjCAD5	AATGGGTGACCTAGAACGGGTGAAACCTTTAGGTATCACTAATGTAAAGATGTTGTGTTGGGTTTTTTAGGGCTTGAGTTTGGTTTCCTTTCCAAATTTAGTTTGAAACTGGCATGTTGCTGAGATAGGTGTAAAATTTGGGATTTTAGGGGGAAATACACAATTGCGTTGAATTAAATATGAAAATTGAAAAGTGGAATTCTTTCAAAAAAAAATGAAAAGTGCAATTAAGTCTTGGTAATATCAATTCGCCCCAAAAAAATGCATCTATTGAGATACCATAATCGACAACTTGAGAATTCAACATGTTTGTCTAGACATAAAATTAGAAGATACATATAAGTATCTTTTTAAATACGTTTACACATCCACTTCTCAGAATTAATGGAGGTACATATA…
LjCAD6	ATCCAAAGATATTGAAGTGAAAAGCTTGGAATCAAGGGGGAAACAGACCCCTCTTTTGAAGGAAAACAGCAGTGAAGACATTTAAAGTACATTTAAAAGGATGCTTGCTACAATTCTGCCGCAAATATGCAGTTTCGATTGTTTCACTCAGAGTAAGGGAGTAAGCTCTGACTCTGAAGTATGTTACAAGAAAACTATCTGGTAAATCTTCTAAGAAATATTTTGATTCAATTGATCTGTATTTAGACATAAATTTTGATATACTCCCTCCGGTCCTATTTATAAGTAACAAAAAAAAATTCACATAGTTTAAGAAATGTAGTTAAACTAGATAAAATGCATTAAATTTGTCTTAAATTAAAATGAACTTCCAAAATTACCCTTTGTTATTAGTGTTGG…
LjCAD7	TCAATCAAAAAAATAAACTCTATGTATACAGAGTGGACTGGAGATTCATTTCAACTGGATTTTTCCTTCTTTTGTGCAAATTAGTTTTTGACTTGTTATGTAAGATTCATTATAGAGAACTAGAGAAGTATTCAACGGATCATTTTATCTCAACAAGATTTTCGGTTACATGCAAACTCAACAAATCTCGTATTTGACAGGTGGCAGTTTCGAACTCCTACTAGTCCCCTTGTGGTGAGGTAAGTCTCATGTAAGTGTTTTTTGAGTCCGACAACTTTGTTTAAATTTTCTTTGGTTTTCTATTCTATTGTTAGCTTGAGCACTCCAAACAGTTGTTTCTGTGAGCTTTCCTGATTCAAGAAGTGGCTCCCTCTTAATTAGCTCAGTGCAAGTGCATAG…
LjCAD8	AAGAGTCCCCTTAGAAGATGGAGAAGATGGCATAAATATTACTACATGGTTCTTGGTGGTTGTCCAATCGCCAATGTGAAGCATGGTCTTAGGACGACTAGTCCTACTGTTGACCCACAGGTATAAGGCTAATTTCATATGTCGTTTATTTTATTTTCTTTTTCTTTTTGAGTCTTATTTAGCATTGTTATTAAGCACATTTTTCATTTTTTTTGAATTTTTCTAGATTTTATTTTATTTTATTTGGAATTTGTAGATTTTTCTTTATTTTTTATTTAGTTGATTTATTTTAGATTTTATTCGGATTTATTAGTTATCCAGCAGGTTTTTAGTAGATTTTATTAGGATTTAGTTGTCCTTAATTTGTTGTTTTATTTTTGGGGAATTGGAGAAGTTTGG…
LjCAD9	GTGCGCTCTAATTCAATTTCTGCACTCTGTCTTTAGTCCATCAATGTTGTCTTAAAGCCATCTTGTTGTGTCACTTGTTTCTCAATTGACTTTTAGTAATAATGGGTACAGTTGGTAGTTGCTGAGACATGTTTTTTGCTGGATTTGAAGGTGGGGGATTGCTTTTGTTGTTTTGTGGTTTTTGGTCTTGGTTGTTGGAAGATTATGGTATGTCTGTTAGATATGAAAAAATCAGCTAGTCATCTCTCTTAGCACAACCACGATTTGTGTGCTGTGTAGATATGTAGTAGGTCGGTTTAGCAAGCATTTAAGATTCAATGTAATATTCTTAGTGTTTTCATTGGAAAAGGGTGGAGGGTTGGACTAGAATTTTGCCTAAGTTTCCTATCTGTAGCATTG…
LjCAD10	GGGATGGCAGTGGGCAACAACTTCTGTTAGTCGAAGGACGGTGCTCAATTTACATTTTTATATTTTTACCCTTTTGTTACTCATTCAATTTTAATCATCCATTTAGAGAATATTTTAAGAATCTTAAATTCAATGATATTTAATCAATGGTGCACTGATGGATCAAAATAATAAAGATTCATCTTAATGGACATCATAATAACATATAAAAGAAATTGCTTTTCCTTAAGGGGTTTAAGAAAGGATTTAATTAATGTTAAAGAAATGAAGGATTTAGCCCACTTAATACTTTATAGAATAAAATAAGTTACTACAACTGTTGATTTTTAATCGGTTTGTGTAAGAAAATATTTTAATTGCAATTGTTGATTTATGATGGCTTATTTTTATTTTATAAAG…
LjCAD11	ATATTCGAAAATGTTTGTTGTTTTAGAAAGTCAATGAATATTTTGCTAATTTTTTTCCACATATACCCTCATTTAATACATTTTCTCTCACTTATCACCTTTTATATTAACCAAGCACAACTTTTATCTATTAATTATATTCTTCTGTATCTAAGTATAATTTAATAGTTGCACATCATACTAGTAAAATTAAATAAGAGCAATCTAGTAAAATTATACTATCAATAATTGTTTTCTTACTCACTATTTATGCTACAACCTTAAACTACAAACTTTCTGAAACGAAGTGAGTAACACTAAACATTTTTACCAATTTTTTCTAATTGTTTATGTAGTTTCTAATTTTCTGTTACTCATTTTAAGTTTTCTCCAAAAAGTTGATTATTTCTTATTGTAGGT…
LjCAD12	AAAAGAAGGATGGTGGCGAGAAGGATCCAGAAGGAGCGGAAGAGGCAGTAGCAGCACCTTCTGCCTAGGTGGCAGCGGGGTTGTGGTTGCTCCGCCGGGGTAGGGATGTTTGCGGCGGCGGTTATGGGGAAGTTATGAACATGCTGGGTTTGAAGAATGAAGAGCAGATGTAGAAGATTGAAATAGATGTAGGTTTATGCCTACCATCCGTGTGGTCATCATATGAATGCGGTATCACATATTTTCTTGGTCTAAAAACTTAGATCTGGTAGCAATACAAAGATTTTAACAGAAATGTTGAGAAAGGAGAAAGAAGGAAGGGAAACGGCTATCAATGGCTGCTGAAGGAGAAAGTGGATGTGGAAAATAAATATTAGGGTTGTTTAGGTGATTTGGGCT…
LjCAD13	AAAAAAAATAACTTTTACACTATCATTTTCCCCTTGAAATTATATTTACGGTTTCAATCCTTCCATCAATATTATTATTTGGCTCAGATGAGTTGGAGAATTCCAAAGGGCACACATATGAAGTTGCATATGACACATTTAAGAACATGTGCTATACGAATGACTTACTTGAAGATGATAAATAATATATTGATGAGCAAATTGAAGTTTTGCATTAGGGTACTGCAAACAGTTTTAGAACACTTTTTGCTATTTTTCTTTTATCATATCAGCTTCCAAGGGCATTATTTGTTTGATATTTTGTATAGAGAAAGACTTCTTATGTAATGTAGTGGTGAGCTCATTTTTAACCAAAACTCATAAAAAACAAAACAAGGAAAAAACCACAAATAAATAAAA…
LjCAD14	ATAGTTCAAGTGGTAGGAGTTGCAAATGAGGTGTTGAATATTCTACAAAGCAAAGTGAGGGGGGTCTTATAGAAATTGAACTTTGCTTAGGTGTATGACAATGTGGAGTGGTGTTTCTGGCTGATATGTTGCGGGAGATGAATTCTGGGGTAAGATGGAGGAACTGGATATAAAGTTGTATTGCTTCAGCAACTTTGGCAGTTTTGATAAATGGATCTCCTGATCTCCAACTGATTTTTTTATATATACAAAAGGGATCTTAAGGCAAGAAAATCCCATTTTTATTTAATATTTGCACAAATGGGATGTCTTGCATGTTAAATAAGGCTTTGGATGGCGTTCATCCTTGTGGAGCAAAAATAGGAGATGGTTTCTTTCTAAATCATTTGAAATTTGTGA…
LjCAD15	GACATTGCAATGTCGAGGGAACCGGTGATGAATCCATGAAATTATAAACTAAATTTGGGGCAATATAATACAAATACATATAGATTTGGATCCTCTAGGGTTAGGAAACCAACTACAAAGGCCCATGATCCCATAAACTTATAGTATTAAAAATATAATATACTATTAATAAAAGTATATATGAATATACATATAGTTAAGCTCACCATTTTGTTATTGTTATTGACTAAAAAGTCAGACTATTTTAAAAAAAATGAACACCAAAATATGATATCTTAAAAATTAGGCGCCAAAACTAAATGTTAAAATTTCTAAAATTAATATAATTTTACTAATGAAATTAATTAATAACTTTCTAAGCAAAAAAAATTGTAACTGTATATAAAGATATGAATTAGA…
LjCAD16	CACATCATACTGTTTATGAATCACGCATCTTCGAAAGTTAGGTTCTTTCACATTAATACAGTATAAGAAGTCTATCAATGCGAGATTAAGCATTGTTGATTTATTTATTAATGTAAACTCCATTTTTCTAAAACCCGCGAGCCAACCCGTGGCGGGTAGAGTTAGGTTCAACTTTTTTCTAGCACTTTAAAATATAAGTTGGGTTGACCCAACTTATTTTTCTGACAATCTGTGACCAACTGACCCATATTTGGTCATGCTAGGGCTCTATTGGCAACTCTAGCAATCATTACCCAATCCCCGACCAAGATTCCAAAAACCACCTAAAACAACCGCTTGTTCTATCCATTGAACCATAACGAAGCTCAAACCAAACCAAGGTTCCACCAAGCCAAAAGT…
LjCAD17	GAGCTCATTGCCATAAGCGTTTATTTAAGTTGTTTACCAAAACACACCCTCAATGAACTAGGAATGTAGAAAATTGACCTTTTAGATTGTTTTTTTATCACTAACTTGTCTAGCAACTGGTAAATATTTGTTCTTTAGCTTGTTCATACTCAGTCTGTAATGCAGTATTCTTATTTTTTATTTCTTAGTTGCATTGCAGCTCTTTTGGGTGGTGAAGTCATTCTTACTGATCTGCTGGATAGGCTGAGGCTACTTAGAAAGAACATTGAAACCAATATGAAACACGTTTCTCTACGGGGTTCGGCGACAGCAACTGAACTCACTTGGGGAGAAGATCCTGACCGAGAGCTCATTGATCCTACACCTGATTTCGGTAGTAACCCTCCCTCAACCCTTTCT…
LjCAD18	GAAAAGGTACATTAATTACAGATGAGTGGACGCGTGCTTACATATGGATATTCAAGAGTCAGGTTTGATGTTCATATTAAAAGAGGACACGTCGATCAGGGATTTGAATTTAAACGGACGTGATTCATTGTAAAGTCAAGTGGAAAGGACATTTTAGTCCGGCAGTCATGACGTTTTAGGAGTCACTGGAACGGTACAACCTTTTGTGTTTGAATTTATTTTATGTGCTTTTAATCGTATTTATTTTCATGATGGTAATTATGTCAGTGGGATTTAAGGACGCGGTAATGCCGCGGCTCAAGTTCCAAAATATTTGTGGATATCTGTTGATGTAATTGTAGCAGGAAAAGCAATGATGATTCTTGCCACAGTGAGGGCGTAGCAGGTAATAGGCTCAGA…
LjCAD19	ACTTCAATAATTCTATTTTCTATTCTTTCAAACCTAATACAAATTATGTCACCGCCTCTAATTTCCATTAATTTGCAGAACACTCACGGGATCAATAATAATAATATACCCTTGATCCATATTCGTGAAATTGTTATTTTCAGCGTCTATAGGTCTAATGACACTATAATCCTGTAAAAAAATTGTTGAAAGGGAATGAGGAGAATAACATATTAGGGTTAGTAAAACATGAATTTTGAAGGAATGAGATTAGATTACAATAACACACATCAAAGACATGAAAAATTGATTTCAGATGAGAAAAAGTACATACCTTGTATGGAAAGGAGGAATGATTGCCATGTAGGATTTTTAATGAAATTAGCCAATCATGAGATGCCACGTATGCGATGATTGGAC…
LjCAD20	TGACCGACACTAACTCCGAGTTGTGTTGTATTGACCGACACTAACTCTTGGGTTTTTGATATTGGGTTTTGAGCTAAACAGTTGTGCGGTGAGGACGATTCAATGTTTGGCTAACCATATTGCATCAATCGGGTGAATAACGGGAATGGTTCACCTGTGCTTCTCATGGTGAATAACGGGAATGGTTCACCAATGCATTAATGATGAATAACGGGAATGGTTCATCATACAGTGAATAACGGGAATGGTTCACCAATGATGAATAACGGGAATGGTTCATCCATAGTGAAGAACGGGAATGCTTCACTTGTGGCGAACGGGAACGCGTCACAATCCGGATCATATTGATTGCATTTCACGCATACATTCATTCTGACTAGGATTGTGTGCTGTTTGATT…
LjCAD21	GGACTGGGAGTACCACCACCACCGTCGCCTTCGGACGACGAGGACCCCTCGGAGGAGGTGCCTGTGAGAGGGACTTCTTCATACACTAGTTCACCCACTGTTGCGGCTGCTGTTGACTTGGGATCGGGTGCAGAACCCGCACGACCAGCTGTGGAGACCGATGCAGTCATCGACATAGTCGTCTTGGATTCAGATTCAGACGACGATCTTGGGGATGCATAGTTGGGAGTGCGGTGATGTGCTCCTCTAGTTGGGATTAGTGTAGGAGTAGCGTCTTGGCTCTGGTCTATAGTTTCTCGTTTTGGGCAGGGTAGGTTCCCGGCCTTTAGCTTTTCGTGTGGTTCTCTTTACGGGGATCACAGAGAGTTGGTCGTATTAGGAGGTATTTTGGCTGACCTA…
LjCAD22	TACTCACACAAAAACCTAACAAACTTATTTATCTAAATCTTATTCTATATCACATGAGATTTAAATTATAATCACATAATTCATCAAATTACCATATAACATAATAATAATTAAGATAAAATAATAAATAACCTAATAACGAAAAGTGGGGTGTTAGAACGGCGTCTTCGGTGGGTTACTTTAAAAGTGACTCACCGTGGTACACTTTAATTTTAATAGTCAATGACAATAATGCCCATGAATATTTTCCATCTTCCCAATTTTTTTTTTTTTTTTATGAATCACAAGTTGGCCGGAATCCATGGAGGAAGTAAATGTGCATCATCACCGGCAGCCCTCCACCGCCTCTCATCCGCTGGAAAATACCCCTCCATATTTCCCCTTTTTGTTCCATCCATT…
LjCAD23	CTTCTGCATTACTTATAAATAAATTTGGAAACCCATCAGCAAAAGACCTGGATAAGCATAAAATTTTGCAGGGGATCATAGTTCCAAATACTCTACCATATGAGTTCATCTCTGATATCATAGTTCCAAATACTGTACTAAAATCTACCCTTTCAAAGTGTCATCACTAAAGACTAAATATTAGCATTATGTAAATATCACCAAGAAAATTATTAAGTATTAACCTTGTTTAGTAGAGTTTGGTGTACATGCAGATATGTTTATCTCTTGAGAACCTGAGACATGAAACAACACAACATATGTACTTTGAGATAAGATAAGAAAAACTGACCAATGTGTGAGTATCAAATAGGAGACCTTAATCGAACACAACAAACTTGGGTTGGAAGCAACTTTGGA…
LjCAD24	TCTTCTCAGTGTCGTCTATAATTATTAGCTCATATATATTACTTCAACTCTACAATAAACTATTAAATATTATATAAAAGATGCAACATTTAGATAAAATAATGAAAAAGACCACAAATAAAAAAGTTGTGCTTCAACAAAACAAAACAAAACAAAACAAACACATTTATGATGGAAAAAAAACTTACAAAATTATATTTTCCTATATCAAAAGTTAATTTTGTTCTCTTAGTTCATAAATTATCTATTAATAAACATAATAAAAATAACACAAATTTTAAAAATTTACGTGATACACAAAAATGAATATCCCCGTGCATCGCACGGGTAAAAGGACTAGTAGAATATGAAAAAGGAGAAACAAAAATAAAGAGCAGCGTAAACGGTGAAATGATATAG…
LjCAD25	GAGGGACTAAAACAAATTTGAAAAGCCACATGGATGCCTATGTGGACTGGAGACCGGATAAAAAATTTGCCACGTAAGCTTTATGACGTCATAAAGACTATTTTATATGAAATAAAATTTTTCAATTTAGAGACTCATAAGTCATAACACCTTGTCCTCAAATGATAGCTCAAGTGGTAAGAGCTGGGGCTGGGGACATATGAGTTGGGGAGGGGACGGTCTAGGGATCGATCCTTGAAGGGTGCAATTTATCTTCCTAATATACTAAAAAAAAGACTCATAACACCTATGAGAAAACAAAGTGAGGTACAAGAGTTTGGCATATTTGTAATGGTTAGTTTGCAATCTCTTCCTTTATTTAGTGAGTCAATCATCAATATCACACTTGTTACATTAACC…
LjCAD26	ATTAAAAAGTGATTTTTCAAAAATAAGTTGAATCAAACACACTCTAATTGGCTCGTTTGTCGCTGCTTAAAAAAAGTAATTTTACTTTTGACAAAAATAATTGATTTTATTTTAAATGATTTTTTTTAAGTAGAAATTATTTAACTTTGTCTACAAATATAATAAGTGTTTTTCACTTTAAGAAGTGATTTTAAACTGTTTAAATACAAAATATTTCAAATATAAATTAGGGGTATATTTGACTGTGTAAAACTTTTAAGAGTCTGTTCTGTTCCGTTCCCTTCTGTTCCACCCTTTTCCACGGAACCAAAATGTTTTGTTCCTGTAGCCTTTTGTCCTGTTCCGTTTCAATTTAAAAGCATAACTAACACATAACGTAACTCATATGTCTTGTTTCGT…
LjCAD27	TTCTTTTTCCTTTTTACAATGATAATCTAGGATCATTTAAATTCAGTCATTTCTTTAAGAACCAATATGTAATCAGTGTGGTCAATTCATGAATCTCTTTCAATGAAATTGGCCTTTGCAGGATCTTTGCTACATGTTTTCATCTCTATTGTTAGTAATCTATATATGGTTTATAATTATAACTCTCATCGGTAGCAATCTACCACATTATTCTATGTCTAAATGAATATCATTACGCCTGAGCATTAACTTGGTTTTGACATAGCTTTAATCAGATTGAAAATCAAGTACCAAACAATTGTATCTCATTATGACAGCTACAATAATTTCATATTGGTCAATTCTAGCTAAGTTTGATGAATCAGATCTCCCTAGCATGCATATTCAACTGCAAATAAT…
LjCAD28	CTCAAGTAAGTGTCCGAACACTTGGAAATTTGTCTTTGTTTCCGTTCTTGCCGAGTATTAAGACACTCGAGGGGGATTTAACTTCATGTTCTCTCCCTCTGTGCATTGACACACTCGAGGGGATTTGGTCTTCACATCCTCCCCCGCCAAATGTTGAGACATTCGGGGGAGGGATTTTGTCTTCATCCAATCCGCTCTCGTCGAGCGTTAGAACACTCGAGGGGATCTTATCTTCATATCCTTTCTCACTGACGTTGAGACGCTCGGGGGGATTTTATCTTCATATCCCTCTCGCCAAGCATTGAGATGCTCGGAGAGGATTTCTTCTTCATCTCCCTGTCGCCGAGCATTGCGATGCTCGGGGATGATTTTTTCTTCATCACCCTCTCATCGAGCAAT…
LjCAD29	GTGGTCCCACGCGATTGTCCCGTCCATAGTGGCGCTAAGTGGCGATGAGGTGGGTGTGGTCCCGCGTGATTGTGCCGTCGTGTGAGACGACATTGATCGATCCATTTTGGTAAAAGCATATAGTCGCATTATAGGACACTAACATTCGATGGTACTGATGTTTGATTTGATGCTATATTGTTCAATGAATCGTCATTTAACTTGATATATGTTGTTAGTTTAATTATCACGTTATATGATTAAGTTCGAATAACATGTTTTCTCTTTCATATGTGGTAATGGCATGGAGTTAACCCTTTCTATTTACTACTTGTTGTTTGGGCGCTTAACGCTATTAGGCGATGGAGATCCTTCCGCCGAAGCTTAGCTGCTCGAGTTGGAGATCGGGTTGTAGGCGGT…
LjCAD30	ATTTTAGAAAATAACGTAAAAATCATAAAAACCCACAAAATAAATTTAAATGAATATCCCCGTGCATCGCACGGGTAAAAGTACTAGTAAAATATAAGGATGCAGATTAATTGGGATTAAAATATATTTTTTAATAAATATTAACTTCAAAATATCTAATAACAGGTGTCATATTTGTATTGGTTAAGTATAATACTGTTTTAAAATTATCTCAATTGTAACCGTACTAAAAAAAAATTACCCCTTGGGAGTTAAACTTGGTCCTTGCAAAAAAATAAAGTTATAAAAAGAATCTCAGACGCTATTGAAAATATGCCATGTGTGAGCTAACGTGCAATTTAACATGAATATCAAAAATTTAAAAGTGATTGTGGGATTTCTAGTGGGTTTTTAAATCGA…
LjCAD31	GACCATTTGAAACACCAACATTTACTCCCACAATTTCTCTCTTGTCCAAAAATTCTCAAATTTCTCAAAATGTCTAATCCTTATGAGCAATATTATCCACTGCTCGACAATGAAACACCTCCTACAAGTGAAGGTTTGCAACCTTTGCCTATGTTTCCGGCACAAAACCAACCTCCGCAGACTTGGTGGAGCATATTTGGCAGCTTCCCGAAAACGAGAATAATGAAAATTAACCTTCAAGTGTTATTATGTATTTCATTTCAAATGTATTGTTGCTTATTTTTCATTGTCATGTATTTTCTTTCGTCTTTATTTCTATCATTCAATAAAATTGTTTTTACTAGAAATAACACAATGTACTTTTTTATTTTTGTTTCAAGTTAGCATGCCGATATTTAA…
LjCAD32	CAATTTTTAGTTGTTTTCTATGTTGTGTTTTGATTTATTCACAAATAACTTTCTGTTCCATTTCATTTCTACTCAATTTCTTTTCCTACCTCTCTTCTTTTCTTATCACATTATTTATCATATCTTACATTTCTCCCTTGTTTCTTCTTATCTCTCACTTGGTCTGAATGAATGTTTATCTCATTTTGAACTTAATTTAATAACTTATAGTCATTAACAAGGTTAGGAACTCTGCCAAAAAAAAGCAAGAATTAGGAACTGAAAAGTACAATAAAACATTTGATTTTATTTGATCAGGACATGTAATTCGAGGGAAAATGCCTAACCAATTAATTGGTATTATCAAATATCTGGTATGCATGCATTTAGAAACTGAGACAAATTTTAGAGGAATAAGAA…
LjCAD33	TGTTGTAGGAGTGGACAAGCCAGGAGCCATGTTGACTTTCAGTTCTAGTGAGGTGCTTCATGATGGGAAAACTCTCATGGGATCCTTGTTTGGAGGACTCAAACCTAAGACTCATGTGCCCATTCTCCTTAAACGTTACATGGACAAGGTCAAATGTGAACATTCTATTAATCTTTCATCTTTGTGCTATGTTCTCTGTCTTTATTACAGCGATACCATTTGGGACAGTTCTAGTCTTTTGACATTTTCCCCTTTATCAACAGGAACTGCAGTTGGATGAATTTGTCACTCATGAGGTGGGGTTTAAGAACATCAATGAAGCTTTCGACTTATTGTGTAAAGGGCAGTGTCTTCGATGTGTGATTTGGATGGAAAAAATGAGCACATTCATTCTTATGT…
LjCAD34	TCTACTTTTTTTTATTGTGAGTGTTACGGTTGATAGACGTTTCTGAATTGTCACTATATCTATTTGGAATAAACATGTTCTTTTTCTATTTCTTGTTTTACTTTTAATTACATAAGGCTAAGAATGATGTTTGTGGGGTTAGTATGATGATGGTTTTACTGCATTTTGTATCATGAACTTTCCTGTTTGAAACTTTTTTTTCTCAGTCATGTTACATCTTTTTCCTTCCTATTGTGTTGGTGCTTGACTTATAATCTGTGGCTAGTATGTGTGGTTACTGGTTAGTATGATGTTGGTTTTGCATCTCAAGCAAACCCTCAATGCCACTCATGGGCTTTACTGCATTTTATTAAAATGTTTGAATCATTTTTTCTCTCTGTCATGTTGCATCTTTTTCCT…
LjCAD35	CCTTGTACCCTTTCGCGCAAATGCACCATTGTCTCCACAGGTTTTCTACTCAAATTACTGTTCAAACCACCCGGCTTCAAGCCCAATTCAAAAGCTGCAATACAAATTTCTGGCATTTTATCCTCCAAATGAACAGATAATTGATTGAAACGCCCCATGTAAGACTGCAAAGTCTCATTTGGTCCTTGACGAACATTAAATAACGTCGCCGGAGTTACTTTTTGTGCACGACTGGTAGAAAACTGAGACAAGAACTTTGTAGATAATTCAGTAAAATTGACAACTGACCTTGACGGTAGAGTGGTAAACCAAATCATCGCTGATTTTTTAAAAGTTGATGGCAACATTTTGCACTTCAACGCGTCTGATGCGCCTACAATGACCATTTTCGTGTTGAAA…
