# Supplementary material for: Comparative genome-wide analysis of CAD (Cinnamyl Alcohol Dehydrogenase) gene family in Medicago truncatula and Lotus japonicus and their expression profiles in response to various abiotic abiotic stresses
Source: PLoS One. 2026 Jul 21;21(7):e0353726. doi: 10.1371/journal.pone.0353726 (PMC13387551; doi:10.1371/journal.pone.0353726)
Supplement: S1 File — Phylogenetic tree sequences of CAD proteins. S2 Data. 2000 bp sequences of MtCAD and LjCAD gene families. S3 Data. Peptide sequences of MtCAD and LjCAD. S4 Data. CDS of MtCAD and LjCAD. S5 Data. Genomic sequences of MtCAD and LjCAD. S6 Data. Exon and intron counts of MtCAD and LjCAD.S7 Data. KaKs ratio of MtCAD and LjCAD. S8 Data. CARE of MtCAD and LjCAD. S9 Data. GO of MtCAD and LjCAD. S10 Data. PPI of MtCAD and LjCAD. S11 Data. PPI of MtCAD and LjCAD. S12 Data. MicroRNA of MtCAD and LjCAD. S13 Data. Tissue specific expression of MtCAD and LjCAD. S14 Data. Abiotic stress expression of MtCAD and LjCAD. (ZIP) [file pone.0353726.s001.zip › Supporting Information/Supplementary data/S3 Data. Peptide sequences of MtCAD and LjCAD.xlsx]

## Sheet: A
MtCAD1	MAKTTPNHTQTVSGWAAHDSSGKITPYTFKRRENGGTDVTIKILYCGICHTDVHHAKDDWGITMYPVVPGHEITGVITKVGSDVEGFKDGDKVGVGCLAASCLDCEYCKTDQENYCEKLQFVYNGIFWDGSITYGGYSQMLVVDYRYVVHIPESLPMDAAAPLLCAGITVFSPLKDHGLVSTAGKRIGVVGLGGLGHMAVKFGKAFGHHVTVISTSPSKQAEAKERLGADDFIISTNPDQLQAAKRSLDFILDTVSADHALLPILELLKVNGTLFIVGAPDKPLQLPAFPLIFGKRSIKGGIIGGIKETQEMLDVCGKHNITCDIELIKADTINEAFQRLLKNDVRYRFVIDIANASPAT
MtCAD2	MATQGQVITCKAAVAWEPNKPLIIEDVQVAPPQAGEVRIQILFTALCHTDAYTWSGKDPEGLFPCILGHEAAGIVESVGEGVTEVKPGDHVIPCYQAECGECKFCKSGKTNLCGKVRSATGVGVMMSDRQSRFSVNGKPIYHFMGTSTFSQYTVVHDVSVAKIDPIAPLDKVCLLGCGVPTGLGAVWNTAKVEAGSIVAVFGLGTVGLAVAEGAKAAGASRIIGIDIDSNKFERAKNFGVTEFINPKEHENPIQQVIVDLTDGGVDYSFECIGNVSVMRAALECCHKGWGTSVIVGVAASGQEISTRPFQLVTGRVWKGTAFGGFKSRSQVPWLVNKYLNKEIKVDEYITHNLTLADINNAFDLMHEGGCLRCVLAMHA
MtCAD3	MGSIEVAERTTVGLAAKDPSGILTPYTYTLRNTGPDDVYIKIHYCGVCHSDLHQIKNDLGMSNYPMVPGHEVVGEVLEVGSNVTRFKVGEIVGVGLLVGCCKSCRACDSEIEQYCNKKIWSYNDVYTDGKITQGGFAESTVVEQKFVVKIPEGLAPEQVAPLLCAGVTVYSPLSHFGLKTPGLRGGILGLGGVGHMGVKVAKAFGHHVTVISSSDKKKKEALEDLGADSYLVSSDTVGMQEAADSLDYIIDTVPVGHPLEPYLSLLKIDGKLILMGVINTPLQFVTPMVMLGRKSITGSFVGSVKETEEMLEFWKEKGLSSMIEIVTMDYINKAFERLEKNDVRYRFVVDVKGSKFED
MtCAD4	MSKSDENVRTNDIFKPNLNQHLHSWTQNKSQTSHSKDQRAVFVLSVFFSEAMSSEGVGEDCLAWAARDASGVLSPYKFNRRELGSEDVYVKITHCGVCYADVIWAKNKHGDSKYPVVPGHEIAGVVAKVGPNVQRFKVGDHVGVGTYINSCRECEYCNDRFEVHCVKGSVYTFNGVDYDGTITKGGYSTSIVVHERYCFLIPKSYPLASAGPLLCAGITVYSPMIRHNMNQPGKSLGVVGLGGLGHMAVKFGKAFGLRVTVFSTSMSKKEEALSLLGADQFVVSSNQEDMRALAKSLDFIIDTASGDHLFDPYMSLLKISGVLVLVGFPSEVKFSPASLNLGSRTVAGSVTGGTKEIQEMVDFCAANGIHPDIELIPIGYSNEALERVVNKDVKYRFVI…
MtCAD5	MKAIVITTPGGPEVLQLQEVQDPQPKDNEVLIRVHATALNSADTVQRKGFYPIPQGASPYPGLECSGTIVCVGINVSKWKIGDQVCALLAGGGYAEKVAVPEGQVLPVPPGISLKDAASFTEVACTVWSTIFMTSRLSKGETLLVHGGSSGIGTFAIQIAKYQGSKVFVTAGSEEKLAFCKSIGADVGINYKTEDFVARVKEETGGQGVDVILDCMGASYYQRNLASLNFDGRLFIIGFQGGVSTEVDLRALFGKRLTVQAAGLRSRSPENKAVIVAEVEKNVWPAIAEGKVKPVVYKSFPLSEAAEAHRLMESSQHIGKILLVA
MtCAD6	MKAIVITKPGEPEVLQLQEVQDPQIKDDEVLIKVHATALNRADTLQRKGAYPPPQGASPYPGLECSGIIEFVGKNVSKWKIGDQVCALLAGGGYAEKVAVAEGQVLPVPPGISLKDAASFPEVACTVWSTIFMTSRLSKGETLLIHGGSSGIGTFAIQIAKYLGSRVFVTAGSEEKLAFCKSIGADVGINYKTEDFVARVKEETGGQGVDVILDCMGASYYQRNLASLNFDGRLFIIGFQGGVSTELDLRALFGKRLTVQAAGLRSRSPENKAVIVAEVEKNVWPAIAEGKVKPVVYKSFPLSEAAEAHRLMESSQHIGKILLVA
MtCAD7	MLRSLSHKPSPSSLFNFTSLRSRILNTHTHAFSSAVSPPSKAIIYESHGQPDAVTKLVDIPATEVKENDLCVKMLAAPINPSDINRIQGVYPVRPEPPAVGGYEGVGEVHSVGSAVTCFSPGDWVIPSPPSFGTWQTYIVKDQNVWHKVNKGVPMEYAATITVNPLTALLMLEDCVTLNSGDAIVQNGATSMVGQCVIQLAKSRGIHNINIIRDRPGVGEVKERLKDLGADEVFTESELEVKNVKSLLGGIPEPALGFNCVGGNSASLVLKFLRRGGTMVTYGGMSKKPVTVSTSSFIFKELSLRGFWLQNWLSTDKAEEGRRMIDRLLGLVQDGKLKYKMELTPFNDFNTALDKALGKLGSQPKQVIKF
MtCAD8	MAATSSEGEGKPIRCKAAVARRPGESLVIEEIMVAPPMPREVRIRIICSSICHIDLTFSDMQDPPGFFPRILGHEAIGVVESVGKNVTEVTKGDVVIPIFLPDCGECIDCKSTKSNLCTNFPFKVSPWMPRHENTRFTDLNGEIIHHFMYVSSFSEYTVVTFANVTKIDPEIPPNGACLLSCGIGAGVGAAWRTAGVEPGSTVAIFGLGSIGLAVAEGARLCGATKIIGVDVNPEKFEVGKKFGLTDFVHAGECGSKPVSQVITEMTDGGADYCFECVGMASLVQDAYASCRKGWGKTIVLGLDKPGSRISLSCSEVLHGGKTIQGNLFGGLKPKSHVSILLKRYMDKELQLDEFVTHEVSFKDINKAFDLLRNGQCLRCMIWMDN
MtCAD9	MSSTAGQVIKCKAAVAWEAGKPLVMEEVEVAPPQAGEVRLKILFTSLCHTDVYFWEAKGQTPLFPRIFGHEAGGIVESVGEGVTHLKPGDHALPVFTGECGDCPHCKSEESNMCDLLRINTDRGVMINDNQSRFSIKGQPIHHFVGTSTFSEYTVVHAGCVAKINPDAPLDKVCILSCGICTGLGATINVAKPKPGSSVAIFGLGAVGLAAAEGARISGASRIIGVDLVSSRFELAKKFGVNEFVNPKDHDKPVQQVIAEMTNGGVDRAVECTGSIQAMISAFECVHDGWGVAVLVGVPNKDDAFKTHPMNLLNERTLKGTFYGNYKPRTDLPNVVEKYMKGELELEKFITHTIPFSEINKAFDYMLKGESIRCIIRMEE
MtCAD10	MSNTTTGQVIKCTAAVAWEAGKPLVMEEVEVAPPQAGEVRLKILFTSLCHTDVYFWEAKGQTPLFPRIFGHEAGGIVESVGEGVTHLTPGDHALLVFTGECGDCPHCMSEESNMCDLLRINTDRGVMINDNQSRFSIKGQPIHHFVGTSTFSEYTVVHAGCVAKINPDAPLDKVCILSCGICTGLGATINVAKPKPGSSVAIFGLGAVGLAAAEGARISGASRIIGVDLVSSRFELAKKFGVNEFVNPKDHNKPVQQVIAEMTNGGVDRAVECTGSIQAMISAFECVHDGWGVAVLVGVPNKDDAFKTHPMNLLNERTLKGTFYGNYKPRTDLPNVVEKYMKGELELEKFITHSIPFSEINKAFDYMLKGESIRCIIRMEE
MtCAD11	MSNTAGQIIKCRAAVAWEAGKPLVMEEVEVAPPQAGEVRLKILFTSLCHTDVYFWEAKGQTPLFPRIFGHEAGGIVESIGEGVTHLKPGDHALPVFTGECGDCPHCKSEESNMCDLLRINTDRGVMINDNQSRFSLKGQPIHHFVGTSTFSEYTVVHAGCVAKINPDAPLDKVCILSCGICTGLGATINVAKPKPGSSVAIFGLGAVGLAAAEGARISGASRIIGVDLVSSRFELAKKFGVNEFVNPKDHDKPVQQVIAEMTNGGVDRAVECTGSIQAMISAFECVHDGWGVAVLVGVPNKDDAFQTHPMNLLNERTLKGTFYGNYKPRTDLPNVVEKYMKGELELEKFITHTIPFSEINKAFDYMLKGESIRCIIRMGE
MtCAD12	MEALLCRKLGDPTVSVEDENSPIIISKNHPIPQLDSPTSVRVRIKATSLNFANYLQILGKYQEKPHLPFIPGSDFSGIVDSVGSNVTNFRVGDPVCSFAALGSYAQYLVVDQTQLFRVPEGCDLVAAGALAVAFGTSHVGLVHRAQLKSGQVLLVLGAAGGVGLAAVQIGKACGAIVIAVARGAEKVQLLKSMGVDHVVDLGNENVTESVKEFLKVKRLKGIDVLYDPVGGKLMKESLRLLKWGANILIIGFASGEIPVIPANIALVKNWTVHGLYWGSYKIHRPAVLEDSLKELLSWLAKGLISVHISHSYGLSEANLAFTAIRDRKAIGKVMIVFDEKITRSKL
MtCAD13	MPIIRSVTREYIGKPIRCKAAICKKSGEPLVIEEVELDPPKSWEVRIKILCTSLCHSDVTFWKMNSSAPTARFPRILGHEAVGLVESVGENVEEVKEGDLVVPVFLPNCGECIDCGSTKSNNCTKFGNKPIRDMPRDGTSRFRDMKGEVVHHLLGVSSFSEYTVVDVTHVVKITHDIPLDKACLLSCGVSTGIGAAWKVADVEKGTTVAIFGLGAVGLAVAVAAKQRGASKIIGVDLNHDKFEIGKQFGITDFVNPSSTSNEKSVSEVIKDMTNGGADYCFECIGLASLMTEAFNSSREGWGKTVIIGVEMHGSPLTLNPYDILKGKTITGSLFGGLKPKSDLPLLAQKYLDKELNLDGFISQEVDFKDINKAFDYLLQGKSIRCIIRMDP
MtCAD14	MSLRLSSLLFKHHNLLLHHSLLQKPTTPLTKIITSKSSSHITKSFSTSSEMVKAIRVHELGGPQVMKWEDVEIGEPKEGEVRVKNKAIGVNFIDVYFRKGVYNAPSSPFTPGMEAVGIVTAVGSGPTGIQVGDLVGYAGQPMGSYAEEQILPANKVVPIPSSIDPAVAASILLKGMTAQFLLRSCFKVEPSHTVLVHAAAGGVGSLLCQWANALGATVIGTVSNKEKAAQAKEDGCHHVIIYKEEDFVARVNEITSGGGVEVVYDSVGKDTFEGSLACLKLRGHMVSFGQSSGSPDPVPLSSLATKSLFLTRPTLFQYVVTRDELLRAAGEVFANVASGVLKVRVNHTYPLSEAVKAHEDLENRKTSGSVVLIP
MtCAD15	MKAIVITTPGGPEVLQLQEVQDPQPKDNEVLIRVHATALNSADTVQRKGFYPIPQGASPYPGLECSGTIVCVGINVSKWKIGDQVCALLAGGGYAEKVAVPEGQVLPVPPGISLKDAASFTEVACTVWSTIFMTSRLSKGETLLVHGGSSGIGTFAIQIAKYQGSKVFVTAGSEEKLAFCKSIGADVGINYKTEDFVARVKEETGGQGVDVILDCMGASYYQRNLASLNFDGRLFIIGFQGGVSTEVDLRALFGKRLTVQAAGLRSRSPENKAVIVAEVEKNVWPAIAEGKVKPVVYKSFPLSEAAEAHRLMESSQHIGKILLVA
MtCAD16	MEIKAGLSALVTGGASGIGKGLVLALAEKGVFITIVDFSEEKGRETATLVEKINTKFHPNLHHPSVLFVKCDVTNSRDLAAAFEKHVSTYGGLDICIASAGINNPIPFDKDPTDGTRSWRHTLNVNFIAVFDTTRLAIKAMEALKRPGTIINLGSASGLYPMYGDPVYTGSKGGVVMFTRALRLYKRQGIRINVLCPEFIETEMGLKVDPRLISMMGGFVPMDMVVKGAFELITDESKAGHCLWITNRRGLEYWPTPSEEAKYLTRPTRFRRKSEYQAPSIKLPDSFEKTVVHTLTHNFRNATSIVRAPLRLPIKPNHVLVKIIYAGVNASDVNFSSGRYFGGNNKETAARLPFDAGFEAVGIIAAVGDSVTDLKVGMPCAFMTFGGYAEFTMIPSKYA…
MtCAD17	MEIKAGLSALVTGGASGIGKGLVLALAEKGVFITIVDFSEEKGRETATLVEKINTKFHPNLHHPSVLFVKCDVTNSRDLAAAFEKHVSTFGGLDICIISAGIENPIPFDKDQTDGTRSWRHTLNVNFIAVFDTTRLAIKTMEALKRPGAIINMGSASGLYPMYLDPIYSGSKGGVVMFTRSLRLYKRKGIRVNVLCPEFVETELGLKVDPKFLSMMGGFIPMEMVVKGAFELITDESKAGHCLWISNRRGLEYWPTPSEEAKYLVRPRRLRRRAEYKAPSIKLPESFEKIVVQTLTHNFRNATSIVRAPLRLPVKPNLVLVKIIYAGVNASDVNFSSGRYFGGNNKETTARLPFDAGFEAVGIIAAVGDSVTDLKVGMPCAFMTFGGYAEFTMIPSKYA…
MtCAD18	MGSQPQFEHPNKAFGWAARDQSGLLSPFNFSRRETNEKDVSLKILFCGICHTDLHMIKNEWGISTYPLVPGHEIVGIVTKVGSKVEKFKVGDKVGVGFMIDSCRSCQNCAENLESYCPRFTATCGAKYRDGTTTYGGYSDSMVVDEHFVVHIPDGLPLEATAPLLCAGITVYSPLRYFGLDKPGMHIGVVGLGGLGHMAVKFAKAFGANVTVISTSPNKEKEARECLGADSFLISRDQDKMQAAVNTLDGIIDTVSAEHPLSPLIGLLKSHGKLVMVGAPAKPLELPVFTLLSGRKIVAGSNIGGMKETQDMLDFAAKHNVKPTIEVIPMDYVNTAMERLLKADVKYRFVIDIGNTLKPSS
MtCAD19	MALQPEMEHPKKAFGWAARDSSGVLSPFKFSRRETGEKDVAFKVLYCGICHSDLHMLKNEWGSSIYPLVPGHEVSGEVTKVGSMVTKFKVGDKVGVGCMVGSCHSCQSCGDDLENYCSKMILTYGAKNIDGTITYGGYSDTMVAHEHFVIRIPDALPLDAAAPLLCAGITVYSPLKYFGLNKPGLHVGVVGLGGLGHMAVKFTKAFGANVTVISTSPNKKKEAIEHLGADSFVVSHEQDQMQAVMGTFDGIIDTVSALHPLMPLMGLLKNHGKLVMVGAPEKPLELPAFSLIGGRKIIGGSMIGGIKETQEMIDFAAKHDVKPDIEVIPIDYVNSAMDRLLKADVKYRFVIDIGNTLKASS
MtCAD20	MASKPETEHPKQAFGWAARDTSGVLSPFKFSRRETGEKDVAFKVLFCGICHSDLHMAKNEWGSTTYPVVPGHEVAGEVTEVGSKVKNIKVGDRVGVGCMVGSCHSCQSCGEDLENYCSKMIQTYSSKNVDGTITYGGYSDTMVVDEHFIVRIPDALSLDAAAPLLCAGITVYSPMKHFGFDKPGLHIGVVGLGGLGHMAVKFAKAFGVKVTVVSTSPNKKKEAIERLGADSFVVSREQDQMKAVMGTFDGIIDTVSALHPLMPLLGLLKNNGKLVMVGAPEKPLEFPVFSLIVGRKTIGGSMIGGMKETQEMIDFAAKHGVKPDIEVVPVDYVNTAMERLVKADVKYRFVIDIGNTMKASS
MtCAD21	MARQPEFEHPNKAFGWAARDTSGVLSPFNFSRRETGEKDVAFKILYCGICHSDVCMAKNEWGISTYPLVPGHEIVGIVTKVGSKVEKFNVGDKVGVGYIIDSCRSCQNCVDNLENYCPAYTTTVGGMHRDGTITHGGYSDSLVVAENFVVHIPDGLPLEAAAPLLCAGITVYSPLRYFGLDKPGLHVGVVGLGGLGHMAVKFAKAFGANVTVISTSASKEKEAKEHLGADSFLISRDQDKMQSALGTLDGIIDTVSANHPVLPLLGLLKSHGKLVMVGVPDKPLEIPVFPLILGRKLVAGSGIGSIKETQEMLEFAAKHNVKPDIEVVPVDYVNTAIERLLKADVKYRFVLDIGNTLKPSS
MtCAD22	MATQPELEHPNKAFGWAARDTSGVLSPFNFSRRETGEKDVAFKILYCGICHSDVHMAKNEWGISTYPLVPGHEIVGIVTKVGSKVEKFNVGDKVGVGYMVDSCRSCQNCVDNLENYCPTFTFTCGAKYRDGTSTYGGYSDSLVADENFVVHIPDGLPLEAAAPLLCAGITVYSPLRYYGLDKPGLRIGVVGLGGLGHMAVKFAKAFGAIVTVISTSPNKEKEAIEHLGADSFLISRDQEKMQSALGTLDGIIDTVSANHPILPLIGLLKSHGKLVMVGVPDKPLEIPVFPLILGRKLVAGSNIGGIKETQEMLDFAAKHSVKPDIEVVPVDYVNTAIERLLKADVKYRFVLDIGNTLKPSS
MtCAD23	MATQPEFEHPNKAFGWAARDTSGVLSPFNFSRRETGEKDVAFKVLYCGICHSDLHMIKNEWGMSTYPLVPGHEIAGIVTEVGSKVEKFKIGDKVGVGCLVDSCRACQNCEENLENYCPKQTNTYSAKYSDGSITYGGYSDSMVADEHFIVHIPDGLPLESAAPLLCAGITVYSPLRYFGLDKPGMNIGIVGLGGLGHLGVKFAKAFGANVTVISTSPNKEKEAIENLGADSFLISHDQDKMQAAMGTLDGIIDTVSADHPLLPLVGLLKYHGKLVMVGAPDKPPELPHIPLIMGRKTISGSGIGGMKETQEMIDFAAKHNIKPDIEVIPVDYVNTAMKRLLKADVKYRFVLDIGNTLKPSS
MtCAD24	MATQPEFEHPKKAFGWAARDPSGVLSTFNFSRRETGEKDVAFKVLYCGICHTDLHMAKNGWGTSTYPLVPGKHEIVGVVTLDGIIDTISADHSLLPLIDLLKSHGKLVLVGAPEKPLELPAWPLLVGRKMVAGSGMGGMKETQEMIDFAAKHNVQPDIEVIPMDYVNTAMERVHKSDVKYRFVIDIRNTLKTSP
MtCAD25	MATEGKVVEHPKKAFGWAARDPSGVLSPFNFSRRETGEKDVAFKVLYCGICHSDLHMAKNEWGTSFYPLVPGHELAGIVTEVGSKVEKFKVGDKVGVGYLIDSCRSCQDCNDNLENYCPKFVVTCGAKYRDGTVTYGGYSDSMVADEHFVIRIPDNIPLEFAGPLLCAGVTVYSPLRFFGLDKPGLHIGVVGLGGLGHMAVKFAKAFGANVTVISTSPNKEKEAIEHLGADSFLISSDPKQIQGAIGTLDGIIDTVSAVHPLLPMIGLLKSHGKLIMLGVIVQPLQLPEYTLIQGRKILAGSQVGGLKETQEMINFAAEHNVKPDIEVVPIDYVNTAMQRLAKGDVKYRFVIDIGNTLKPSS
MtCAD26	MATETQVLEHPKKAFGWAARDPSGVLSPFNFSRRETGEKDVAFKVMYCGICHTDLHMMKNEWGNSIYPLVPGHELAGIVTEVGSKVEKFKVGDKVGVGYMVDSCRSCQNCADDLENYCPTFTVTCGAKYRDGTVTYGGYSDSMVADEHFVIRIPDSLPLDAAGPLLCAGITVYSPLRHFELDKPGMNIGVVGLGGLGHMAVKFAKAFGANVTVISTSPHKEKEAIEHLGADSFLVSRDPDQMQTAMGTLNGIIDTVSANHPILPLVALLKSNGKLVMVGGVAKPLELPVFSLLGGRKLVAGSLIGGIKESQEMVDFAAEHNVTPDIEVVPIDYVNTAMERLDKADVKYRFVIDIGNTLKPSP
MtCAD27	MATEAKVFEHPKKAFGWAARDSSGVLSPFNFSRRETGEKDVAFKVLYCGICHTDLHMMKNEWGNSIYPLVPGHELAGIVTEVGSKVEKFKVGDKVGVGYMVDSCRSCENCAEDLENYCPQQTVTCGAKYRDGSVTYGGYSDSMVADEHFVIRIPDSLPLDVAGPLLCAGVTVYSPLRHFQLDKPGMNIGVVGLGGLGHMAVKFAKAFGANVTVISTSPSKEKEAIEHLGADSFLVSRDPDQMQAAMGTLNGIIDTVSASHPILPLIGLLKSNGKLVMVGGVAKPLELPVFSLLGGRKLVAGSLIGGIKETQEMIDFAAEHNVTPDIEVVPIDYVNTAMERLEKADVKYRFVIDIGNTLKPSP
MtCAD28	MAIDATKLVVFPKKAFGWAARDSSGVLSPFHFFRRETGEKDVAFKVLYCGICHSDLHIMQNEWGKTTYPLVPGHELTGVVTEVGSKVKKFKVGDKVGVGYMVDSCRSCENCADDIENYCTKYTQTFNGKSRDGTITYGGFSDSMVADEHFVIRIPDSLPLDGAGPLLCAGVTVYSPLRHFGLDKPGMNIGVVGLGGLGHMAVKFAKAFGAKVTVISTSPKKEKEAIEHLGADSFLVSRDPEQMQAATSTLNGIIDTVSASHPVVPLIGLLKSNGKLVMVGAVAKPLELPIFSLLGGRKSIAGSLIGGIKETQEMIDFAAKHNVTPEIEVVPIDYVNTAMERLVKGDVKYRFVIDIGNSLKPSP
MtCAD29	MKSSIKTQSFPTLINEDDDVGSKVVKFKIEDRVSVGCFVDSCQSCQNCANNLESYFPGYKKFDLVVTDKTRHYRLILSAICHNYIYGQPYLQCIYTQRMNGNGILSVCRC
MtCAD30	MARQPEFEHSKKAFGWAARDSSGVLSPFNFSRREICEKDVALRVLYCGICHSDLHKAKNEWGTTNYPLVPGHEIVGIVTEVGSKVKKFKVGDRVGVGCLVDSCHSCQNCVDNLENYCPQLTLTDGSKYSDGTSTHGGFSDSMVSDEHFVFRIPDQLPLDAAAPLLCAGITVYSPLRHFGLDKPDMNIGVVGLGGLGHMAVKFAKAFGANVTVISTSPKKEKEALEHLRADSFLISRDPKQMKAATATLDGIIDTVSADHPLLPLIGLLKSHGKLVMVGAPEKPLELPVFPLLAGRKIVAGSLIGGIKETQEMIDFAAEHNVKPDIEIIPIDYVNTAMERLLKADVKYRFVIDIGNTLKSSS
MtCAD31	MENTLSNEKEVPVFGWAARESSGILSPFSFSRRANGDRDITIKILFCGVCHGDVHFAKNELGHSLYPMVPGHEIVGEVMKVGQSVTKFKIGDIAGVGPLCGSCGLCSNCSKGWENYCSKQILTYNSHDHDGSITYGGYSNKIVVNEHFAIMMPKGLPLEGAAPLLCAGSTVYSPMMHHGLCQSGQHLGVVGLGGLGHVAVKFAKAFKMKVTVISTSPGKKEEALERLGADSFLLMNDQQQLQEAKDTMDGIIDTVSGPHSLYPLIEMLKTCGKLILVGASVTPPILPYMPLMSGRKIIAGSAGGGMKESQDMIDFAAKHNITADIEVISMDYVNTAFERLAKNDVKYRFVIDVANTLK
MtCAD32	MSSTSQIITCKAAICWGLGKAVTIEDIQVDPPKSKEVRVKMLCASLCHTDFSSTQGFPHNKFPLALGHEGVGVIESVGDEVTNMKEGDIIIPTYVGECQECVNCVSRKTNLCLTYPVRFTGLMPDNTSRLSVRGQRLYHVLSCATWSEYVVVDVNYLLKVDPTINLAYASFISCGFSTGYGAAWKEAKVKSGSSVAVFGLGAVGLGVIGGAKMMGASKIIGVDKNEMKREKGEAFGMTHFINPSGSYKSASDLVKELSGGMGVDYSFECTGVPSLLNVSVEATKLGTGKTIAIGSGVENIVPFDLIAILFGRTLKGSVFGGLKTASDLPIIADKCQNEEFPLQELFTHEVPLADINKAFEIMKQPNCVKVVIKM
MtCAD33	MAMEDKPAAPTSEGQQSIRCKAAVCRKPGEPLIIEEIFVAPPMPHEARIRIICTSLCHSDIIFWKMQEPPAIFPRILGHEAIGVVESVGEGVTEVTKGDIVIPIFMADCEECIDCKSTKSNLCSKFPFDVKPWMLRYDTTRFTNLNGEIINHFIFVSSFSEYTVVDTANLLKIDPAIPPNRACLLSCGVSTGVGAAWKTANVELGSTVAIFGLGCIGLAVAEGARLCGATRIIGVDIKPEKFEIAKKFGVTDFVNPGELENKSVSQVIIEMTGGGADYCFECVGMASLVHEAYASCRKGWGKTIMLGVDKPGSKLSINSTDVLFQGKTLMGSIFGGLKPKSDVPILFKRYMDKELNLDDFVTHEVEFKDINKAFDLLTKGECLRSVIWMDK
MtCAD34	MASTHSIPSHTKAWVYSQYGIIEDVLKFDPNVPTPHPKEDQVLIKVVAAALNPVEIKRALGQLKDIDSPLPTVPGYDVAGVVVSVGEKVNKFKVGDEVYGDINETALNNPKTVGSLSEYTVAEEKVLAHKPSNLSFVEAASLPLAIITAYQGLERVEFSSGKSLLVLGGAGGVGSLVIQLAKHVFEASRIAATASTTKLEFLRKLGADLAIDYTKENYEEITEKFDVVYDAVGDSERAVKAANEGGKVVTILPPGTPPAIPFLLTSDGAVLEKLQPYLENGRVRPILDPKSPFPPGTPLFCISWFFKYN
MtCAD35	MASTPSIPSHTKAWVYSQYGNIEEILKFDSNVPTPHPKEDQVLIKVVAAALNPVDIKRALGHFKDIDSPLPTVPGYDVAGVVVSVGEQVKKFKVGDEVYGDINEITLHNPKTIGTLSEYTVAEEKVLAHKPSNLSFVEAASLPLAIITAYQGLERVEFSSGKSLLVLGGAGGVGSLVIQLAKHVFEASRIAATASTTKLDFLRKLGADLAIDYTKENYEELTEKFDVVYDAVGDSERAVKAANEGGKVVTILPPGTPPAIPFLLTSDGAVLEKLQPYLENGKVKPILDPKSPFPFYQTLEAFSYLNTNRAIGKIVIHPIP
MtCAD36	MASSSTPQVITCKAAVAWGAGEALVMEEVEVSPPQPLEIRIKVVSTSLCRSDLSAWETHAIFPRIFGHEASGIVESVGLGVTEFKEGDQVLTVFIGECMSCKLCKSGKTNICQVLGLERKGLMHSDQKTRFTVKGKPVYHYCGVSSFSEYTVVHSGCAVKVSPHVPLEKICILSCGVSAGLGAAWNVADVSKGSTVVIFGLGTVGLSVAQGAKLRGASRIIGVDNNPQKCENAKSFGITEVVDPSLYKEPIAQVIKRITDGGADFCFECAGDTDMITTALQSCCDGWGLTVTLGVPKVKPEMSAHYGLFLTGRTLKGSLFGGWKPKTDLPSLVEKYVNKEIQIDDYITHNLSFDEINKAFNLMKEGKCLRCVIHMSR
MtCAD37	MGKGGMSVDDDVEQQNMAAWLVGLNTLKIQPFNLPSLGPHDVRIKMKAVGICGSDVHYLKTLRCADFIVKEPMVIGHECAGIIEEVGSQVKTLVPGDRVAIEPGISCWRCDHCKLGRYNLCPDMKFFATPPVHGSLANQIVHPADLCFKLPENVSLEEGAMCEPLSVGVHACRRANIGPETNVLIMGAGPIGLVTMLSARAFGAPRIVVVDVDDHRLSVAKSLGADDIVKVSTNIQDVAEEVKQIHNVLGAGVDVTFDCAGFNKTMTTALTATQPGGKVCLVGMGHSEMTVPLTPAAAREVDVVGIFRYKNTWPLCLEFLRSGKIDVKPLITHRFGFSQKEVEEAFETSARGGNAIKVMFNL
MtCAD38	MGKGGMSVDDDVEQQNMAAWLVGLNTLKIQPFNLPSLGPHDVRIKMKAVGICGSDVHYLKTLRCADFIVKEPMVIGHECAGIIEEVGSQVKTLVPGDRVAIEPGISCWRCDHCKLGRYNLCPDMKFFATPPVHGSLANQIVHPADLCFKLPENVSLEEGAMCEPLSVGVHACRRANIGPETNVLIMGAGPIGLVTMLSARAFGAPRIVVVDVDDHRLSVAKSLGADDIVKVSTNIQDVAEEVKQIHNVLGAGVDVTFDCAGFNKTMTTALTATQPGGKVCLVGMGHSEMTVPLTPAAAREVDVVGIFRYKNTWPLCLEFLRSGKIDVKPLITHRFGFSQKEVEEAFETSARGGNAIKVMFNL
MtCAD39	MLSLESRECKIPGAEVLLMNMQRATKKAELSGSPYAVWTRAPVEMRIGSIRDEDAFAWVVLQHVEVPIPSPSKDEVLIKLEAASINPFDWKVQKRMLWPFLPPKFPYIPCTDVAGEVMMVGKGVKKFKTGDKVVGLVSPFSGGGLAEFAVVKESVTASIPQEISASECVGLPVAGLTALQALTKSIGIKLDGSGERKNILITAASGGVGHYAVQLAKLGNTHVTATCGARNMEIVKKLGADEVIDYKTPIGVELKSPSGKKYDAVVHCASDFPWSVFEPNLSTNGKVVDITPSSASMLTFALTKITFSKKQLVPLLLIPKGRDLQFLVDLIKQGKLKTIIDSKFPLAKAEDGWSKSIDGHATGKIIFEF
MtCAD40	MATSEVANGNHLSGTKGKTITCKAAVAHGPGEPFVVEQILVQPPQKMEVRIKILYTSICHTDLSGWKGECEPQRAYPRIFGHEASGIVESVGEGVNDMKENDKVVLIFNGECGECKCCMCKKTNMCEKSGVDPMKKLMCDGTSRFSSIDGKPIFHFLNTSTFTEYTVVDSACAVKLNTEDNLSLKKLTLLSCGVSTGIGAAWNNANVHAGSSVAIFGLGAVGLAVAEGARARGASKIIGVDINPDKFNNTAETMGITEFINPKDEEKPVYEIIREMTDGGVDYSFECTGNLNVLRDSFLSVHEGWGLTVLLGIHGSPKLLPIHPMELFDGRRIEGSVFGGFKGKSQLPNLATECMKGAIKLDNFITHELPFDEINQAFNLLIAGKSLRCVLTL
MtCAD41	MATSESESKGKIITCKAFVANAPGEPLVMQQILVQPPQKMEVRIKILYTSICHTDLSGWKGESEPQRAFPRIFGHEASGIVESVGEGVKDLNENDKVVIVFNGECGECNYCKCEKTNMCEKYGVNPMKRLMCDGTSRFSTIDGKLIYHFLNSSTFTEYTVVDSGCALKLNTEDILSLKKLTLLSCGVSTGIGAAWNNANVHAGSSVAIFGLGAIGLAVALGAQARGASKIIGVDVNPEKLTIAKAMGITDFINPRDEEKPVVEKIREMTGGGVHYSFECTGNVNVLRDSFLSCHEGWGLTILLGIHASPKLLPLHPMELFDGRKIEGSVFGGFKGKSQLPNLATECMKGAIKLDDFITHELPFDEINKAFDLLIAGKSLRCLLTL
MtCAD42	MASSTEGQVITCKAAVAWEPNKPLTIEDVEVAPPQANEVRIQILFTALCHTDAYTWSGKDPEGLFPCILGHEAAGIVESVGEGVTDVKPGDHVIPCYQAECGECKFCKSGKTNLCGKVRAATGVGVMMNDRKPRFSIKGKPIYHFMGTSTFSQYTVVHDVSVAKIHPDAALDKVCLLGCGVPTGLGAVWNTAKVEPGSIVAIFGLGTVGLAVAEGAKSAGASRIIGIDIDSNKFDTAKNFGVTEFINPKDHEKPIQQVISDLTDGGVDYSFECIGNVSVMRSALECTHKGWGTSVVVGVAASGQEISTRPFQLVTGRVWKGTAFGGFKSRSQVPWLVEKYLKKEIKVDEYVTHNLTLAEINEAFDLMHEGKCLRCVLALH
MtCAD43	MKMQKAWFYEEYGPKEVLKLGDFPIPSPLENQLLVQVYAAALNPIDSKRRMRPIFPSDFPAVPGCDMAGVVIGKGVNVKKFDIGDEVYGNIQDFNSMEKPKQLGTLAQFIVVEENLVARKPKRLSFEEAASLPLAVQTAIEGFKTGDFKKGETMFVVGGAGGVGTLVLQLAKLMFGASYVVSSCSTPKLKFVKQFGADKVVDYTKTKYEDIEEKFDFIYDTVGDCKKSFVVAKKDGAIVDITWPASHERAVYSSLTVCGEILEKLRPYLERGELKAVIDPKGEYDFENVIDAFGYIETGRAWGKVVVTCFPMAPKDRHSTILSEIDTNIPQVNGFAKDLCLK
MtCAD44	MKMQKAWFYEEYGPKEVLKLGDFPIPSPLENQLLVQVHAAALNPIDSKRRMRPIFPSEFPAVPGCDMAGVVIGKGVNVKKFDIGDEVYGNIQDFNSMEKPKQLGTLAQFIVVEEKLVARKPKCLSFEEAASLPLAVQTAIEGFKTGDFKKGETMFVVGGAGGVGTLVLQLAKLMFGASYVVSSCSTPKLKFVKQFGADKVVDYTKTKYEDIEEKFDFLYDTVGDCKKSFVVAKKDGAIVDITWPASHERAVYSSLTVCGEILEKLRPYLERGELKAVIDPKGEYDFENVIDAFGYIETGRAWGKVVVTIPHHHSTTILSEIDTNTLQLNGLAAKNLCLK
MtCAD45	MSLSTTTSHLTILPSLPSTSPLSLRFSFTFQPKTNQKTCLKTLLSSSTRHARFLVKSQSTTASSEAVKVTQVPSEMKAWVYGEYGGVDVLKFDSNVAVPDVKEDQVLVKVVAAALNPVDGKRRQGKFKATDSPLPTVPGYDVAGVVVKVGSEVKDFKVGDEVYGDVNEKALEGPNQFGSLAEYTAVEEKLLALKPTNLDFAQAASLPLAIETAYEGLERTGFSSGKSILVLNGSGGVGSLVIQLAKQVFGASRVAATSSTRHLELLKSLGADLAIDYTKENFEDLPEKFDVVYDAIGQCDRAVKAIKEGGSVVALTGAVTPPGFRFVVTSNGAVLKKLNPYLESGKVKPIIDPKGPFPFDQVAEAFSYIETNKATGKVVVFPIP
MtCAD46	MAISPELEHPRKAFGLAAKDSSGVLSPFIFSRRETGEKDVRFKVLFCGICHSDLHMLKNEWGNSVYPVVPGHEIVGEVTEVGDKVQKFKVGDKVGVGCMVQSCHSCQNCNESLENYCPKVILTYGSKNLDGTITYGGYSDTMVTDESFVISIPNSLPLDAAAPLLCAGITVYSPLKYFGLDKPNLQLGVVGLGGLGHMAVKFAKAFGAKVTVISTSPNKKKEAIELLGADSFVVSSEQDQMQAATGTLDGIIDTVSAVHPLLPLIGLLKSHGKLVMVGAPEKPLELPVFPLLMGRKIIGGSLIGGIKETQEMIDFAAKHDVKPEIEVVSADYVNTALERLLKADVKYRFVIDIGNTLKSS
MtCAD47	MFARSILFSIKDGSCRRNKFMVIHRCRQPSSPVISLMETALSTLHFIHTKNNSSRDRWRNHPKPNSHSKLLVWAARDTSGTLSPFHFSRRENGDDDVSVKILYCGVCHSDLHTLKNDWGFTTYPVVPGHEIVGVVTKVGINVKKFRVGDNVGVGVIVESCQTCENCNQDLEQYCPKLVFTYNSPYKGTRTHGGYSDFVVVHQRYVVQFPDNLPLDAGAPLLCAGITVYSPMKYYGMTEPGKHLGVAGLGGLGHVAIKFGKAFGLKVTVISTSPNKETEAIDKLGADSFLVSKDPEKMKAAMGTMDYIIDTISAAHSLMPLLGLLKLNGKLVTVGLPSKPLELSVFPLVAGRKLIGGSNFGGLKETQEMLDFCGKHNITADIELIRMDEINTAMERLHKA…
MtCAD48	MASAIVRRNIIRSNNLKRLSCWRLNNNKQLLNNVEDACTIYTEAVGGVGLPSYMRGAVFREPNKPLTIEEFHIPRPKAGELLIKTKGCGVCHSDLHVMKGEIPFSSPCVVGHEITGEVVEHGQHTDSKTIERLPIGSRVVGAFIMPCGNCSYCSKGHDDLCEAFFAYNRAKGTLYDGETRLFLRGSGNPIYMYSMGGLAEYCVVPANALAVLPNSMPYTESAILGCAVFTAYGAMAHAAEVRPGDTVAVIGTGGVGSSCLQIARAFGASDIIAVDVQDEKLEKAKTLGATHTINSAKEDPIEKILEITGGKGVDVAVEALGRPQTFAQCTQSVKDGGKAVMIGLAQAGSLGEVDINRLVRRKIKVIGSYGGRARQDLPKLIRLAETGIFDLGHAVTRKY…
MtCAD49	MSRAKQVITCKAAVCWGLGKPVTVEEIQVDPPKAKEVRVKMLCSSVCHTDISSLKGFPHNQFPLALGHEGIGVVESIGDQVTNLKEGDFIIPTYIGECEECENCVSGKTNLCLTHPVRLTGLMPDNTSRLSVRGQTLYHVLSCASWSEYVVVDINYLLRVDPNINLAYASFISCGFSTGYGACWKEANIESGSTVAVFGLGAVGLGAISGAKMMGASKIIGVDKNEMKREKGEAFGMTHFINSNDSDKSASELVKELNGMGVDYCIECTGVAPLLTESLEATKMGTGKAIAVGIGAELVVPFGLLAIQFGRTLKGSVFGGIKAKSDLTTIANKCQKQEFPLHELFTHEVPLVDIDKAFELLKDPTCVKVVIKILSPHLLFQQAICPRFRRSSTYIRELH…
MtCAD50	MNDKMTALVFEGTGEMALRDIPTPPLLEGEAIIRVDAVGICGTDLDIYHGHNAEKLMGTVLGHEFAGTVIASSNEAELARGVRVAVNPRSPCGVCEFCRQGRDNLCVDRGCVAFTRPGAFAEYVAFPLASAIPVPANLSCTHAALAEPAATVLNALTRAERILQMSLLHSDVLVIGGGAIGMLTAAYLTQRGCKSVVVAETNALRRKTIDRHIGCSVIDPRIETGVVAAFDLIVDAVGSGATRKAAVAACRSGGVIQNIGLQQNVSEIDMQRITYGEITLSGCLAYTEGDMRSAVDKIGRGMFGDLSWIETRSLVHGTDAFQELAAGIVASPKIVLLPDATKVVQAGSAIS
MtCAD51	KIVPGFDVAGIVIKVGSEVVKFKVGDEIYGDINEEGLSNLKILGTLSEYTIAEERLLAHKPKNLSFIEAASIPLAMETAYEGLERAQLSAGKSILVLGGAGGVGSFAIQ

## Sheet: B
LjCAD1	MEALVCKKLGDPTLGLEDNNTPIILSKNHPIPQLDSPTSVRVKIKATSLNFANYLQILGKYQEKPTLPFIPGSDYSGIVDAVGSKVESFRVGDPVCSFIALGSFAEYLVVDETQLFRVPDGCDLVSAGALAVAFGTSHVALVHRAQLTSGQVLLVLGAAGGVGLAAVQIGKACGAIVIAVARGAEKVQLLKSHGVDHVVDLTNENVTESVKEFLKARKLKGIDVLYDPVGGKLTKECLRLLKWGANILIIGFASGEIPVIPANIALVKNWTVHGLYWGSYKIHRPRVLEDSLKELLSWLARGMISVHISHSYPLSEANLAFGAIKDRKVIGKVMIVFDEKSTRSKL
LjCAD2	MATTQGQVITCKAAVAWEPNKPLTIEDVQVAPPQAGEVRVKILYTALCHTDAYTWSGKDPEGLFPCILGHEAAGVVESVGEGVTEVQPGDHVIPCYQAECRECKFCKSGKTNLCGKVRSATGVGVMLEDRKSRFSINGKPIYHFMGTSTFSQYTVVHDVSVAKIDPKAPLEKVCLLGCGVPTGLGAVWNTAKVEPGSTVAIFGLGTVGLAVAEGAKTAGASRVIGVDIDSNKFQIAKDFGVTEFVNPKDHEKPIQQVIADLTDGGVDYSFECIGNVSVMRSALECTHKGWGTSVVVGVAASGQEISTRPFQLVTGRVWKGTAFGAFKSRSQVPWLVEKYLKKEIKVDEYITHNMTLEEINQAFDLMHEGKCLRVVLAMHG
LjCAD3	MAAIPTHIKAWAYSEHGKSVDVLKFDPNLPLPELKEDQVLIKVAAASLNPIDYKRMEGAFKASDSPLPTAPGYDVAGVVVKVGSEVKKFKVGDEVYGDINEQAMVYPKVVGSLAEYTAAEEKLLSHKPQNLSFAEAASLPLTIETAYNGLELAGFSAGKSILVLGGAGGVGTLIIQLAKHVYGASKIAATSSTGKLELLRKLGADTPIDYTKENFEDLPEKFDVVYDTVGQTESAFKVLKEGGKVVTIVPPGLPPAIFFVLTSDGAVLEKLRPFLESGKVKPILDPKSPFPFSQTVEAFSYLETGRATGKVTLTLQFFISYFSLFNSSLFSSMAAIPTHIKAWTYSEYGKSTDILKFDPNVPLPELKEDHVLIKVVAAALNPIDYKRMEALFKDTDSPL…
LjCAD4	MSSTDGQVIKCRAAVSWEAGKPLVIEEVEVAPPQAGEVRLKILYTSLCHTDVYFWEAKGQTPLFPRIFGHEAGGIVESVGEGVTHLKPGDHALPVFTGECGECPHCKSEESNMCDLLRINTDRGVMISDNQSRFSIKGKPIYHFVGTSTFSEYTVLHAGCFGATVNVAKPKPGSSIAIFGLGAVGLAAAEGARISGASRIIGVDLVSSRFEEAKKFGVNEFVNPKDHDKPVQEVIAEMTNGGVDRAGWGVAVLVGVPNKDDAFKTHPVNFLNERTLKGTFYGNYKPRTDLPNVVEKYMKGELELEKFITHTVPFSEINKAFDYMLKGQSIRCIIRMEE
LjCAD5	MSNTAGQVIKCRAAVSWEAGKPLVIEEVEVAPPLAGEVRLKILYTSLCHTDVYFWEAKGQTPLFPRIFGHEAGGIVESVGEGVTHLKPGDHALPVFTGECGECPHCKSEESNMCDLLRINTDRGVMISDNQSRFSIKGKPIYHFVGTSTFSEYTVLHAGCLGATVNVAKPKPGSSIAIFGLGAVGLAAAEGARISGASRIIGVDLVSSRFEEAKKFGVNEFVNPKDHDKPVQEVIAEMTNGGVDRAVECTGSIQAMISAFECVHDGWGVAVLVGVPSKDDAFKTHPVNFLNERTLKGTFYGNYKPRTDLPNVVEMYMRGELELEKFITHTVSFSEINKAFDYMLKGESIRCIIRMEE
LjCAD6	MSTTAGQVIKCRAAVSWEAGKPLVIEEVEVAPPQAGEVRLKILYTSLCHTDVYFWEAKGQTPLFPRIFGHEAGGIVESVGEGVTHLKPGDHALPVFTGECGECPHCKSEESNMCDLLRINTDRGVMISDNQSRFSIKGKPIYHFVGTSTFSEYTVLHAGCVAKINPAAPLDKVCILSCGICTGFGATVNVAKPKPGSSVAIFGLGAVGLAAAEGARISGASRIIGVDLVSSRFEGAKKFGVNEFVNPKDHDKPVQEVIAEMTNGGVDRAVECTGSIQAMISAFECVHDGWGVAVLVGVPNKDDAFKTHPVNFLNERTLKGTFYGNYKPRTDLPNVVEMYMRGELELEKFITHTVSFSEINKAFDYMLKGESIRCIIRMEE
LjCAD7	MGSKLMHAVQYNSYGGGPSALKQVEVPIPAPSKDEVLIKLEAASINPFDWKVQIGKLRPLLPRKFPYIPGTDIAGEVVEIGQGVKKFKPGDKVVGMVNPFSGGGALAEFAVVKEFLTASRPSEIKASECAGLPVAGLTALQALTQSIGIKLDGSSERKNILITAASGGVGHYAVQLAKLGNTHVTATCGARNVELIKSLGADEVLDYKTPAGTALKSPSGKKYDGVVHCAEGFPWSTFEPNLSVNGKVVDITPTLSSMATFALKKLTFSKKQLVPLLLVPKGKDLQYLVDLVKEGKLRTVIDSKYPLTKAADAWAKSIDGHATGKIVLSSKCAQ
LjCAD8	MAGPELTNGKTSLSFFKPSHETRGKTITCKAAVAYGPGDPFVVEQVLVHPPQKMEVRIKILYTSICHTDLSAWQGENESQRAYPRIFGHEASGVVESVGEGVSDIKEGDTVVPIFNGECGECKFCKCDQTNMCENFGVNPMRKVMFGDGKSRFSTVDGKPIFHFMNTSTFADYTVVDSACVVKLRPEPRLSLKNLTLLSCGVSTGIGGAWNTANVQAGSSVAIFGLGAVGLAVAEGARARGASKIIGVDINPEKFIRAQEMGITDFINPRDEEKPVHEIISEMTEGGVHYSFECTGNLDVLRESFLSTHEGWGLTVMLGIHASPKLLPFHPMEFFNGRRIVGSVFGDFKGKSQLPHLATECIHKDVKLENFITHELPFEEINKAFDLLITGKSLRCLLHL
LjCAD9	MCSTAGKVIKCRAAVAWEAGKPLVIETIEVAPPQRGEVRLKILFNSLCRTDVYWWDAKGQTPLFPRILGHEAAGIVESVGEGVTHVKPGDSALPVFTGECGECSHCKSSGSNMCELLRINTDRGVMLSDGKTRFSKNGQPIYHFVGTSTFSEYTVVHAGCVAKISPAAPLDKVCVVSCGYCTGFGATVNVAKPEPNSTVAVFGLGAVGLAAAEGARLSGASRIIGVDLVPGRFEQAKKFGVTDFVNPKDHDKPVQQVIVEMTNGGVDRAIECTGNIQATISAFECLHDGWGVAVIVGVPTKDAEFKTHPINFMEGRTLKGTFYGNFKTRSDIPSVVEKYMNKELELEKFITHSVPFSEINKAFEYMLKGEGIRCLIRMKE
LjCAD10	MSASIWTCIHTMPSKSQVITCKAAICWGLGEPVTVEEIQVDPPKATEVRVKMLCASICHTDITSIHGFPHGIFPLALGHEGVGIVESVGDQVTNLKEGDMIIPTYIGECQECENCVSGETNLCMKYPIALSGMMPDNTSRMSIRGQRLSHVFSCATWSEYMVIDASYPLKVDPTIDQAHASFISCGFSTGFGAAWKEAKVKSGSSVAVFGLGTVGLGAISGAKMQGATKIIGIDKNYMRREKGEAFGMTHFINPGDSGKSLSELVKELSGGVGVDYSIECTGAPPLLTESVAATKVGTGKTIAVGMAPEPVVPFGLLALLFGRTLKGSAFGGIKTTTDLSIIANKCLKQEFPLQELFTHEVPLSDVDKAFELLKQPDCVKIIIKM
LjCAD11	MASQPEMEHPKKAFGWAARDSSGVLSPFKFSRRETGEKDVTFKVLYCGICHSDLHMIKNEWGSSVYPLVPGHEIAGVVTEVGSKVQKFKVGDRVGVGCMVNSCRSCQSCADNLENYCPKMILTYAAKNVDGTITYGGYSDLMVSDEDFVIRIPDNLPLEAAAPLLCAGITVYSPLKYYGLDKPGLHVGVVGLGGLGHMAVKFAKALGAKVTVISTSPNKKTEAIEKLGADSFVVSREQDQMKAVMGTFDGIIDTVSAVHPLLPLISLLKPHGKLVMVGAPEKPLEVPVFSLLGGRKTIAGSMIGGIKETQEMIDFAAKHDVKPEIEVIPMDYVNTAMERLLKADVKYRFVIDIGNTLKASSSI
LjCAD12	MKTMKTMHAVQYDAYGGGLKHVEVPVPTPKKNEILLRLEATSINPIDWKMQKGLLLRPLLPPSFPHIPCGDVAGEVVEVGAQVKDFKVGDKVIAILLSQLGGGLAEFAVARESFTAARPSQVSAAEAAGLPVAALSAHNALTQIAGLKLDGTDLPKNILVTAASGGVGSYAVQLAKLGNTAHVTATCGARNIELVKSLGADEVLDYATPQGAALSSPSGKKYDIVIHCATGIPWSTFDPNLTPNGVVVDLTPGVRTLISFALKKLTFSKKKLVPFIVNIKREGMEHLAQMVKDGKLKTIIDSKFPLSKAEDAWAKSIEGHATGKIIVEP
LjCAD13	MGKGGMSLDDHGGEEQENMAAWLVAINTLKIQPFKLPTLGPHDVRVRMKAVGICGSDVHYLKKLRCADFIVKEPMVIGHECAGIIEAVGAEVKSLVPGDRVAIEPGISCWRCDHCKLGSYNLCPDMKFFATPPVHGSLANQIVHPADLCFKLPDNVSLEEGAMCEPLSVGVHACRRANIGPETNVLIMGAGPIGLVTMLAARAFGAPRIVIVDVDDHRLSVAKTLGADDIFKASTNIQDVAEEVKQIHKVMGTGIDVTFDCAGFDKTMSTALTATKPGGRVCLVGMGHSEMTVPLTPAAAREVDVIGIFRYKNTWPLCLEFLRSGKIDVKPLITHRFGFSQKEVEEAFETSARGGNAIKVMFNL
LjCAD14	MATQQPEFEHPKKAFGWAARDTSGLLSPFNFSRRETGEKDVAFKVLYCGICHSDLHIVENDFGMSTYPLVPGHEIVGVVTEVGSRVHKFKVGDKVGVGCLIDSCHSCQNCVENLENYCPQLILSQGGAKHKDGTTTYGGYSDSMIADEHFVIGIPDEFPLDAAAPLLCAGITVYSPLKYFGLDKPGLHIGVVGLGGLGHLAVKFAKAFGANVTVISTSPNKQKEALENLGVDSFLISHDQDQLQAAIGTLDGIIDTVSASHSLLPLIGLLKSHGKLIMVGLPDKTLELPLIPLIKGRKIIAGSMIGGIKETQEMMEFAAEHNVKPDIEVIPIDYVNKAMERLHKADVKYRFVIDIGNSLKPSF
LjCAD15	MASTPYSNIPSQTKAWVYSQYGDIEEILKFDPNVLIKVEAAALNPVDSKRALGHFKDIDSPLPTVPGYDVAGVVVKVGSQVKKLKVGDEVYGDVNEITLDHPKTVGSLAEYTAAEEKVLAHKPSNLSFIEAASLPLAIITAYQGLETAQFSAGKSILVLGGAGGVGSLVIQLAKHVFEASKIAATASTGKLEFLRKLGADLPIDYTKENFEEVSEKFDVVYDAVGQSDRALKAVKEGGKVVTILPPGTPPAIPFLLTSDGAVLEKLQPYLESGKVKPILDPKSPFPFSQTVEAFSYLNTSRATGEVVIYPIP
LjCAD16	MASTPNIPSHTKAWVYSEYGNIEHILKFDPNVPTPDIKENQVLIKVVAAALNPVDYKRALGYFKDFESPLPTVPGYDVAGVVVRVGSQVKKFKVGDEVYGDINEKALDPKTSGTLVEYTAAEEKVLAHKPSNLNFIEAASLPLAIITAYQGLETAEFSAGKSILVLGGAGGVGTLAIQLAKHVFGASKVAATASTAKLELLKKLGADLPIDYTKENFEELSEKFDVVYDAVGQSERALKAIKEGGKVVTILPPGTPPAIPFILTSDGAVLEKLQPYLESGKVKPILDPKSPFPFSQAVEAFAYLNTNRATGKVVIYPIP
LjCAD17	MSSSTSTPQVITCKAAVAWGAGEPLVIEEVQVSPPQPMEIRVKVVCTSLCRSDISAWESHPIFPRIFGHEASGIVESVGLGVTEFKEGDHVLTVFIGECMECKPCTSGKSNVCQVLGLERNGLMHSDQKTRFSIKGKPVYHYCGVSSFSEYTVVHSGCAVKVSPNAPLEKICLLSCGVAAGLGAAWNVADVSKGSTVVIFGLGTVGLSVAQGAKLKGASRIIGVDNNPQKCENAKAFGITEVVDPNSYEEPIAQVINRITDGGADFSFECVGDTDMITTALQSCCDGWGLTVTLGVPKVKPVMSAHYGLLLMGRTLKGSMFGGWKPKSDLPSLVDKYVNKEIQIDDYITHNLQFDEINKAFTLMREGKCLRCVMHMPR
LjCAD18	MAGKMMHAVQYDAYGGGAAGLKHVEVPVPSPKKNEVLLRLEAASINPVDWKIQKGVLRPLFLPRSFPHIPCTDVAGEVAEVGPQVKDFKVGDKVIAKLSTQYGGGLAEFAVASETLTAARPSQVSPAEAAGLPIAGLTARDALTQIAGVKLHETGQPKNILVTAASGGVGSYAVQLAKLGNNHVTATCGARNIDFVKGLGADEVLDYKTPEGAALRSPSGRKYDAVIHCTTGIPWSTFDPILTERGVVVDLTPNGSSFMTFALKKLTFSKKQLVPFFVTVKREGLEYLTQLVKDGKLKTIIDSKFPLSKAEDAWAKSIDGHATGKIIVEP
LjCAD19	MNTQKAWFYEEYGPKEVLKLGSLPIPTPQNKQLLVQVHAAALNPIDFKRRLRPIFPSDFPVVPGCDMAGVVIGKGADVAKFDIGDEVYGNIQDFNAEEKPKQLGTLAQFIVVEESLVARKPKCLSFEEAASLPLAVQTAIEGFTTASYKKDQTIFVLAKHLYGAPYVVATTSTPKVEFVKQLGADKVVDYTKIKYEDIEEKFDFLYDTVGDCQKSVVVAKDDAAIVDITWPPSHPRAVYSSLTVSGESLEKLEPYLERGELKAVIDPTGPYHFDNVIEAFRYLETGRAWGKVVISCFPLGDPHHSPILSGAKTNIGENGNGFSEDVCLK
LjCAD20	MALLLRSLPAKALKAPFNLKSTLIRRGVGFQSLTTRAFSSAAVSPPSKAIVYDSHGQPDAVTKLVEVAPVEVKDNDVCVKMLAAPINPSDINRIQGVYPVRPELPAVGGYEGVGEVLSVGSAVTSFAPGDLVIPSPPSFGTWQTYIVKNQSVWHKVDKGVPLEYAATITVNPLTAFLMLEHCISLNSGDAIVQNGATSMVGQCVIQLAKSRGIHNINIIRDRPGVDEVKERLKDLGADEVFTEKELEVKNVKSLLGGIPEPALGFNCVGGNAASLVLKFLRQGGTMVTYGGMSLKPVTVSTSSFIFKDLSLRGFWLQKWLSTEKAEESRGMIDKLLGLVQDGKLKYKMELTPFNDFNTALDKALGKLGSQPKQVIKF
LjCAD21	MANSSSEVITCKAAICWGVGKPVTVEEIQVDPPKATEVRVKMLCASVCHTDITSTQGFPGVYPVVLGHEGVGVVESVGDQVKSLKEGDVVIPTYIGECQECENCVSGKTNLCLTYPVRLTGLMPDNTSRMSIRGQRLHHVLSCATWSEYMVADVNYVLKVDPSIDPAHASFISCGFSTGFGAAWKQAKVESGSSVAVIGLGAVGLGAISGAKMLGATKIIGIDKNEMKREKGEAFGMTHFINPGDSTKSVSELVKELSGGRGVDYSFECTGVPPLLTESLEATKVGTGETIAIGVGTEPIVPFGIGSILYGRTLRGSVFGGLKTISDLSIIANKCQKEMLCASVCHTDISSTQGLSDNFPLAPGHEGVGVVESVGDQVKNLKEGDVVIPTHIGECQECE…
LjCAD22	MYSLGKLRGAFQYLHLQNNALLQSFVLTSNMSSTAGKAITCKAAVAWEAGKPLKIENVEVAPPQEKEVRIKVKYSSLCHTDLHFWEAKGMPPMFPRIFGHEASGVVESVGHGVSDLKPGDHVLPVFMGECGECPHCKSEDSNMCDLLRIDPVREVMISDGKSRFSINGKPVSHFVGTSTFSQYTVAHSGCVVKIDPTAPLDKVCILSCGISTGLGAVLNVAKPKKGSSIAIFGLGAVGLAAVEGARIAGASKIIGVDLNPDRYKEAKKFGLTDFVNPKDHEKPIDEVLKEMTNGGVDRSVECTGNVNAMMSALDSVHDGWGLAILVGVPSRDTVFKTSPYSFLDGKTLTGTAFGDYKPKTGLPSVVDLFMSNKLELDKFITHRVPLSEINKAFDYMIKG…
LjCAD23	MAKSPESELPLKAFGWAARDTSGVLSPFHFSRRENGDDDVAIKILFCGVCHSDLHTIKNDWGFTTYPVVPGHEIVGVVTKTGNNVTKFKVGDKVGVGVIVDSCKSCENCDQDLENYCPQPVYTYNSPYNGTRTNGGYSDFVVVHQRYVLQFPDNLPLDAGAPLLCAGITVYSPMKYYGMTEPGKHLGVAGLGGLGHVAIKFGKAFGLKVTVISTSPNKEAEAIEKLGADSFLVSTDPAKMKAALGTIDYIIDTISASHSLIPLLGLLKLNGKLVTVGLPGKPLELPVFPLVAGRKLVGGSNFGGIKETQEMLEFSAKHNIAADIELIKIDEINTAMERLSKADVKYRFVIDVANSFSSL
LjCAD24	MASSLIRRTITTNIKKLPLLSSPSCNNNWVSHHSSIHKAMAVSFHSEAVAGGGAGLPSYMRGAVFWEPNKPLTIEEFHMPRPKAGEVLIKTKACGVCHSDLHVMKGEIPFASPCVVGHEITGEVVEHGALSDGTIIARLPVGSRVIGAFIMPCGNCSYCSKGHDDLCEAFFAHNRAHGTLYDGETRLFLRSSGKPIFMYSMGGLAEYCVVPANALAVLPHSMPYIESSVLGCAVFTAYGAMAHGANVRPGDSVAVIGTGGVGSSCLQIARAFGASDIIAVDIQDEKLQKAKTLGATHTINSAKEDPIQKIIEITGGKGVDVAVEALGRSQTFSQCVQSVKDGGKAVMIGLAQAGTLGEVDINRLVRRKIQVIGSYGGRARQDLPKLIRLAETGIFNLDN…
LjCAD25	MSTEGVDEDCLGWAARDASGTLSAYKFSRRALGNDDVYVKITHCGVCYADVIWTKNTFGDSKYPLVPGHEIAGIVEKVGSNVHRFNVGDHVGVGTYVNSCRECEYCNDRQEAYCEKGFVNTFNAVDTDGTITKGGYSSYIVVHERYCFMIPKDYPLASAAPLLCAGLTVYTPMMRHKMNQPGKSLGVVGLGGLGHMAVKFGKAFGLNVTIFSSSIHKKEEALSLLGADKFVVSSDQEQMMALTKSLDFIIDTASGDHPFDPYMTLLKTSGVLVLVGFPSEVKFSPANLNLGMKSISGSITGGTKETQDMIDFCAANRIYPNIEVIPVQYANEALQRVINRDVKYRFVIDIENSLKT
LjCAD26	MEIKAGLSALVTGGASGIGKGLALALAEKGVFITIVDFSEERGREVATLVEKINSKFHSKLEHPSAIFVKCDVSNSRDLAAAFEKHLLTYGGLDICINSAGIGNPIPFNKDQTDGTRSWRYTVDVNFTAVIDCTRLAIKTMEAAKRPGAIINLGSASGLYPMYADPIYSGSKGGVVMFSRSLRLYKRQGIRVNVLCPEFVETEMGLKVDSKLIGLMGGFVPMEMVVKGAFELITDESKAGHCLWITNRRGMEYWPTPSEEAKYLTRSARFRRRSEFKAPSVKLPESFEKIVVQTLTHNFRNATSIVRTPLRLPVKPNHILVKILYAGVNASDVNFSSGRYFGGNNSDTASRLPFDAGFESVGIIAAVGDSVTDLKIGMPCALMNFGSYAEFVMVPSKHA…
LjCAD27	MFLSAALSSTTSHLTILPSLITSTTSPLSRRFSFTFLENRNPTTTTTLFPYKQRLLVKSQATAPASSEAVKVSPVPSEMKAWVYGEYGGVDVLKFDSNVAVPDLKEDQVLVRVVAAALNPVDAKRRQGKFKATDSPLPTVPGYDVAGVVVKVGSEVKEFRVGDEVYGDVNEKALEGPKQFGSLAEYTAVEEKLLAPKPKNLDFAQAASLPLAIETAYEGLERTGFSSGKSILVLNGSGGVGSLVIQLAKQVFGAARVAATSSTRNLELLKSLGVDLAIDYTKENFEDLPEKFDVVYDAIGQCDRAVKAIKEGGSVVALTGAVTPPGFRFVVTSNGTVLRKLNPYLESGKVKPIVDSKGPFPFTQLAEAFSYLETNRATGKVVIHPIP
LjCAD28	MAQTTPNHTQTVSGWAAHDTSGKITPFTFKRRENGVNDVTFKILYCGICHTDLHYAKNEWGITNYPVVPGHEMIGVITKVGSAVKGFKEGDRVGVGCLAATCLDCEHCNDDQENYCEKLQFSYNGVFWDGSITYGGYSSMMVADYRYVVHIPENLPMDAAAPLLCAGITVFSPLKDHDLVSSPGKKIGVVGLGGLGHIAVKFGKAFGHHVTVISTSPSKEAEAKQRLGADDFILSTNQQHLQSARRSLDFVLDTVSAEHSLLPLLELLKVNGTLFIVGAPDKPLQLPAFPLIFGKRSVKGGIIGGIKETQEMLDVCGKHNITCDIELITPDRINEAMERLAKNDVRYRFVIDIAGSSNN
LjCAD29	MATRGQVITCKAAVAWEPNKPLTIEDVDVAPPQAGEVRVQILYTALCHTDAYTWSGKDPEGLFPCILGHEAAGIVESVGEGVTEVQPGDHVIPCYHAECGECKFCKSGKTNLCGKVRSATGVGVMLSDRKSRFSVNGKPIYHFMGTSTFSQYTVVHDVSVAKIDPKAPLEKVCLLGCGVPTGLGAVWNTAKVEPGSIVAVFGLGTVGLAVAEGAKAAGASRIIGIDIDSNKFERAKNFGVTEFINPKEHEKPIQQVIVDLTDGGVDYSFECIGNVSVMRAALECCHKGWGTSVIVGVAASGQEISTRPFQLVTGRVWKGTAFGGFKSRSQVPWLVSKYLNKEIKVDEYITHNLTLVEINKAFDIMHEGGCLRCVLAMHD
LjCAD30	MGSLEAERTTVGWAARDPSGILSPYTFTLRNTGPDDVYIKVHYCGVCHTDVHQVKNDLGMSNYPMVPGHEVVGEVLEVGSDVTRFTVGEIVGAGLLVGCCKKCTACQSDIEQYCKKKIWNYNDVYVDGKPTQGGFAETIIVEQKFVVKIPEGMAPEQVAPLLCAAVTVYSPLSHFGLKESGLRGGILGLGGVGHMGVIIAKAMGHHVTVISSSDRKKKEAIEDLGADAYLVSSDTTSMQEAADSLDYIIDTVPVGHPLEPYLSLLKLDGKLILMGVINTPLQFITPMVMLGRRSITGSFIGSIKETEEMLEFWKEKGLTSMIEIVNMDYINKAFERLEKNDVRYRFVVDVKGSKLIDQ
LjCAD31	MATEGQPIRCKAAVARAAGEPLVIEEIVVAPPMPREVRIRIICTSLCHSDVTFWKLLDFFPRILGHEAVGVVESVGKDVTEVTKGDVVIPIYLPDCGECTDCKSTKSNRCTNFPFKVSPSMPRDGTTRFTDLNGEIIHHFMFISSFSEYTVVDVANVTKIDPEIPPDRACLLSCGISTGVGAAWRTASVEPGSTVAIFGLGSIGLAVAEGARLCGATRIIGVDVNPGKFEMGKKFGLTDFVNSRECGNKPVSQVIIEMTGGGADYSFECVGMASLVHEAFASCRKGWGKTIVVGVDKPGAMLTFSSSEVLHDGKTLMGSLFGGLKPKTHVPILLKRYMDKCCRQRERERHSFCCC
LjCAD32	MSSEGASEECLGWAATDTSGVLSPYKFSRRAVGDDDVYVKISHCGVCYADVAWTRNTLGNSVYPCVPGHEIAGIVTKVGSNVHGFSVGDHVGVGTYVNSCRDCEFCDDGLEHHCVKGSVFTFNGVDHDGTITKGGYSKFIVVHERYCFLIPKSYPLASAAPLLCAGITVYSPMMRHKMNQPGKSLGVIGLGGLGHMAVKFGKAFGLNVTVFSTSISKKEEALSLLGADRFVVSSDQEEMRALAKSLDFIVDTASGPHSFDPYMALLKSFGVLALVGFPGEIKIHPGLLIMGSRTVSGSGVGGTKEIRDMIEFCVANEIHPNIEVVPIQYANEALDRVIKKDVKYRFVIDIENSLN
LjCAD33	MEHKLPPTATTEGQPIRCKAAVARKAGEPLVIEEIIVAPPLSREVRIHIICTSLCHVDLTFWKMQDPPGFFPRILGHEAVGVVESVGEGVTEVTKGDVVVPIFLPDCGECVDCKSTKSNLCSNFTFEVSPWLLRHGATRFTDLNGEIIYHFMFVSSLSEYTVVDIANVTKIDPEIPPERACLLTCGIGAGVGAAWRTADVEPGSTVAIFGLGSIGLAVAEGARLCGATRIIGVDVSPDKFETGKKFGVTDFVNAGESGNKPVSQVIIEMTGGGADYCFECVGMASSVHEAFASCRKGWGKTIVLGKDKPGARLSLSSSEVLHDGKSLRGNLFGGLKPKSHVSILLKRYMDKELQLDKFVTHEMDFKDINKAFDLLSKGQCLRSVIWMNK
LjCAD34	MKAVVITTPGGPQVLQLQDVEDPHLGDGEVLIRVHATALNRADTLQRKGAYPPPKGASSYPGLECSGTVESIGKHVSRWKIGDQVCALLAGGGYAEKVAVPQEQILPVPPGVSLTDAASFPEVACTVWSTIFMMSRLTQGETLLIHGGSSGIGTFAIQIAKYRGARVFVTAGSEEKLAFCKGIGADVGINYKTEDFVARVKEETGGQGVDVILDCMGASYYKRNLDSLNFDGRLFIIGFQGGTSTEVDLRPLVAKRLTVQGAGLRNRSIENKAVIVTEVEKNVWPAIAEGKVKPVIYKSFPLSEAAEAHQLMESSHHIGKILLLT
LjCAD35	MISNLTSPQGCHLYSIVTYSPPSPFNTDTTGCFNSSCVFAMEDKLARTSEGQPIRCKAAVCRKPGEPLTIEEIMVAPPMPREARIRIICTSLCHSDITFWKIEDPPAIFPRILGHEAVGVVESVGEDVTEVTKGDMVVPIFIPDCGECVDCKSTKSNVCSKFPFKVSPWMPRYDNTTRFTDLKGEIIHHFLFVSSFSEYTVVDIANLTKIDPAIPPNRACLLSCGVSTGVGAAWRTAGVEPGSTVAIFGLGCIGLAVAEGARLCGATRIIGVDVNPEKFEIGKKFGLTDFVHAGECEKKSASQVIIEMTGGGADYCFECVGMTSLVQEAYASCRKGWGKTIVLGVDKPGSKLILNSSEVLHQGKSLMGSLFGGLKPKSHVPILLKRYMDKELRLDEFVT…
