# Supplementary material for: Comparative genome-wide analysis of CAD (Cinnamyl Alcohol Dehydrogenase) gene family in Medicago truncatula and Lotus japonicus and their expression profiles in response to various abiotic abiotic stresses
Source: PLoS One. 2026 Jul 21;21(7):e0353726. doi: 10.1371/journal.pone.0353726 (PMC13387551; doi:10.1371/journal.pone.0353726)
Supplement: S1 File — Phylogenetic tree sequences of CAD proteins. S2 Data. 2000 bp sequences of MtCAD and LjCAD gene families. S3 Data. Peptide sequences of MtCAD and LjCAD. S4 Data. CDS of MtCAD and LjCAD. S5 Data. Genomic sequences of MtCAD and LjCAD. S6 Data. Exon and intron counts of MtCAD and LjCAD.S7 Data. KaKs ratio of MtCAD and LjCAD. S8 Data. CARE of MtCAD and LjCAD. S9 Data. GO of MtCAD and LjCAD. S10 Data. PPI of MtCAD and LjCAD. S11 Data. PPI of MtCAD and LjCAD. S12 Data. MicroRNA of MtCAD and LjCAD. S13 Data. Tissue specific expression of MtCAD and LjCAD. S14 Data. Abiotic stress expression of MtCAD and LjCAD. (ZIP) [file pone.0353726.s001.zip › Supporting Information/Supplementary data/S4 Data. CDS of MtCAD and LjCAD.xlsx]

## Sheet: A
MtCAD1	ATGGCTAAGACTACTCCTAACCACACACAAACTGTATCTGGTTGGGCAGCTCATGATTCTTCCGGCAAGATTACCCCATACACCTTCAAAAGAAGGGAGAACGGTGGTACTGATGTGACTATAAAGATATTGTATTGTGGAATTTGCCATACTGATGTCCATCATGCCAAAGATGACTGGGGCATTACTATGTACCCTGTTGTTCCAGGGCATGAGATCACAGGGGTTATAACTAAGGTTGGTAGTGATGTGGAGGGATTCAAAGATGGAGACAAAGTGGGTGTGGGGTGTTTGGCTGCTTCATGTTTGGACTGTGAGTACTGCAAAACAGATCAAGAGAATTACTGTGAGAAGTTGCAGTTTGTATACAATGGTATTTTCTGGGATGGTAGCATCACC…
MtCAD2	ATGGCTACTCAAGGACAAGTTATCACCTGCAAAGCTGCGGTGGCCTGGGAACCCAACAAACCACTGATCATCGAGGACGTTCAAGTGGCTCCACCTCAGGCTGGTGAGGTTCGAATCCAAATTCTTTTCACTGCTCTCTGTCACACCGATGCTTACACTTGGAGCGGCAAGGATCCTGAAGGTCTTTTCCCATGTATACTTGGTCATGAAGCTGCTGGGATTGTGGAAAGTGTTGGAGAAGGTGTTACTGAAGTTAAGCCAGGGGATCATGTCATCCCTTGTTACCAAGCTGAATGTGGAGAATGTAAGTTTTGCAAATCAGGCAAAACCAATCTTTGTGGCAAAGTTCGTTCTGCAACTGGAGTTGGAGTCATGATGAGTGATCGCCAGAGTCGCTTC…
MtCAD3	ATGGGTAGCATTGAAGTGGCAGAGAGAACAACAGTAGGATTAGCTGCAAAAGACCCTTCCGGAATTCTCACTCCATACACATACACTCTCAGAAACACAGGACCGGATGATGTTTACATCAAAATTCATTACTGTGGAGTCTGCCATTCTGATCTTCACCAAATCAAAAATGATCTTGGCATGTCCAATTATCCTATGGTTCCCGGGCATGAAGTGGTTGGTGAGGTACTAGAGGTGGGTTCAAATGTTACAAGGTTCAAAGTGGGAGAAATTGTGGGAGTTGGTCTTCTCGTTGGTTGTTGCAAAAGCTGCAGAGCATGTGATTCTGAGATTGAGCAATACTGTAACAAGAAGATCTGGTCTTACAATGATGTTTACACTGACGGCAAGATCACTCAG…
MtCAD4	ATGTCAAAATCTGATGAAAATGTAAGGACTAATGACATATTTAAACCTAATTTAAATCAACATTTGCACTCGTGGACACAAAATAAAAGTCAGACTTCACACAGCAAAGACCAAAGAGCTGTTTTTGTTTTGTCTGTCTTCTTCTCCGAAGCTATGAGTTCTGAAGGTGTTGGTGAAGATTGCCTTGCATGGGCAGCAAGAGATGCATCTGGTGTTCTGTCGCCTTACAAATTCAATCGAAGGGAGCTCGGGAGTGAAGATGTTTATGTTAAAATTACACACTGCGGTGTTTGTTATGCTGATGTAATTTGGGCAAAGAATAAACATGGGGATTCAAAGTATCCTGTTGTACCCGGACACGAGATTGCTGGGGTTGTGGCAAAGGTTGGTCCCAATGTC…
MtCAD5	ATGAAGGCTATTGTAATAACAACACCAGGTGGACCTGAAGTTCTACAACTTCAAGAGGTTCAAGACCCTCAACCTAAAGACAATGAAGTACTCATCAGAGTCCATGCCACTGCCCTTAACAGTGCCGACACCGTTCAGAGGAAAGGCTTTTACCCTATCCCTCAAGGTGCAAGCCCCTATCCAGGTCTTGAATGTTCCGGAACTATTGTATGCGTTGGTATAAACGTTTCCAAGTGGAAAATTGGTGATCAGGTATGTGCTCTTCTAGCTGGAGGTGGTTATGCTGAGAAAGTAGCAGTTCCTGAGGGACAAGTTCTTCCGGTTCCACCTGGGATTTCTCTGAAGGATGCAGCTAGTTTTACTGAGGTTGCATGTACTGTGTGGTCGACTATTTTTATG…
MtCAD6	ATGAAGGCAATTGTAATAACAAAACCAGGTGAACCTGAAGTTCTACAACTTCAAGAGGTTCAAGACCCTCAAATCAAAGACGATGAAGTCCTCATCAAAGTTCACGCCACTGCCCTTAACAGAGCTGATACCCTTCAGAGGAAAGGCGCTTATCCTCCCCCTCAAGGTGCTAGCCCTTATCCAGGTCTTGAATGTTCCGGAATTATTGAATTCGTTGGCAAAAACGTCTCCAAGTGGAAAATTGGTGATCAGGTATGTGCTCTTCTAGCTGGAGGTGGATATGCTGAAAAAGTTGCTGTTGCTGAGGGACAAGTTCTTCCGGTTCCACCCGGGATTTCTCTGAAGGATGCAGCTAGTTTTCCTGAGGTTGCATGTACTGTGTGGTCAACTATTTTTATG…
MtCAD7	ATGTTACGATCACTGAGTCACAAACCCTCCCCCTCTTCACTCTTCAACTTCACCTCACTTCGCAGCAGAATTCTAAACACCCACACGCATGCATTCTCCTCCGCCGTATCACCACCGTCAAAAGCAATCATATACGAATCCCACGGCCAACCCGACGCAGTAACAAAGCTAGTCGACATTCCGGCGACGGAAGTTAAAGAGAATGATCTGTGCGTCAAGATGCTAGCAGCTCCAATTAACCCTTCCGATATTAATAGAATACAAGGTGTTTATCCTGTGAGGCCGGAACCACCTGCAGTTGGTGGTTACGAAGGTGTTGGAGAGGTTCACTCCGTTGGCTCCGCCGTAACTTGTTTCTCTCCCGGTGATTGGGTTATTCCTTCTCCACCTTCTTTCGGG…
MtCAD8	ATGGCAGCAACATCAAGTGAAGGAGAAGGGAAACCTATAAGATGCAAAGCGGCGGTTGCAAGAAGACCTGGTGAGTCACTGGTGATTGAAGAGATCATGGTGGCACCACCAATGCCACGTGAAGTTCGGATCCGTATCATATGTTCCTCTATCTGCCACATCGATCTCACTTTTTCCGACATGCAGGACCCTCCTGGCTTTTTTCCAAGAATTCTGGGCCACGAGGCAATTGGGGTTGTGGAAAGTGTTGGGAAGAATGTAACTGAAGTTACAAAAGGAGATGTGGTTATTCCAATTTTTCTACCAGATTGTGGAGAGTGTATAGATTGCAAATCAACCAAGAGCAACCTTTGTACTAATTTCCCGTTCAAAGTTTCTCCTTGGATGCCTAGACATGAG…
MtCAD9	ATGTCGAGTACAGCTGGTCAAGTCATCAAATGCAAAGCTGCGGTTGCATGGGAGGCAGGGAAGCCACTGGTGATGGAGGAAGTGGAGGTGGCGCCACCGCAGGCCGGTGAAGTCCGTCTCAAGATACTCTTCACCTCTCTTTGTCACACTGATGTTTACTTCTGGGAAGCTAAGGGTCAAACTCCATTGTTTCCTCGTATCTTTGGTCATGAAGCTGGAGGGATTGTGGAGAGTGTAGGTGAGGGTGTGACTCATCTGAAACCAGGGGATCATGCCCTGCCTGTATTCACAGGGGAGTGTGGGGACTGTCCACATTGTAAGTCAGAGGAAAGCAACATGTGTGATCTTCTTAGGATCAACACTGACAGGGGTGTTATGATCAATGACAATCAGTCAAGA…
MtCAD10	ATGTCGAACACTACTACTGGTCAGGTGATCAAGTGCACAGCTGCGGTTGCATGGGAGGCGGGGAAGCCACTGGTGATGGAAGAAGTAGAGGTGGCACCACCGCAGGCCGGTGAAGTCCGTCTCAAGATACTCTTCACCTCCCTTTGTCACACCGATGTTTACTTCTGGGAAGCTAAGGGTCAGACTCCATTGTTTCCTCGAATATTTGGTCATGAAGCTGGAGGGATCGTGGAGAGTGTAGGCGAGGGTGTGACACATCTAACACCAGGCGATCATGCCCTGCTTGTATTCACAGGGGAGTGTGGGGACTGTCCACATTGTATGTCGGAGGAAAGCAACATGTGTGATCTTCTTAGGATCAACACTGACAGGGGTGTTATGATCAATGACAACCAGTCA…
MtCAD11	ATGTCCAACACTGCTGGTCAGATCATCAAGTGTAGAGCTGCGGTTGCATGGGAAGCGGGGAAGCCGCTGGTGATGGAAGAAGTAGAGGTGGCTCCACCGCAGGCCGGTGAAGTCCGTCTCAAGATACTCTTCACCTCCCTTTGTCACACTGATGTTTACTTCTGGGAAGCTAAGGGTCAGACTCCATTGTTTCCTCGTATATTTGGTCATGAAGCTGGAGGGATTGTGGAGAGCATAGGCGAGGGTGTGACACATCTAAAACCAGGCGATCATGCCCTGCCTGTATTCACAGGGGAGTGTGGGGACTGTCCACATTGTAAGTCGGAGGAAAGCAACATGTGTGATCTTCTTAGGATCAACACTGACAGGGGTGTTATGATCAATGACAACCAGTCAAGA…
MtCAD12	ATGGAAGCGCTTTTGTGCAGAAAATTGGGTGACCCAACGGTGAGCGTGGAAGACGAAAACAGCCCAATAATCATATCCAAGAATCACCCAATCCCTCAATTGGATTCTCCTACATCGGTTAGAGTTAGGATCAAAGCCACAAGCTTGAATTTCGCTAATTACTTGCAGATTCTTGGCAAGTACCAGGAGAAACCTCATTTGCCATTCATTCCTGGATCCGATTTTTCAGGCATCGTTGATTCCGTTGGTTCAAATGTTACCAATTTCCGTGTTGGGGATCCTGTTTGTTCCTTTGCTGCTCTTGGATCGTATGCTCAATATCTAGTTGTTGATCAGACCCAATTGTTTCGCGTACCGGAGGGCTGTGATTTGGTTGCTGCTGGAGCACTTGCTGTGGCA…
MtCAD13	ATGCCGATCATCAGAAGCGTTACAAGGGAATATATTGGCAAGCCAATAAGATGCAAAGCTGCAATATGCAAAAAATCAGGTGAACCCCTTGTGATAGAGGAAGTTGAATTAGACCCACCTAAATCATGGGAAGTACGGATCAAAATTTTATGCACATCTCTCTGCCACTCTGATGTCACCTTTTGGAAAATGAATTCTTCAGCACCTACTGCTAGGTTTCCAAGAATTTTAGGACACGAAGCTGTGGGACTCGTGGAGAGTGTAGGGGAGAATGTGGAAGAAGTGAAAGAGGGGGACTTGGTCGTGCCAGTGTTCCTCCCAAACTGTGGTGAATGCATAGACTGCGGGAGCACAAAGAGCAACAATTGCACAAAGTTTGGGAACAAACCGATCCGTGAC…
MtCAD14	ATGTCATTGCGTTTGTCATCATTGTTGTTCAAACACCACAACCTTCTTCTTCATCACTCTCTACTACAAAAACCAACAACCCCTTTGACCAAAATCATCACTTCAAAATCATCATCACACATAACAAAATCATTTTCAACATCCTCAGAAATGGTGAAAGCTATTCGAGTTCATGAACTTGGTGGGCCACAGGTTATGAAATGGGAAGATGTTGAAATTGGTGAACCTAAAGAAGGAGAAGTTCGTGTGAAGAATAAAGCTATTGGTGTTAATTTTATTGATGTTTATTTTCGTAAAGGGGTTTATAATGCTCCTTCTTCACCTTTTACTCCAGGTATGGAAGCTGTTGGCATTGTGACCGCAGTGGGTTCTGGACCCACTGGTATACAGGTTGGAGAT…
MtCAD15	ATGAAGGCTATTGTAATAACAACACCAGGTGGACCTGAAGTTCTACAACTTCAAGAGGTTCAAGACCCTCAACCTAAAGACAATGAAGTACTCATCAGAGTCCATGCCACTGCCCTTAACAGTGCCGACACCGTTCAGAGGAAAGGCTTTTACCCTATCCCTCAAGGTGCAAGCCCCTATCCAGGTCTTGAATGTTCCGGAACTATTGTATGCGTTGGTATAAACGTTTCCAAGTGGAAAATTGGTGATCAGGTATGTGCTCTTCTAGCTGGAGGTGGTTATGCTGAGAAAGTAGCAGTTCCTGAGGGACAAGTTCTTCCGGTTCCACCTGGGATTTCTCTGAAGGATGCAGCTAGTTTTACTGAGGTTGCATGTACTGTGTGGTCGACTATTTTTATG…
MtCAD16	ATGGAGATCAAAGCTGGTTTGTCAGCACTCGTTACTGGTGGTGCTTCTGGAATCGGTAAAGGTCTTGTGCTAGCTCTTGCAGAGAAAGGTGTATTTATAACAATTGTTGATTTTTCTGAAGAAAAAGGAAGAGAAACCGCAACCCTTGTGGAGAAAATTAATACCAAGTTTCATCCTAACTTACACCATCCATCTGTCTTGTTTGTCAAATGCGACGTCACCAACTCAAGGGATCTAGCTGCTGCATTTGAGAAGCATGTTTCAACATATGGTGGACTAGACATTTGTATTGCCAGTGCGGGGATTAATAACCCTATTCCATTCGATAAGGACCCAACGGATGGCACTCGTTCGTGGAGACACACTCTTAATGTGAATTTTATTGCAGTTTTTGACACC…
MtCAD17	ATGGAGATCAAAGCTGGTTTGTCAGCACTCGTCACTGGTGGTGCTTCTGGAATCGGTAAAGGTCTTGTGCTAGCTCTTGCAGAGAAAGGTGTGTTTATCACAATTGTTGATTTTTCTGAAGAAAAAGGAAGAGAAACCGCAACCCTTGTGGAGAAAATTAATACCAAGTTTCATCCTAACTTACACCATCCATCTGTCTTGTTTGTCAAATGTGATGTCACCAACTCAAGGGATCTGGCTGCTGCATTTGAGAAGCACGTTTCAACATTTGGAGGACTTGACATTTGTATCATCAGTGCGGGGATTGAAAACCCTATACCATTCGATAAGGATCAAACGGATGGCACTCGTTCCTGGAGACACACTCTTAATGTGAATTTTATTGCTGTTTTTGACACC…
MtCAD18	ATGGGATCACAACCTCAATTTGAGCATCCAAATAAGGCCTTTGGTTGGGCAGCAAGAGACCAATCTGGTCTTCTCTCCCCTTTCAATTTCTCCAGAAGGGAAACAAATGAAAAAGATGTGTCACTCAAAATATTGTTTTGTGGAATATGTCACACAGATCTCCACATGATTAAGAATGAATGGGGCATATCCACCTATCCACTAGTTCCTGGACATGAGATTGTTGGTATAGTGACAAAAGTGGGAAGCAAAGTAGAAAAGTTCAAAGTTGGAGACAAAGTGGGTGTTGGCTTCATGATCGATTCATGCAGATCGTGTCAAAATTGTGCTGAAAATCTTGAAAGTTATTGTCCTCGCTTTACAGCCACATGTGGTGCCAAATATCGTGATGGCACCACC…
MtCAD19	ATGGCTTTACAACCAGAGATGGAGCATCCTAAAAAGGCTTTCGGATGGGCAGCTAGGGACTCATCTGGAGTCCTGTCTCCATTCAAATTCTCTAGAAGGGAAACGGGAGAAAAAGATGTGGCATTCAAAGTACTATATTGTGGTATATGTCATTCGGATCTCCACATGCTGAAGAACGAGTGGGGTAGTTCTATTTACCCTTTAGTTCCCGGGCATGAAGTTTCTGGTGAAGTGACAAAGGTTGGAAGCATGGTGACAAAGTTCAAAGTTGGAGACAAGGTAGGTGTAGGGTGCATGGTTGGATCCTGCCACTCATGTCAAAGTTGTGGTGATGATCTCGAGAATTATTGCTCAAAGATGATCCTCACATATGGCGCCAAGAATATTGATGGAACAATC…
MtCAD20	ATGGCCTCAAAACCAGAAACTGAACATCCCAAACAAGCTTTCGGCTGGGCTGCTAGGGACACATCTGGAGTCCTTTCTCCTTTCAAGTTCTCTAGAAGGGAAACAGGGGAGAAGGATGTGGCATTCAAAGTACTATTTTGCGGTATATGTCACTCGGACCTCCATATGGCGAAGAATGAGTGGGGCAGTACTACTTACCCAGTAGTTCCTGGACATGAAGTTGCTGGTGAAGTGACAGAGGTGGGAAGCAAGGTGAAAAACATCAAAGTTGGAGATAGGGTTGGTGTGGGGTGCATGGTTGGATCCTGCCATTCATGTCAAAGTTGTGGCGAGGATCTCGAAAATTATTGCTCAAAGATGATTCAGACATACAGTTCCAAGAATGTTGATGGCACTATC…
MtCAD21	ATGGCAAGACAACCTGAATTTGAACATCCAAACAAGGCCTTTGGTTGGGCAGCTAGAGACACTTCTGGTGTTCTCTCCCCCTTCAACTTCTCTAGAAGAGAAACAGGAGAAAAAGATGTGGCATTCAAAATATTGTATTGTGGAATATGTCACTCAGATGTCTGCATGGCGAAGAACGAATGGGGCATATCAACCTATCCACTAGTTCCGGGGCATGAGATTGTTGGTATAGTGACAAAGGTGGGAAGCAAAGTAGAAAAGTTCAATGTTGGAGACAAAGTAGGTGTTGGCTACATAATTGATTCATGTCGATCGTGTCAAAATTGTGTTGACAATCTTGAAAATTACTGCCCCGCATACACTACTACAGTTGGTGGCATGCATCGTGATGGAACCATC…
MtCAD22	ATGGCAACACAACCTGAACTTGAACATCCAAACAAGGCCTTTGGTTGGGCAGCTAGAGACACATCTGGTGTTCTCTCCCCTTTCAACTTCTCTAGAAGAGAAACTGGTGAAAAAGATGTGGCATTCAAAATATTGTATTGTGGGATATGTCACTCAGATGTCCACATGGCGAAGAATGAATGGGGAATATCTACCTATCCCCTAGTTCCGGGGCATGAGATTGTTGGTATAGTGACAAAGGTGGGAAGCAAAGTAGAAAAGTTCAATGTTGGAGACAAAGTAGGTGTTGGCTACATGGTTGATTCATGTCGATCATGTCAAAATTGTGTTGACAATCTTGAAAATTACTGTCCCACATTTACTTTCACATGTGGTGCCAAGTATCGCGATGGAACGAGC…
MtCAD23	ATGGCAACACAACCTGAATTTGAACATCCAAACAAGGCATTTGGTTGGGCAGCTAGAGACACTTCTGGTGTTCTTTCCCCTTTCAACTTCTCCAGAAGAGAAACGGGTGAAAAAGATGTGGCATTTAAAGTACTGTATTGTGGGATATGTCACTCGGATCTTCATATGATAAAGAATGAATGGGGCATGTCTACCTATCCACTAGTTCCTGGGCATGAGATTGCTGGTATAGTGACGGAGGTAGGAAGCAAAGTAGAGAAGTTCAAAATTGGAGACAAAGTGGGTGTGGGATGCTTAGTTGATTCGTGTCGTGCATGCCAAAACTGTGAGGAAAATCTTGAGAATTATTGCCCTAAACAAACAAATACATATAGTGCCAAATACAGTGATGGAAGCATC…
MtCAD24	ATGGCAACACAACCTGAATTTGAGCATCCAAAGAAGGCCTTCGGTTGGGCAGCTAGAGATCCTTCTGGTGTTCTCTCCACTTTCAATTTCTCCAGAAGGGAAACAGGTGAGAAAGATGTGGCATTCAAAGTGTTGTATTGCGGAATATGCCACACAGACCTCCACATGGCCAAGAACGGATGGGGCACATCCACCTATCCATTAGTTCCAGGTAAGCACGAAATTGTTGGTGTAGTGACTTTGGATGGTATTATTGACACAATTTCTGCTGATCATTCCCTCTTACCCCTAATTGATTTACTAAAATCTCATGGAAAGCTTGTATTGGTTGGTGCCCCAGAGAAGCCTCTTGAGTTACCAGCATGGCCTTTACTAGTGGGGAGAAAAATGGTAGCTGGT…
MtCAD25	ATGGCAACAGAAGGTAAAGTAGTAGAGCATCCTAAGAAGGCCTTTGGATGGGCAGCTAGAGATCCTTCTGGTGTTCTCTCCCCATTCAATTTCTCTAGAAGGGAAACTGGTGAAAAAGATGTAGCATTCAAGGTGTTGTATTGTGGGATATGTCACTCTGATCTCCATATGGCTAAGAATGAATGGGGCACTTCCTTCTATCCACTTGTTCCTGGGCATGAGCTTGCGGGTATAGTAACAGAAGTAGGAAGCAAAGTGGAGAAGTTTAAAGTTGGAGACAAAGTAGGTGTTGGCTACTTGATTGATTCATGTCGATCATGCCAAGATTGTAATGACAATCTTGAGAATTACTGCCCCAAATTTGTAGTCACATGTGGTGCCAAGTATCGTGATGGAACC…
MtCAD26	ATGGCAACAGAAACTCAAGTGTTAGAGCATCCAAAGAAGGCCTTTGGTTGGGCAGCTAGAGATCCTTCTGGTGTTCTCTCCCCTTTCAATTTCTCCAGAAGGGAAACTGGTGAGAAAGATGTAGCGTTCAAGGTGATGTATTGTGGTATATGCCACACTGACCTCCATATGATGAAGAATGAATGGGGAAATTCCATCTATCCATTAGTTCCAGGGCATGAACTTGCGGGTATAGTAACCGAGGTTGGAAGCAAAGTAGAAAAGTTTAAAGTTGGAGACAAAGTTGGTGTGGGATACATGGTTGATTCATGTCGTTCATGCCAAAATTGTGCTGACGATCTTGAGAATTACTGCCCAACATTTACAGTCACATGTGGTGCAAAGTATCGTGATGGCACC…
MtCAD27	ATGGCAACAGAAGCTAAAGTATTCGAACATCCTAAGAAGGCCTTTGGTTGGGCAGCTAGAGATTCATCTGGTGTTCTTTCCCCTTTCAATTTCTCCAGAAGGGAAACAGGTGAGAAAGATGTAGCATTCAAGGTGTTGTATTGTGGTATATGTCACACTGATCTCCATATGATGAAGAATGAATGGGGCAATTCCATCTATCCATTAGTTCCAGGGCATGAACTTGCGGGTATTGTAACAGAGGTTGGAAGCAAAGTAGAAAAGTTTAAAGTTGGAGACAAAGTAGGAGTGGGATACATGGTTGATTCATGTCGTTCATGCGAAAATTGTGCGGAAGATCTTGAGAATTACTGCCCCCAACAAACAGTTACATGTGGTGCTAAGTATCGTGATGGCAGC…
MtCAD28	ATGGCAATAGATGCTACTAAATTAGTAGTGTTTCCTAAGAAGGCCTTTGGATGGGCAGCTAGAGACTCTTCTGGTGTTCTATCCCCTTTCCATTTCTTTAGAAGGGAAACGGGTGAGAAAGATGTAGCATTCAAGGTGTTATATTGTGGGATATGTCACTCTGACCTTCACATTATGCAGAATGAATGGGGCAAAACCACCTATCCATTAGTCCCGGGGCACGAACTTACGGGTGTAGTAACAGAGGTGGGAAGCAAAGTAAAAAAGTTTAAAGTTGGAGACAAAGTAGGGGTGGGATACATGGTTGATTCATGTCGTTCTTGCGAAAATTGTGCCGACGATATTGAGAATTACTGCACCAAATATACTCAAACATTCAATGGTAAGTCTCGTGATGGC…
MtCAD29	ATGAAATCTTCCATCAAAACGCAATCTTTTCCAACGTTGATCAATGAAGATGATGATGTTGGAAGCAAAGTGGTAAAGTTCAAAATTGAAGACAGAGTTAGTGTGGGATGCTTCGTTGATTCTTGTCAATCATGCCAAAATTGTGCTAATAACCTTGAGAGTTATTTTCCTGGCTACAAGAAATTTGACCTTGTAGTGACAGACAAAACCCGTCACTACAGGCTAATTTTATCAGCTATATGTCACAATTACATTTACGGACAGCCATATTTACAGTGCATTTATACTCAACGAATGAATGGCAACGGAATTTTATCCGTCTGTCGTTGCTAA
MtCAD30	ATGGCAAGACAACCTGAATTTGAGCATTCAAAGAAGGCCTTTGGTTGGGCAGCTAGAGACTCTTCTGGTGTTCTCTCTCCTTTCAATTTCTCCAGAAGGGAAATATGCGAAAAAGACGTAGCATTAAGAGTGTTGTATTGTGGAATATGTCACTCGGACCTTCATAAGGCGAAGAATGAATGGGGCACTACGAACTATCCACTAGTTCCCGGACATGAAATTGTTGGCATAGTTACAGAAGTGGGAAGCAAAGTGAAAAAGTTCAAAGTTGGAGACAGAGTAGGTGTGGGATGCTTGGTTGATTCTTGTCACTCATGTCAAAATTGTGTTGATAATCTTGAGAATTACTGTCCCCAATTGACACTCACTGATGGTTCCAAATACAGTGATGGAACCAGC…
MtCAD31	ATGGAAAACACATTATCAAATGAAAAGGAAGTACCTGTCTTCGGGTGGGCAGCTAGAGAATCCTCAGGAATTCTCTCCCCCTTTAGCTTCTCTAGAAGGGCAAATGGAGATCGTGATATCACCATAAAGATACTCTTTTGTGGGGTTTGCCATGGAGACGTTCATTTCGCCAAGAATGAGTTAGGCCATAGCCTCTATCCCATGGTTCCCGGACATGAGATAGTGGGTGAAGTAATGAAGGTGGGCCAAAGTGTGACAAAATTCAAAATTGGTGACATAGCAGGAGTGGGACCATTATGTGGTTCATGTGGTTTATGTTCCAATTGCTCCAAAGGTTGGGAAAATTATTGCTCCAAACAAATTTTAACTTATAATTCACATGACCATGATGGATCAATA…
MtCAD32	ATGTCGAGCACATCACAAATTATTACATGCAAAGCTGCAATATGTTGGGGGCTAGGAAAAGCAGTGACAATAGAAGATATACAAGTAGATCCACCAAAGTCAAAAGAAGTTCGAGTTAAGATGCTTTGTGCTAGTCTCTGCCACACAGATTTCTCAAGCACTCAAGGATTTCCACATAATAAATTCCCCCTAGCACTTGGGCATGAAGGAGTTGGTGTTATAGAGAGTGTTGGTGATGAAGTGACAAATATGAAAGAAGGTGATATTATAATTCCAACATATGTAGGGGAGTGTCAAGAATGTGTGAATTGTGTTTCAAGAAAAACCAATCTTTGTCTTACATACCCTGTGAGATTCACCGGTCTAATGCCCGATAACACTTCAAGATTGTCCGTTCGA…
MtCAD33	ATGGCCATGGAAGATAAGCCTGCTGCGCCAACAAGTGAAGGCCAACAATCCATAAGATGTAAAGCTGCGGTTTGTCGCAAACCAGGTGAGCCACTGATTATTGAGGAGATTTTTGTGGCACCACCAATGCCACATGAAGCTAGGATTCGTATTATATGCACCTCTCTTTGTCACAGTGATATTATTTTTTGGAAAATGCAGGAGCCTCCTGCAATTTTTCCAAGGATATTGGGTCATGAGGCAATTGGGGTTGTGGAAAGTGTTGGAGAGGGAGTAACAGAAGTTACAAAAGGAGACATTGTTATCCCAATCTTCATGGCTGATTGTGAAGAGTGCATAGATTGCAAATCAACAAAGAGCAACCTTTGTTCAAAGTTTCCTTTTGATGTTAAACCTTGG…
MtCAD34	ATGGCAAGCACACATAGTATTCCATCTCATACAAAAGCTTGGGTTTACTCTCAATATGGTATTATAGAAGATGTTCTAAAGTTTGATCCTAATGTACCTACACCACACCCCAAAGAAGATCAAGTGCTCATCAAGGTTGTGGCTGCTGCCCTTAATCCTGTAGAGATTAAGAGGGCTCTTGGTCAGTTGAAGGATATTGACTCTCCTTTGCCAACTGTGCCAGGATATGATGTTGCTGGTGTTGTGGTTAGTGTGGGAGAGAAAGTGAATAAATTTAAGGTTGGAGATGAAGTTTATGGTGATATCAATGAGACTGCTTTAAACAATCCAAAAACTGTTGGTTCTTTGTCAGAGTATACTGTTGCTGAAGAAAAAGTACTTGCTCACAAGCCATCAAAT…
MtCAD35	ATGGCAAGCACACCAAGTATTCCATCTCATACAAAAGCTTGGGTTTACTCTCAATATGGTAACATAGAAGAGATTCTAAAGTTTGATTCTAATGTACCTACACCACACCCAAAAGAAGATCAAGTGCTCATCAAGGTGGTTGCTGCTGCCCTTAATCCTGTTGATATTAAGAGGGCTCTTGGTCATTTCAAGGACATTGACTCTCCTTTGCCGACTGTACCAGGATATGATGTTGCTGGTGTGGTGGTTAGTGTGGGAGAGCAAGTGAAGAAATTTAAGGTTGGAGATGAAGTTTATGGTGATATCAATGAGATTACTTTACACAATCCAAAAACTATTGGTACTTTGTCAGAGTATACTGTTGCTGAAGAAAAAGTACTTGCTCACAAACCATCAAAT…
MtCAD36	ATGGCATCATCATCAACCCCTCAAGTCATAACCTGCAAAGCTGCAGTAGCATGGGGAGCTGGAGAGGCATTGGTGATGGAGGAAGTGGAAGTCAGTCCTCCTCAACCATTGGAGATTAGGATTAAGGTTGTTTCCACCTCTCTCTGTCGTAGTGATCTTTCTGCTTGGGAAACTCATGCCATATTTCCTCGCATATTTGGCCATGAAGCATCTGGGATTGTTGAGAGTGTAGGGCTAGGAGTGACTGAATTCAAAGAAGGCGACCAAGTGTTAACAGTTTTCATTGGAGAATGCATGTCATGCAAGCTGTGCAAATCAGGAAAAACTAATATTTGTCAAGTTTTGGGATTGGAAAGAAAGGGTTTAATGCATAGTGATCAAAAGACAAGATTTACAGTA…
MtCAD37	ATGGGTAAAGGTGGGATGTCAGTTGATGATGATGTTGAACAACAGAATATGGCTGCTTGGCTTGTTGGTTTAAACACTCTCAAGATTCAACCTTTCAATCTTCCTTCTCTTGGACCCCATGATGTCAGAATTAAAATGAAGGCTGTTGGAATCTGTGGGAGTGATGTTCACTACCTCAAGACACTGAGATGTGCAGATTTTATAGTTAAAGAACCAATGGTTATTGGTCATGAGTGTGCTGGGATCATTGAAGAAGTTGGTAGCCAGGTAAAGACTTTGGTACCGGGTGACCGTGTGGCGATCGAGCCTGGGATCAGTTGTTGGCGTTGTGACCATTGCAAACTCGGCCGATATAATCTATGCCCTGATATGAAGTTTTTTGCTACTCCGCCAGTTCAT…
MtCAD38	ATGGGTAAAGGTGGGATGTCAGTTGATGATGATGTTGAACAACAGAATATGGCTGCTTGGCTTGTTGGTTTAAACACTCTCAAGATTCAACCTTTCAATCTTCCTTCTCTTGGACCCCATGATGTCAGAATTAAAATGAAGGCTGTTGGAATCTGTGGGAGTGATGTTCACTACCTCAAGACACTGAGATGTGCAGATTTTATAGTTAAAGAACCAATGGTTATTGGTCATGAGTGTGCTGGGATCATTGAAGAAGTTGGTAGCCAGGTAAAGACTTTGGTACCGGGTGACCGTGTGGCGATCGAGCCTGGGATCAGTTGTTGGCGTTGTGACCATTGCAAACTCGGCCGATATAATCTATGCCCTGATATGAAGTTTTTTGCTACTCCGCCAGTTCAT…
MtCAD39	ATGTTGAGTTTGGAAAGTAGAGAGTGCAAAATACCAGGTGCAGAGGTTTTGTTAATGAATATGCAGAGAGCTACTAAGAAAGCAGAACTCAGTGGTTCACCTTATGCTGTATGGACAAGAGCCCCGGTTGAAATGAGGATTGGAAGCATTAGAGACGAAGATGCATTTGCCTGGGTTGTTCTTCAACATGTTGAAGTTCCCATACCAAGTCCTAGTAAAGATGAAGTTTTGATAAAACTGGAAGCAGCTAGTATAAATCCATTTGATTGGAAAGTACAGAAACGCATGTTGTGGCCATTTTTGCCTCCCAAGTTCCCATATATACCTTGTACTGATGTAGCAGGAGAGGTCATGATGGTTGGTAAAGGTGTTAAGAAGTTCAAAACTGGTGACAAAGTT…
MtCAD40	ATGGCAACTTCAGAAGTTGCAAATGGCAACCACTTAAGTGGGACAAAGGGAAAGACCATTACTTGTAAAGCTGCTGTGGCACATGGTCCAGGAGAACCCTTTGTAGTGGAACAAATTCTTGTACAACCTCCTCAGAAAATGGAGGTTAGAATCAAGATCCTATATACTTCCATTTGTCACACTGATCTCAGTGGTTGGAAAGGAGAGTGTGAGCCTCAACGTGCTTATCCTCGGATTTTTGGCCATGAAGCTTCCGGGATTGTGGAAAGTGTAGGGGAAGGAGTGAATGACATGAAAGAAAATGACAAAGTGGTGCTAATATTCAATGGTGAGTGTGGTGAGTGTAAGTGCTGCATGTGCAAGAAAACCAACATGTGTGAGAAATCTGGAGTAGACCCA…
MtCAD41	ATGGCAACTTCAGAAAGTGAGAGCAAGGGAAAGATCATTACTTGCAAAGCCTTTGTGGCAAATGCTCCAGGAGAACCCTTGGTAATGCAACAAATTCTTGTACAACCTCCTCAGAAAATGGAGGTTAGAATCAAGATCCTATATACTTCCATTTGTCACACTGATCTCAGTGGTTGGAAAGGCGAGTCTGAACCTCAACGTGCTTTTCCTCGGATTTTTGGCCATGAAGCTTCCGGGATTGTGGAGAGTGTAGGGGAAGGAGTGAAAGACTTAAACGAAAATGACAAAGTGGTGATAGTATTCAACGGGGAGTGTGGTGAGTGTAACTACTGCAAGTGTGAGAAAACCAACATGTGTGAGAAGTATGGTGTAAACCCAATGAAGAGACTAATGTGTGAT…
MtCAD42	ATGGCATCGTCGACTGAAGGTCAAGTCATTACATGCAAAGCTGCGGTGGCCTGGGAACCCAACAAACCCTTAACAATCGAAGATGTTGAGGTCGCTCCTCCCCAAGCCAACGAAGTCCGAATTCAAATCCTCTTCACCGCTCTCTGTCACACTGATGCTTATACTTGGAGTGGCAAAGATCCTGAAGGTCTTTTCCCTTGCATTCTTGGTCACGAAGCTGCTGGTATTGTGGAAAGTGTTGGAGAAGGTGTCACTGATGTTAAGCCTGGGGATCATGTCATTCCATGTTACCAAGCTGAGTGTGGGGAATGTAAGTTTTGCAAATCCGGTAAGACCAATCTCTGTGGCAAGGTTCGTGCCGCTACTGGGGTTGGGGTTATGATGAATGATCGCAAACCT…
MtCAD43	ATGAAAATGCAGAAAGCTTGGTTCTATGAGGAGTATGGTCCTAAGGAAGTCCTTAAGCTAGGGGACTTTCCTATTCCATCCCCTCTGGAAAACCAACTACTTGTCCAAGTTTATGCTGCTGCTTTGAATCCTATCGATTCAAAGAGGCGTATGCGTCCTATTTTTCCATCTGATTTTCCTGCGGTTCCTGGATGCGATATGGCTGGTGTGGTTATCGGAAAAGGAGTTAATGTCAAAAAATTTGACATAGGTGATGAAGTCTATGGAAACATACAAGATTTCAACAGTATGGAAAAACCAAAGCAGCTTGGAACATTGGCACAATTCATTGTTGTGGAAGAGAACTTAGTTGCAAGAAAACCTAAACGTCTTTCATTTGAGGAAGCTGCAAGTTTGCCT…
MtCAD44	ATGAAAATGCAGAAAGCTTGGTTCTATGAGGAGTATGGTCCTAAGGAAGTCCTTAAGCTAGGGGACTTTCCTATTCCATCCCCTCTGGAAAACCAACTACTTGTCCAAGTTCATGCTGCTGCTTTGAATCCTATTGATTCAAAGAGGCGTATGCGTCCTATTTTTCCGTCTGAGTTTCCCGCGGTTCCTGGATGCGATATGGCTGGTGTGGTTATCGGAAAAGGAGTTAATGTCAAAAAATTTGACATAGGTGATGAAGTGTATGGAAACATACAAGATTTCAACAGTATGGAAAAACCAAAGCAGCTTGGAACATTGGCACAATTCATTGTTGTGGAAGAGAAGTTAGTTGCAAGAAAACCAAAATGTCTTTCATTTGAGGAAGCTGCAAGTTTGCCT…
MtCAD45	ATGTCACTCTCCACCACAACTTCTCACCTCACCATTCTTCCTTCACTTCCTTCAACTTCACCACTTTCTCTCAGATTTTCCTTCACTTTCCAACCAAAAACTAACCAAAAAACTTGTCTCAAAACTCTCTTGTCTTCTTCAACAAGGCATGCTAGATTCTTGGTGAAGTCTCAATCTACTACTGCTTCATCTGAGGCTGTGAAAGTGACACAAGTTCCTTCTGAAATGAAGGCTTGGGTGTATGGAGAATATGGAGGTGTTGATGTTTTGAAATTTGACTCCAATGTTGCTGTACCTGATGTTAAGGAAGATCAGGTTCTTGTTAAAGTTGTTGCAGCTGCTCTTAACCCTGTTGATGGTAAAAGAAGGCAGGGAAAGTTTAAGGCTACAGATTCTCCG…
MtCAD46	ATGGCAATTTCACCAGAGTTGGAGCATCCCAGGAAGGCTTTTGGATTGGCAGCTAAGGACTCATCTGGAGTTCTCTCTCCCTTCATCTTCTCAAGAAGGGAAACTGGAGAGAAAGATGTAAGATTCAAAGTGCTATTTTGTGGTATATGTCACTCAGATCTTCACATGTTGAAGAATGAATGGGGTAATTCTGTTTACCCCGTAGTGCCTGGGCACGAGATTGTAGGTGAAGTAACAGAGGTGGGAGACAAGGTACAAAAATTCAAAGTTGGAGACAAGGTAGGTGTTGGGTGCATGGTTCAATCCTGCCACTCATGCCAAAATTGCAACGAAAGTCTCGAAAATTACTGTCCAAAAGTGATTCTCACATACGGTTCCAAGAATCTTGATGGCACCATC…
MtCAD47	ATGTTTGCAAGGTCGATCTTGTTTTCAATCAAAGACGGAAGTTGTCGAAGAAACAAGTTTATGGTGATTCATCGATGTCGTCAACCGTCGTCGCCAGTCATCTCATTGATGGAGACGGCGTTGAGTACACTTCACTTCATTCACACAAAGAATAATAGCAGCAGAGATCGATGGCGAAATCACCCGAAACCGAACTCCCACTCAAAGCTTTTGGTTTGGGCTGCTAGAGACACTTCTGGCACCCTCTCTCCCTTTCATTTCTCCAGAAGGGAAAATGGCGATGATGATGTAAGTGTCAAAATTCTATATTGTGGAGTTTGTCATTCTGATCTACACACTCTCAAGAACGATTGGGGTTTCACTACTTACCCTGTTGTTCCTGGGCATGAAATTGTTGGC…
MtCAD48	ATGGCATCTGCAATAGTTCGTAGGAACATCATCAGAAGCAACAACTTGAAAAGGTTGTCTTGTTGGCGTTTGAATAATAACAAACAGTTGTTGAATAATGTTGAAGACGCATGTACCATTTACACAGAAGCTGTTGGTGGTGTTGGATTACCATCTTACATGCGTGGTGCTGTTTTTCGGGAACCCAACAAACCTCTCACCATTGAAGAATTTCACATTCCTCGTCCCAAAGCTGGTGAACTTCTCATCAAAACCAAGGGATGTGGAGTATGCCACTCTGATCTTCATGTCATGAAAGGTGAAATTCCGTTTTCAAGTCCTTGTGTTGTGGGCCATGAGATTACTGGTGAAGTTGTTGAACATGGACAACACACTGATTCCAAAACTATAGAAAGGCTT…
MtCAD49	ATGTCAAGAGCCAAACAGGTTATTACATGCAAAGCTGCTGTATGCTGGGGGCTTGGAAAGCCTGTGACAGTGGAAGAGATACAAGTAGATCCACCAAAGGCAAAAGAAGTTCGAGTTAAGATGCTATGTTCAAGTGTATGCCACACAGACATATCAAGCCTTAAAGGATTTCCACATAATCAATTTCCTCTAGCACTTGGACATGAAGGAATTGGTGTTGTAGAGAGTATTGGTGATCAAGTAACAAATCTAAAAGAAGGGGATTTCATAATTCCAACATACATAGGCGAGTGTGAAGAATGTGAGAATTGTGTTTCTGGGAAAACCAATTTGTGTTTGACACATCCTGTGAGATTGACTGGTCTAATGCCAGATAACACTTCAAGGTTGTCTGTCCGA…
MtCAD50	ATGAATGACAAGATGACAGCGCTGGTATTCGAAGGTACTGGCGAGATGGCCCTGCGGGACATTCCTACACCTCCGTTGTTAGAGGGCGAGGCCATAATTCGAGTCGACGCAGTCGGTATATGCGGCACCGATCTTGATATTTATCACGGCCATAATGCGGAAAAGTTGATGGGAACCGTACTTGGCCACGAGTTTGCAGGTACTGTCATCGCTTCGTCTAACGAAGCCGAGTTGGCTCGCGGCGTGCGCGTTGCGGTCAATCCGCGCAGCCCTTGCGGCGTGTGTGAGTTCTGCCGTCAAGGGAGGGATAACCTCTGTGTGGATCGGGGGTGCGTCGCATTTACTCGCCCTGGTGCATTCGCGGAGTACGTTGCATTCCCTTTGGCGTCGGCGATTCCC…
MtCAD51	AAGATTGTACCAGGCTTTGATGTTGCTGGCATAGTAATCAAAGTGGGAAGTGAAGTGGTGAAATTTAAGGTTGGTGATGAAATATATGGTGACATCAATGAGGAAGGACTTTCAAACCTAAAGATTCTTGGCACTTTGTCTGAGTATACAATAGCTGAAGAGAGATTATTGGCTCATAAGCCAAAAAATCTAAGTTTCATTGAAGCTGCTAGCATTCCTTTAGCTATGGAGACAGCTTATGAAGGACTTGAGAGAGCTCAGCTTTCTGCTGGCAAATCTATCCTTGTCTTGGGAGGTGCTGGTGGAGTTGGAAGCTTTGCTATTCAG

## Sheet: B
LjCAD1	ATGGAAGCATTGGTGTGCAAGAAACTGGGTGATCCAACATTGGGTCTAGAAGACAACAACACCCCAATAATCCTCTCAAAGAATCACCCTATTCCTCAACTCGATTCTCCCACTTCTGTCAGAGTGAAAATCAAAGCCACAAGCTTGAATTTCGCAAATTACTTGCAGATTCTGGGCAAGTACCAGGAGAAACCCACTTTGCCATTCATCCCCGGATCCGATTATTCTGGCATCGTTGATGCCGTTGGTTCCAAAGTTGAAAGCTTTCGTGTTGGGGACCCTGTTTGTTCCTTCATCGCTCTTGGCTCTTTCGCTGAGTATCTTGTTGTTGACGAGACCCAGTTGTTTCGCGTGCCGGATGGTTGTGATCTTGTTTCTGCTGGAGCACTTGCTGTGGCG…
LjCAD2	ATGGCAACAACTCAAGGCCAAGTCATTACCTGCAAAGCTGCGGTGGCCTGGGAACCCAACAAGCCTTTGACCATTGAAGACGTTCAGGTGGCTCCGCCGCAGGCCGGTGAGGTTCGAGTCAAAATCCTCTACACCGCTCTCTGTCACACCGATGCTTACACCTGGAGTGGCAAGGATCCAGAAGGTCTCTTCCCTTGTATCCTTGGCCATGAAGCTGCAGGGGTTGTGGAAAGTGTTGGAGAAGGTGTTACTGAGGTTCAGCCAGGGGATCATGTGATTCCCTGTTACCAGGCTGAGTGTAGGGAATGCAAGTTTTGCAAGTCTGGGAAGACTAACCTGTGTGGCAAGGTTCGCTCTGCCACTGGAGTTGGGGTCATGCTTGAGGATCGTAAGAGCCGG…
LjCAD3	ATGGCTGCAATACCCACTCACATCAAAGCCTGGGCCTACTCAGAACATGGCAAGAGCGTTGATGTTCTCAAGTTTGATCCCAACTTGCCTTTACCTGAGTTGAAGGAGGATCAAGTCCTCATCAAGGTTGCTGCTGCATCCCTTAATCCCATTGATTACAAGAGAATGGAAGGGGCGTTTAAGGCCTCAGATTCCCCTTTACCAACTGCTCCAGGGTACGATGTTGCTGGAGTGGTGGTTAAGGTGGGGAGTGAGGTGAAGAAATTTAAGGTTGGGGATGAAGTTTATGGTGATATCAATGAGCAAGCTATGGTATATCCAAAGGTGGTTGGTTCATTGGCTGAGTATACAGCTGCAGAAGAGAAACTGTTGTCACACAAACCGCAGAATCTGAGCTTT…
LjCAD4	ATGTCGAGCACAGATGGTCAGGTCATCAAATGCAGAGCTGCGGTTTCATGGGAGGCGGGGAAGCCGCTTGTGATTGAAGAAGTGGAGGTGGCGCCACCGCAAGCCGGAGAAGTGCGTCTCAAGATACTCTACACATCCCTCTGCCACACTGATGTTTACTTCTGGGAAGCTAAGGGTCAGACTCCATTGTTTCCTCGTATATTTGGTCATGAAGCTGGAGGCATTGTGGAGAGTGTAGGCGAAGGTGTTACTCATCTGAAACCAGGGGACCATGCTCTCCCAGTATTCACAGGAGAATGTGGTGAATGCCCACATTGCAAATCAGAGGAGAGCAACATGTGTGATCTTCTTAGGATCAACACTGATAGGGGTGTCATGATCAGTGACAACCAGAGTAGA…
LjCAD5	ATGTCGAACACAGCTGGTCAGGTCATCAAGTGCAGAGCCGCGGTTTCATGGGAGGCAGGGAAGCCGCTTGTGATTGAAGAAGTGGAGGTGGCGCCACCGCTGGCCGGTGAAGTGCGCCTGAAGATACTCTACACCTCCCTTTGCCACACTGATGTTTACTTCTGGGAAGCTAAGGGTCAGACTCCATTGTTTCCTCGTATATTTGGTCATGAAGCTGGAGGGATTGTGGAGAGCGTAGGGGAAGGAGTGACTCATCTGAAACCAGGGGACCATGCCCTTCCTGTATTCACAGGAGAATGTGGTGAATGCCCACATTGTAAGTCAGAGGAGAGCAACATGTGTGATCTTCTTAGGATCAACACTGATAGGGGTGTCATGATTAGTGACAACCAGTCAAGA…
LjCAD6	ATGTCGACCACAGCTGGTCAAGTCATCAAATGCAGAGCCGCGGTTTCATGGGAGGCAGGGAAGCCACTAGTGATTGAAGAAGTGGAGGTGGCGCCGCCGCAGGCCGGTGAAGTGCGTCTGAAGATACTCTACACCTCCCTTTGCCACACTGATGTTTACTTCTGGGAAGCTAAGGGTCAGACTCCATTGTTTCCTCGTATATTTGGTCATGAAGCTGGAGGCATTGTGGAGAGCGTAGGCGAAGGTGTGACTCATCTGAAACCAGGGGACCATGCTCTCCCAGTATTCACAGGAGAATGTGGTGAATGCCCACATTGCAAATCAGAGGAGAGCAACATGTGTGATCTTCTTAGGATCAACACTGATAGGGGTGTCATGATCAGTGACAACCAGAGTAGA…
LjCAD7	ATGGGTAGCAAGCTCATGCATGCGGTTCAGTACAATAGCTATGGTGGAGGACCTTCTGCCTTAAAGCAAGTTGAAGTTCCCATACCTGCTCCTAGTAAAGATGAGGTTTTGATTAAATTGGAAGCTGCTAGCATAAATCCATTTGATTGGAAAGTACAGATAGGCAAGTTGAGGCCACTATTGCCCCGGAAGTTCCCATACATACCTGGCACTGATATAGCAGGAGAGGTCGTGGAAATTGGTCAGGGTGTCAAGAAATTCAAACCTGGTGACAAAGTTGTCGGCATGGTTAACCCCTTTAGTGGTGGAGGAGCACTAGCCGAGTTTGCTGTTGTCAAGGAGTTTCTCACTGCTTCAAGACCATCTGAAATCAAGGCATCCGAATGTGCCGGCTTACCT…
LjCAD8	ATGGCAGGTCCAGAGCTTACAAATGGGAAAACCTCATTGAGCTTCTTCAAGCCTAGTCATGAAACTAGAGGAAAAACCATTACTTGCAAAGCCGCTGTGGCATATGGTCCTGGAGATCCATTCGTAGTGGAACAAGTTCTTGTTCATCCACCTCAGAAAATGGAGGTTCGGATCAAGATCCTCTATACCTCCATCTGCCACACTGATCTTAGCGCTTGGCAAGGCGAGAATGAGTCTCAGCGTGCTTATCCTCGGATTTTCGGCCATGAAGCATCCGGGGTTGTGGAGAGCGTTGGGGAAGGTGTGAGTGACATTAAAGAAGGTGACACAGTGGTGCCAATTTTCAATGGAGAGTGTGGTGAGTGCAAATTCTGCAAGTGTGACCAAACCAACATGTGT…
LjCAD9	ATGTGTAGCACAGCCGGCAAAGTCATCAAGTGCAGAGCTGCGGTGGCATGGGAGGCAGGGAAGCCACTAGTGATAGAAACCATAGAGGTTGCGCCGCCGCAGAGAGGTGAAGTGCGTCTCAAGATACTCTTCAACTCTCTTTGCCGTACAGATGTTTACTGGTGGGATGCAAAGGGCCAGACTCCCTTGTTTCCTCGCATCTTAGGCCATGAAGCTGCAGGGATTGTGGAGAGCGTAGGCGAAGGTGTGACTCATGTGAAACCCGGTGACAGTGCCCTGCCAGTGTTCACAGGAGAGTGTGGGGAATGCTCACATTGCAAGTCAAGTGGGAGCAACATGTGTGAGCTTCTCAGGATCAACACTGACAGAGGAGTTATGCTTAGTGATGGCAAAACCAGA…
LjCAD10	ATGTCTGCTTCAATTTGGACCTGCATTCACACAATGCCGAGCAAATCTCAGGTCATTACATGCAAAGCTGCAATATGCTGGGGGCTAGGAGAGCCTGTGACAGTGGAAGAGATACAAGTAGATCCTCCAAAAGCAACTGAAGTTCGAGTTAAGATGCTTTGTGCAAGTATCTGCCACACAGACATCACAAGCATCCATGGATTCCCACATGGTATATTTCCTTTAGCACTTGGACATGAAGGAGTTGGGATTGTAGAAAGTGTTGGTGATCAAGTGACAAATCTAAAAGAAGGGGACATGATAATTCCAACATACATAGGAGAGTGCCAAGAATGTGAGAATTGTGTTTCAGGAGAAACCAATTTGTGTATGAAATACCCTATAGCATTGAGTGGCATG…
LjCAD11	ATGGCGTCACAACCAGAGATGGAACACCCCAAGAAAGCTTTCGGCTGGGCAGCACGGGACTCATCTGGTGTTCTCTCCCCTTTCAAATTCTCCAGAAGGGAAACAGGAGAGAAGGATGTGACATTCAAAGTGCTGTATTGTGGAATTTGTCACTCTGATCTTCACATGATCAAGAATGAGTGGGGATCTTCCGTCTACCCACTAGTACCTGGGCATGAGATTGCTGGTGTGGTGACAGAGGTGGGTAGCAAGGTGCAAAAGTTCAAAGTTGGAGACAGAGTTGGTGTGGGATGCATGGTTAACTCCTGCCGCTCATGCCAAAGCTGTGCTGATAATCTTGAGAATTACTGCCCCAAAATGATTCTGACATATGCTGCCAAGAATGTTGATGGCACCATC…
LjCAD12	ATGAAAACGATGAAAACGATGCACGCGGTTCAGTACGATGCCTATGGCGGAGGATTGAAGCATGTTGAAGTTCCAGTTCCCACTCCAAAGAAAAATGAGATTTTACTGAGGTTAGAAGCAACCAGCATTAACCCAATTGATTGGAAGATGCAGAAGGGTCTTCTTCTGCGCCCTTTATTGCCTCCAAGCTTTCCTCACATCCCTTGCGGTGATGTTGCAGGAGAGGTAGTAGAGGTTGGAGCACAAGTCAAAGATTTCAAAGTTGGGGACAAAGTCATAGCTATATTACTCTCTCAACTTGGAGGTGGACTAGCTGAGTTTGCGGTGGCCAGAGAGAGCTTCACAGCTGCCAGACCATCCCAAGTCTCAGCTGCTGAAGCTGCAGGTTTACCTGTCGCT…
LjCAD13	ATGGGCAAAGGGGGAATGTCACTTGATGATCATGGTGGTGAAGAACAGGAGAACATGGCTGCTTGGCTTGTTGCTATTAACACTCTCAAGATTCAGCCTTTTAAGCTTCCTACACTAGGACCCCATGATGTCAGAGTGAGAATGAAGGCTGTTGGAATCTGTGGAAGTGATGTTCACTACCTCAAGAAACTGAGATGTGCAGACTTCATAGTTAAAGAACCAATGGTTATTGGTCATGAGTGTGCTGGGATAATAGAAGCAGTTGGTGCTGAGGTGAAGAGTTTGGTGCCTGGTGACCGCGTGGCAATTGAGCCTGGGATCAGTTGTTGGCGTTGTGACCATTGCAAGCTGGGTAGCTATAATTTATGTCCTGATATGAAGTTTTTTGCTACTCCACCA…
LjCAD14	ATGGCGACACAACAACCAGAATTTGAGCATCCTAAGAAGGCATTCGGATGGGCAGCTAGAGACACTTCCGGTCTTCTCTCCCCTTTCAATTTCTCCAGAAGGGAAACAGGGGAGAAGGACGTGGCATTCAAAGTGTTGTATTGTGGGATATGCCACTCGGACCTCCACATCGTGGAGAATGATTTTGGCATGTCCACTTATCCACTAGTTCCAGGGCATGAGATTGTTGGTGTGGTGACAGAGGTGGGAAGCAGAGTTCACAAGTTCAAAGTTGGGGACAAAGTGGGTGTGGGATGCTTGATTGATTCATGCCACTCATGTCAAAACTGTGTTGAAAATCTTGAGAATTATTGCCCACAACTTATTCTTTCTCAAGGTGGTGCCAAACATAAAGACGGT…
LjCAD15	ATGGCAAGCACTCCTTATAGTAATATTCCATCTCAAACAAAAGCTTGGGTCTACTCTCAATATGGAGACATAGAAGAGATTCTCAAGTTTGATCCAAATGTTCTCATCAAGGTTGAGGCTGCAGCCCTTAATCCTGTAGATTCCAAGAGAGCTCTTGGCCATTTCAAGGACATTGACTCTCCTTTACCTACTGTTCCGGGGTACGATGTTGCAGGTGTGGTGGTCAAAGTGGGAAGCCAGGTGAAGAAACTAAAGGTGGGGGATGAAGTTTATGGTGATGTTAATGAGATCACTTTGGACCATCCAAAAACTGTTGGTTCTTTGGCAGAGTACACTGCTGCTGAAGAAAAAGTTCTTGCTCACAAACCCTCCAACTTGAGCTTTATTGAAGCTGCTAGC…
LjCAD16	ATGGCAAGCACTCCTAATATTCCATCTCATACAAAAGCTTGGGTGTACTCAGAGTATGGGAATATAGAGCACATTCTCAAATTTGATCCTAATGTCCCTACACCAGACATCAAAGAAAACCAGGTGCTCATCAAGGTTGTGGCTGCAGCCCTTAATCCTGTGGATTACAAGAGAGCTCTGGGGTATTTCAAGGACTTTGAGTCTCCTTTACCCACTGTGCCAGGGTATGATGTTGCTGGTGTGGTGGTCAGAGTGGGAAGCCAGGTGAAAAAATTTAAGGTTGGGGATGAGGTCTATGGTGATATTAATGAGAAAGCCTTGGACCCAAAAACTAGTGGTACTTTGGTAGAATACACGGCTGCTGAAGAGAAAGTGTTGGCTCACAAACCCTCCAACTTG…
LjCAD17	ATGTCATCATCAACATCAACCCCTCAAGTCATCACTTGCAAAGCTGCAGTAGCATGGGGAGCTGGAGAGCCATTGGTGATAGAGGAAGTGCAAGTGAGTCCTCCACAACCAATGGAGATCAGGGTCAAGGTTGTCTGCACCTCTCTCTGTCGCAGCGACATTTCCGCTTGGGAATCTCATCCCATATTTCCTCGCATATTTGGCCATGAAGCATCAGGGATTGTTGAGAGTGTGGGGCTAGGAGTGACTGAATTCAAAGAGGGAGACCATGTGCTGACAGTATTCATTGGAGAATGCATGGAGTGCAAGCCTTGCACATCAGGAAAAAGCAACGTTTGTCAAGTTTTGGGATTGGAAAGAAATGGTCTAATGCATAGTGATCAGAAGACACGCTTCTCA…
LjCAD18	ATGGCCGGAAAAATGATGCACGCGGTTCAGTACGATGCTTATGGCGGAGGTGCCGCCGGATTGAAGCATGTTGAAGTTCCCGTTCCCAGTCCGAAGAAAAACGAGGTTTTGCTGAGATTGGAAGCTGCTAGCATCAACCCTGTTGATTGGAAGATCCAGAAGGGTGTTCTGCGCCCTTTATTTTTACCTCGAAGCTTTCCCCACATACCTTGCACTGATGTAGCTGGAGAGGTAGCAGAGGTTGGACCTCAAGTCAAAGATTTCAAAGTTGGAGATAAAGTCATTGCTAAACTCTCCACTCAATATGGAGGTGGACTGGCTGAGTTTGCTGTGGCCAGTGAGACCTTAACAGCTGCAAGACCATCTCAAGTCTCACCTGCTGAAGCTGCCGGTTTGCCT…
LjCAD19	ATGAACACACAGAAAGCTTGGTTCTATGAGGAGTATGGTCCTAAGGAAGTCCTTAAGCTGGGGAGTTTACCAATTCCCACTCCTCAGAATAAGCAACTACTTGTCCAAGTTCATGCTGCTGCATTAAATCCAATTGATTTCAAGAGGCGTCTACGTCCTATCTTTCCTTCTGATTTCCCTGTGGTTCCGGGCTGCGACATGGCTGGTGTCGTGATAGGAAAAGGTGCTGATGTTGCTAAATTTGATATAGGCGATGAGGTCTATGGCAACATCCAAGATTTCAATGCTGAGGAAAAACCAAAGCAGCTTGGAACTTTGGCACAATTCATTGTGGTGGAAGAGAGCTTGGTTGCAAGAAAACCAAAATGTCTTTCTTTTGAGGAGGCTGCAAGCTTGCCT…
LjCAD20	ATGGCACTGTTGCTCCGATCACTGCCTGCGAAGGCTCTAAAAGCACCATTCAATCTCAAATCCACGCTAATTCGCCGCGGCGTCGGCTTCCAATCCTTAACCACAAGAGCATTCTCCTCCGCCGCCGTATCACCGCCTTCGAAGGCCATCGTGTACGATTCGCACGGCCAACCCGACGCCGTGACGAAACTGGTGGAAGTTGCACCCGTCGAGGTGAAGGACAACGATGTCTGCGTCAAGATGCTCGCCGCTCCTATCAACCCTTCCGACATCAACAGGATACAAGGCGTCTATCCCGTCCGGCCTGAACTGCCAGCTGTCGGCGGCTACGAAGGCGTTGGAGAGGTTCTCTCCGTCGGCTCCGCCGTCACCTCTTTCGCTCCTGGTGACTTGGTCATT…
LjCAD21	ATGGCAAACTCCTCATCAGAGGTTATTACATGCAAAGCTGCAATATGCTGGGGAGTAGGAAAGCCTGTGACAGTGGAAGAAATACAAGTAGATCCACCAAAAGCAACTGAAGTCCGAGTTAAGATGCTTTGTGCCAGTGTTTGCCACACAGATATCACAAGCACTCAAGGATTCCCAGGTGTTTATCCTGTAGTACTTGGACATGAAGGAGTTGGGGTTGTGGAGAGTGTTGGTGATCAAGTGAAAAGTCTGAAAGAAGGGGATGTTGTGATTCCAACATACATAGGAGAGTGTCAAGAATGTGAGAATTGTGTCTCAGGAAAAACCAATCTGTGTCTCACATATCCTGTAAGATTGACTGGTCTGATGCCAGATAACACTTCAAGGATGTCCATCAGA…
LjCAD22	ATGTATAGTCTTGGGAAGCTACGTGGTGCTTTTCAGTACCTGCATTTACAAAATAATGCACTGCTTCAATCTTTTGTCTTAACCAGCAACATGTCTTCCACTGCTGGCAAGGCAATTACTTGCAAAGCTGCAGTTGCATGGGAAGCAGGGAAGCCATTGAAGATTGAGAATGTGGAGGTTGCTCCGCCACAGGAGAAAGAAGTTCGGATCAAAGTCAAATATTCCTCACTTTGTCACACTGATCTTCATTTTTGGGAAGCCAAGGGTATGCCGCCAATGTTTCCACGCATATTTGGCCATGAAGCATCAGGTGTTGTGGAGAGTGTAGGTCATGGTGTATCAGACCTGAAGCCAGGGGATCATGTGCTTCCAGTGTTCATGGGAGAGTGTGGGGAATGC…
LjCAD23	ATGGCCAAATCACCTGAAAGTGAACTCCCTCTCAAAGCTTTTGGTTGGGCTGCTAGAGACACTTCTGGTGTCCTGTCTCCCTTCCATTTCTCCAGAAGGGAAAATGGCGATGATGATGTTGCTATCAAGATACTGTTTTGTGGGGTTTGCCATTCTGATCTGCACACGATTAAGAACGATTGGGGTTTCACTACTTATCCTGTTGTTCCCGGGCATGAAATTGTTGGGGTTGTGACAAAAACTGGAAACAATGTGACAAAATTCAAGGTGGGTGATAAAGTTGGAGTTGGTGTGATAGTGGACTCTTGCAAGTCATGTGAGAATTGTGATCAGGATCTGGAGAATTACTGCCCTCAACCTGTGTACACCTATAATTCTCCTTACAATGGGACGCGAACC…
LjCAD24	ATGGCTTCTTCTCTGATTCGTAGGACCATCACCACCAACATCAAAAAGCTCCCATTGTTATCTTCTCCGAGCTGCAATAACAACTGGGTATCTCACCATTCCTCCATCCACAAAGCTATGGCCGTTTCCTTTCATTCCGAAGCTGTTGCTGGTGGTGGCGCAGGGCTACCATCGTACATGCGTGGAGCTGTGTTTTGGGAACCCAACAAGCCTCTCACCATCGAAGAATTCCACATGCCTCGTCCCAAGGCTGGTGAAGTTCTCATCAAAACCAAGGCATGTGGAGTATGCCACTCTGATCTACATGTCATGAAAGGTGAAATTCCGTTTGCTAGTCCTTGTGTTGTGGGGCATGAGATTACTGGTGAAGTCGTTGAACATGGGGCTCTCTCTGATGGA…
LjCAD25	ATGAGTACTGAAGGTGTCGACGAAGATTGCCTAGGATGGGCTGCAAGAGATGCATCTGGAACTCTATCAGCTTACAAATTCAGTCGCAGGGCTCTTGGAAATGACGATGTTTATGTAAAAATTACGCACTGTGGAGTTTGTTATGCTGATGTTATTTGGACAAAGAATACATTCGGTGACTCCAAGTATCCTTTAGTACCTGGACATGAGATTGCTGGGATTGTTGAAAAGGTTGGATCCAATGTCCACCGTTTCAATGTCGGTGATCATGTTGGAGTGGGGACTTATGTCAACTCATGCAGAGAATGTGAATATTGCAATGACAGACAAGAAGCTTATTGTGAGAAGGGATTTGTTAATACTTTTAATGCTGTTGATACTGATGGTACAATTACAAAA…
LjCAD26	ATGGAAATCAAAGCTGGTTTATCAGCGCTAGTCACCGGAGGTGCCTCCGGAATCGGCAAAGGTCTTGCCCTGGCTCTTGCAGAGAAGGGTGTGTTTATCACAATTGTCGATTTCTCTGAAGAAAGAGGAAGAGAAGTCGCAACCCTTGTTGAAAAAATCAATTCCAAGTTTCACTCCAAGTTAGAACATCCGTCTGCCATATTTGTGAAATGCGATGTGTCTAACTCAAGGGATCTAGCAGCTGCATTTGAAAAGCACTTGTTAACATATGGAGGACTAGACATTTGTATTAACAGTGCGGGGATTGGTAATCCTATACCATTCAATAAGGATCAAACGGATGGAACTCGTTCGTGGAGATACACTGTTGATGTGAATTTCACTGCTGTTATTGATTGC…
LjCAD27	ATGTTTCTCTCAGCTGCACTCTCCTCCACAACTTCCCACCTCACTATCCTCCCTTCTCTCATCACTTCCACAACCTCTCCACTTTCTCGCAGATTTTCCTTTACTTTCCTAGAAAACAGAAACCCAACAACCACAACAACCCTCTTCCCTTACAAGCAGAGACTCTTGGTAAAGTCTCAGGCTACTGCACCTGCTTCTTCTGAGGCAGTGAAAGTGTCACCTGTACCTTCTGAGATGAAAGCGTGGGTCTATGGGGAATATGGCGGTGTGGATGTTTTGAAATTTGATTCCAATGTTGCTGTGCCTGATTTGAAGGAGGATCAGGTCCTTGTTAGAGTTGTTGCTGCAGCTCTTAACCCTGTTGATGCCAAGAGAAGGCAGGGGAAGTTCAAAGCCACT…
LjCAD28	ATGGCTCAGACTACACCAAATCACACACAAACCGTGTCTGGTTGGGCAGCTCATGATACTTCTGGCAAGATTACTCCATTCACATTCAAAAGAAGGGAGAACGGGGTTAACGATGTGACCTTCAAGATCTTGTACTGTGGGATTTGCCACACTGACCTCCACTATGCCAAAAATGAATGGGGTATCACTAATTACCCTGTTGTACCCGGGCACGAGATGATTGGGGTGATAACCAAGGTGGGAAGTGCTGTGAAGGGGTTCAAGGAAGGAGACAGAGTAGGGGTGGGGTGTTTGGCAGCAACTTGTTTGGATTGTGAGCACTGCAACGATGACCAAGAGAATTACTGTGAAAAGTTGCAGTTTAGTTACAATGGAGTTTTCTGGGATGGCAGCATCACC…
LjCAD29	ATGGCAACTCGAGGACAAGTCATTACATGCAAAGCCGCGGTGGCCTGGGAACCCAACAAGCCATTGACCATCGAGGACGTTGATGTGGCTCCGCCGCAGGCTGGTGAGGTTCGCGTACAAATTCTCTACACCGCTCTCTGTCACACCGATGCTTACACTTGGAGCGGCAAGGATCCAGAAGGTCTCTTCCCATGTATACTTGGTCATGAAGCTGCTGGGATTGTGGAAAGTGTTGGAGAAGGTGTTACTGAAGTTCAGCCTGGTGATCATGTGATCCCTTGTTACCATGCTGAATGTGGAGAGTGCAAGTTTTGCAAATCAGGCAAAACGAATCTTTGCGGAAAGGTTCGTTCTGCCACAGGAGTTGGGGTGATGCTGAGCGATCGCAAGAGTCGTTTC…
LjCAD30	ATGGGTAGCCTTGAAGCAGAAAGAACAACTGTTGGTTGGGCTGCAAGAGACCCTTCAGGGATTCTTTCTCCCTACACCTTCACCCTCAGAAACACTGGCCCTGATGATGTTTACATCAAAGTTCACTACTGTGGAGTTTGCCATACTGATGTCCACCAAGTTAAAAATGATCTTGGCATGTCCAATTATCCCATGGTTCCCGGGCATGAAGTGGTTGGTGAGGTACTTGAGGTTGGCTCCGATGTTACCAGGTTCACAGTGGGTGAAATTGTGGGAGCTGGCCTCCTTGTTGGATGCTGCAAAAAATGCACGGCATGCCAATCTGATATTGAGCAATACTGCAAAAAGAAAATCTGGAATTACAATGATGTTTATGTAGATGGAAAACCAACACAGGGT…
LjCAD31	ATGGCCACTGAAGGACAACCTATACGCTGCAAAGCGGCGGTTGCAAGAGCCGCCGGTGAACCGCTAGTAATTGAGGAGATTGTGGTGGCGCCACCAATGCCTCGTGAAGTCCGGATTCGTATTATATGCACCTCTCTCTGTCACAGCGATGTCACTTTCTGGAAGCTGCTGGACTTTTTTCCAAGAATATTGGGTCATGAGGCTGTTGGGGTTGTGGAAAGTGTAGGGAAGGATGTGACAGAAGTTACAAAAGGAGATGTGGTTATTCCAATTTACTTACCAGATTGTGGGGAGTGTACAGATTGCAAATCAACCAAGAGCAATCGCTGTACTAATTTCCCATTCAAGGTGTCTCCTTCCATGCCGAGAGATGGTACCACTAGATTCACTGACCTAAAC…
LjCAD32	ATGAGTTCTGAAGGTGCAAGTGAAGAATGCCTTGGATGGGCAGCAACAGATACATCTGGAGTTCTGTCACCTTACAAATTCAGTCGCAGGGCTGTTGGAGACGATGATGTTTATGTTAAAATCAGCCACTGCGGTGTTTGTTATGCTGATGTAGCTTGGACAAGGAATACACTTGGCAACTCAGTATATCCCTGTGTGCCTGGACACGAGATTGCTGGGATTGTGACAAAGGTGGGTTCTAATGTTCACGGTTTCAGTGTTGGTGACCATGTTGGAGTGGGGACTTATGTCAACTCATGCAGAGATTGTGAGTTTTGTGATGATGGACTGGAACATCATTGTGTCAAGGGATCAGTTTTCACTTTTAATGGTGTTGATCATGATGGTACAATTACAAAA…
LjCAD33	ATGGAACATAAACTACCACCGACAGCAACAACTGAAGGACAACCTATCCGCTGTAAAGCGGCGGTTGCAAGAAAAGCTGGTGAGCCACTGGTGATTGAGGAGATCATTGTGGCGCCACCACTGTCTCGTGAGGTTCGGATTCATATTATATGCACCTCCCTCTGCCATGTTGATCTCACTTTTTGGAAGATGCAGGACCCTCCTGGCTTTTTCCCAAGAATTCTGGGTCATGAGGCAGTTGGGGTTGTGGAAAGTGTAGGGGAGGGTGTAACTGAAGTTACAAAAGGAGATGTGGTTGTTCCAATTTTCCTACCAGATTGTGGGGAGTGTGTAGATTGCAAATCAACCAAGAGCAACCTTTGTTCTAATTTCACTTTTGAGGTGTCTCCCTGGTTGCTT…
LjCAD34	ATGAAGGCTGTAGTGATAACCACACCGGGAGGCCCCCAAGTGCTGCAGCTCCAAGACGTGGAAGACCCCCACCTCGGCGACGGCGAAGTCCTTATCAGAGTCCACGCCACCGCCCTTAACAGAGCCGATACCCTTCAAAGGAAAGGCGCTTACCCTCCCCCTAAAGGTGCAAGCTCCTACCCAGGTCTTGAGTGCTCCGGCACCGTTGAATCCATCGGCAAACACGTTTCCCGGTGGAAAATCGGCGATCAGGTTTGTGCTCTTCTTGCTGGAGGTGGATATGCTGAGAAAGTTGCTGTTCCTCAGGAACAGATTCTTCCGGTTCCGCCTGGGGTTTCTTTGACGGATGCAGCTAGTTTCCCTGAGGTTGCATGCACTGTGTGGTCTACTATTTTCATG…
LjCAD35	ATGATTAGTAATTTGACTTCGCCACAAGGTTGTCACTTATATTCCATTGTCACCTACTCACCTCCATCTCCTTTCAACACTGATACAACAGGGTGCTTTAACTCATCTTGTGTTTTCGCCATGGAAGATAAACTAGCAAGAACAAGTGAAGGACAACCCATAAGATGTAAAGCGGCGGTTTGTCGCAAACCAGGTGAACCACTTACTATTGAGGAGATTATGGTGGCGCCACCAATGCCTCGTGAAGCTAGGATTCGTATTATATGTACATCTCTATGTCACAGTGATATCACTTTTTGGAAGATTGAGGACCCTCCTGCAATTTTTCCAAGAATTCTGGGTCATGAGGCAGTTGGGGTTGTGGAAAGTGTAGGAGAGGATGTAACTGAAGTTACAAAA…
