# Supplementary material for: Comparative genome-wide analysis of CAD (Cinnamyl Alcohol Dehydrogenase) gene family in Medicago truncatula and Lotus japonicus and their expression profiles in response to various abiotic abiotic stresses
Source: PLoS One. 2026 Jul 21;21(7):e0353726. doi: 10.1371/journal.pone.0353726 (PMC13387551; doi:10.1371/journal.pone.0353726)
Supplement: S1 File — Phylogenetic tree sequences of CAD proteins. S2 Data. 2000 bp sequences of MtCAD and LjCAD gene families. S3 Data. Peptide sequences of MtCAD and LjCAD. S4 Data. CDS of MtCAD and LjCAD. S5 Data. Genomic sequences of MtCAD and LjCAD. S6 Data. Exon and intron counts of MtCAD and LjCAD.S7 Data. KaKs ratio of MtCAD and LjCAD. S8 Data. CARE of MtCAD and LjCAD. S9 Data. GO of MtCAD and LjCAD. S10 Data. PPI of MtCAD and LjCAD. S11 Data. PPI of MtCAD and LjCAD. S12 Data. MicroRNA of MtCAD and LjCAD. S13 Data. Tissue specific expression of MtCAD and LjCAD. S14 Data. Abiotic stress expression of MtCAD and LjCAD. (ZIP) [file pone.0353726.s001.zip › Supporting Information/Supplementary data/S5 Data. Genomic sequences of MtCAD and LjCAD.xlsx]

## Sheet: A
MtCAD1	TTTTAGGTAAACGCACAGAAAACAAATAACAGACATTTTATTACCGTGTGCAGTGTTCCATATCTTGTCTATAATGTGGAAGTTCCTACCTCAATCCAATTCCAAACCAACCTAGCTGTCTATCACTAACTCTGCGTCTGCATCATATCAATGGCTAAGACTACTCCTAACCACACACAAACTGTATCTGGTTGGGCAGCTCATGATTCTTCCGGCAAGATTACCCCATACACCTTCAAAAGAAGGTAACTATCTTTTATTTATTTCATGCATTCTTGTATATATTGTAGTACCTTTTTTGATCTTAACTCTTCCAATTTCAATTTCATGTATTAAGGGAGAACGGTGGTACTGATGTGACTATAAAGATATTGTATTGTGGAATTTGCCATACTGATG…
MtCAD2	ATACGATATCATTAGAAAACAAACTTGGGATTTGTCTCTTCATGTGATTTCATTTCATACATTTGACTGTGCGTTACAATCCACATCTATTCCATTTCGATGGCTACTCAAGGACAAGTTATCACCTGCAAAGGTTTTCTCTCTTTCCTTTCTATTCATCTCAATTCAATATCATCACATCAATAGCCTAATACATTCTTTTTCTTTGTTATCATATATATATATTGTGTAGCTGCGGTGGCCTGGGAACCCAACAAACCACTGATCATCGAGGACGTTCAAGTGGCTCCACCTCAGGCTGGTGAGGTTCGAATCCAAATTCTTTTCACTGCTCTCTGTCACACCGATGCTTACACTTGGAGCGGCAAGGTATAAATAATAACAAATAACATGTGTAGT…
MtCAD3	AACCAAACCCACTCACATTCGTACTGTTTTCTTTTCTTTTTCTCTTTTTTGCTTCTGAGACCAGAGAACAAAAAACATGGGTAGCATTGAAGTGGGCAGAGAGAAACAACAGTAGGATTAGCTGCAAAAGACCCTTCCGGAATTCTCACTCCATACACATACACTCTCAGGTGATTATTGTGTAAATAACGTCATCTGATTTATTTTTTGTAACAATACGTGACGATTAAATATATTATTATTTTTTACTTAAAAAACCATGCAGAAACACAGGACCGGATGATGTTTACATCAAAATTCATTACTGTGGAGTCTGCCATTCTGATCTTCACAAATCAAAAATGATCTTGGCATGTCCAATTATCCTATGGTTCCCGGGTATGTTAACTTTTAAACTCT…
MtCAD4	ATGTCAAAATCTGATGAAAATGTAAGGACTAATGACATATTTAAACCTAATTTAAATCAACATTTGCACTCGTGGACACAAAATAAAAGTCAGACTTCACACAGCAAAGACCAAAGAGCTGTTTTTGTTTTTGTCTGTCTTCTTCTCCGAAGGTACGTTGACTCTCTATTCTCCTTGCCAAAGCCAAACAATGAATGAACTTTTTAGATTAAATCAACAAATCATTTCTCAATTACATTACAATTCACTCATTCTCCATTGCTATTAAACTTCGAAGAGGAAAATTATCACATATTTTAGTTTAATCGAATTTCAGAATTCATTTATTTGTTTTTGTAAATTTCTCTTTTATTTATATTATGATTTCACATGTTCGTTGTATTATGTGTTTGATTTTTG…
MtCAD5	GTCACATCCGACAATTGCTTTATATCTAGTCCTTCCTCTCATGCTGAAAATGATGATGATATAAGTATATGTTCTGTTCTCTTATATACAGTTTAGGGACTATTTTGTTGTTTTCATCAATAAATTTTCCGAACCGGGACAATGTCACGAACTTGGTTGTTGACTTGTGAAACAAACAAGTTTATAGTAATTAATCATCACTGAATGTTCAAAGATTCAAGCTTTCATCTATTGACTCGTTAAACAAACATCTTTCTTGTTTTATACAAACAAGAGAAGGAAGTGGTTGAACAATTCCAAAGTAAAAGCAAAAGAAAATGAAGGCTATTGTAATAAACACCAGGTGGACCTGAAGTTCTACAACTTCAAGAGGTTCAAGACCCTCAACCTAAAGACAAT…
MtCAD6	GTGTGAGAGAGAGAAGGAAAATCAAAGCAACAAAAATGAAGGCAATTGTAATAACAAACCAGGTGAACCTGAAGTTCTACAACTTCAAGAGGTTCAAGACCCTCAAATCAAAGACGATGAAGTCCTCATCAAAGTTCACGCCACTGCCCTTAACAGAGCTGATACCCTTCAGAGGAAAGGCGCTTATCCTCCCCCTCAAGGTGCTAGCCCTTATCCAGGTCTTGAATGTTCCGGAATTATTGAATTCGTTGGCAAAAACGTCTCCAAGTGGAAAATTGGTGATCAGGTACCTATATAGCTTTTCCATTATTCTTAAGTTTTTTGAACAAATCCATTATTCCAAGTTTAAAATCCATTATTTTAATATTTTTGAAGTGGGTTTTTCTTTATTTTGAAAAT…
MtCAD7	TGGAGAAATCTGAAAACAGAGTAACCAAAGAAAATGTTACGATCACTGAGTCACAAACCCTCCCCCTCTTCACTCTTCCAACTTCACCTCACTTCGCAGCAGAATTCTTAAAACACCCACACGCATGCATTCTCCTCCGCCGTATCACCACCGTCAAAAGCAATCATATACGAATCCCACGGCCAACCCGACGCAGTAACAAAGCTAGTCGACATTCCGGCGACGGAAGTTAAAGAGAATGATCTGTGCGTCAAGATGCTAGCAGCTCCAATTAACCCTTCCGATATTAATAGATACAAGGTGTTTATCCTGTGAGGCCGGAACCACCTGCAGTTGGTGGTTACGAAGGTGTTGGAGAGGTTCACTCCGTTGGCTCCGCCGTAACTTGTTTCTCTCCCG…
MtCAD8	ATGGCAGCAACATCAAGTGAAGGAGAAGGGAAACCTATAAGATGCAAAGGTATACTCCATTCATTCATTCATGCTTCATCAAAAATATATACATATATGTTTCTTCTTCCATTTATTTCTCCTTCTGTTTTTCAACTTCTGATCATTCTGTTTTGATCACTGCAACACTATATGTAGCGGCGGTTGCAAGAAGACCTGGTGAGTCACTGGTGATTGAAGAGATCATGGTGGCACCACAATGCCACGTGAAGTTCGGATCCGTATCATATGTTCCTCTATCTGCCACATCGATCTCACTTTTTCCGACATGCAGGTTTCTTTCTTTATTCATTCATTAATCAATAATTTGTTTGTTAGTGATATTTTTTTAGTTGATTTATAATTAAAGATGTATTTTTT…
MtCAD9	GAAAAAGGTAGCACCTGTAGTAGTGGTCCTTCTTCTAGTCGTGTCGTGTCGTGGCACATCGTTTTCATGGAAGGGTCATTAGTTTTTATCAAAACCACTTAACCACTTAATCTATGTCCCCGTGATTAAGATTCTTACAAACAAAATACGATGTCCTTAGAAATTAAGGGAAGCTTAAAAAACCGGCAACGCTGGCGTGGCAGTATGTTTTGCAAAAAACAACAAATGGTTTTTTCTCTCTATAGTAGATTTTGAATATCATTGGTTTGTTTTTGTCACACTATAAATAAATAACACCAACAACAGAGGACACACAATTTGTTTGATCAACAATCAGTACAGAACTTTCTAAACATTCTCAATTGTTTCTTGCAATCTTCATCCGTTGATTTTCTTAAG…
MtCAD10	ATGTCGAACACTACTACTGGTCAGGTGATCAAGTGCACAGGTACCATCTCCTCTTTTTTCTCTTTGTTACAAACATGTTGAACAAATTGTGTTTTGCTTTTTATGGATCTTTCATTTTGTTTCTACAAATTTTAAGTTTTTTTTATTAATAGTTTTATTTTATCTACACACTATACTTGCACACTATATTTTTATGATTGCCACATGCATACAACAACTTAATGAATCCCTTGATTGTGTTTTTGAACCAGCTGCGGTTGCATGGGAGGCGGGGAAGCCACTGGTGATGGAAGAAGTAGAGGTGGCACCACCGCAGGCCGGTGAAGTCCGTCTCAAGATACTCTTCACCTCCCTTTGTCACACCGATGTTACTTCTGGGAAGCTAAGGTATATTACTAA…
MtCAD11	GTACTATGCACCTATAAAGGTCACTGACACGTAGTTAGTTCCAAAACACAACAACACGAGTACTAGTAGCATTGCAAAGCAACAAACACTTACTACTCACCCATTCGATTCCATTCTAAATTTTCTGTTCATTCATCATGTCCAACACTGCTGGTCAGATCATCAAGTGTAGAGGTACCATCTATTTATCCAAATTTTGTTTTGATCTTGTTTTCTAGAATATTTAATCATCGATCCATCCTTTTTTTTTTTTTTTTTTTTATAAGGATCCTTCCATTTAAACTGTTTTATTTTTATTTTTATGATTTCACTGAATTATGTGATTTTCTTAACTGAATCCCTTGTGTCCGGTGTTTGTACTCGTGTTTCATATCATACTACTTACTAACTGAATCCCTT…
MtCAD12	ATTTTGTAGGGACTAAAAAACAAAACTGTGAATATTTATTGGCACTAAAAACCTTAATTAACCCTTAATTAAATATAATAAAATAATTGACCGTAGTTATCCAAAAATAATAAAATTATTGTTGACCGTTCGAAGATAAGTACTTCCTTGCCAACGTAGTGCACAGTTTCATTACATTACATAACAGAATCGGAGTGAAAAAACCGCGCGTCGAAATGGAAGCGCTTTTGTGCAGAAAATTGGGTGACCCAACGGTGAGCGTGGAAGACGAAAACAGCCCAATAATCATATCCAAGAATCACCCAATCCCCTCAATTGGATTCTCCTACATCGGTTAGAGTTAGGATCAAAGCCACAAGCTTGAATTTCGCTAATTACTTGCAGATTCTTGGCAAGTAC…
MtCAD13	CTAGTATCCAATAGCCCCCAATAATGTGCCTCTATAATAATAGTTTACCAAAACAGCTATGTCCAAGATAGAATATTATATGTAATAATTTCGTGATTCTAATGGACTAGTTGTGAAATATTTTTGAATCCTATCTCCCCGTTTTAACAGGTTTGGCAAGGCACAGCCTAACTCTACAAAAGAAAGGAAGGGTAATCACCAAATTGAGAGTCTTCAATCTTGTGGATAGCTGCTATGCCGATCATCAGAAGCGTTACAAGGGAATATATTGGCAAGCCAATAAGATGCAAAGGTATGATTCCTCTTTAGTCTTTAATTTCTGTGAAGTGTTTGTTTAATTTGACAATTGTTCAAGAAATGGAACAGCTGCAATATGCAAAAAATCAGGTGAACCCCTTG…
MtCAD14	GAAAAAAATAGCAAAGCCGGACTTTGTTCCTATCTAGACCGTCACATTCATTCACATCGCATTTGTAACATAAAACCAAAACCATAGGACAAAACAAATGTCATTGCGTTGTCATCATTGTTGTTCAAACACCACAACCTTCTTCTTCATCACTCTCTACTACAAAAACCAACAACCCCTTTGACCAAAATCATCACTTCCAAATCATCATCACACATAACAAAATCATTTTCAACATCCTCAGAAATGGTGAAAGCTATTCGAGTTCATGAACTTGGTGGGGCCACAGGTAAAAAAACTATGATGTTTGTTTTTTCTATTTGTCTTATGTTTTTTTTTCTTCCACGTGACTTGTATTGACATGATCACGTGACATAGGTTATGAAATGGGAAGATGTT…
MtCAD15	ATGAAGGCTATTGTAATAACAACACCAGGTGGACCTGAAGTTCTACAACTTCAAGAGGTTCAAGACCCTCCAACCTAAACAATGAAGTACTCATCAGAGTCCATGCCACTGCCCTTAACAGTGCCGACACCGTTCAGAGGAAAGGCTTTTACCCTATCCCTCAAGGTGCAAGCCCCTATCCAGGTCTTGAATGTTCCGGAACTATTGTATGCGTTGGTATAAACGTTTCCAAGTGGAAAATTGGTGATCAGGTTATAGCTTTTTCATTCATTTCTTTTTTTTTCTTTTTCCCAATTGTGTTTTCTTTATATTCAATAATTGAATTTGTGGGTCTCTAAAAAATTTAAGCTTTTCCAGTTCTATAATAACTAGAACATCATATATATAGTATACCTTTGA…
MtCAD16	CAGTCAAAGACCGGCCAATGTTACGGGGAAGAGACAATACCACACACCAAACACATTTTATGCAAGTTGGTTCGGCGAAAGCAACGTACAAAAATCGACGGTTATAACTAAATTTTATTCAATTTCTTACTATAACAAGATAAAACGTAAATGAAAAAAGATCATCGATTATAATAGAATAATATTAAAAATTGCTCTCACTTGAAATCTGATACGAATCCAAAAACTTTATTACGTCTTTATTTTATCTTGAGGAAAAAGTTGATAACATCATAAGCAGGTTCAGAAAGAAAGAAAGGGTACCAAAAGAATGGAGATCAAAGCTGGTTTGTCAGCACTCGTTACTGGTGGTGCTTCTGGAATCGGTAACACACCAATCATCATATCTTCTTCCTTTTC…
MtCAD17	TAGATATACTTGTTGTCCCAGTCCTCTTTCACTCATCATCATGTATGTAATCAGACAGTCAAAGACGGACAGTTGACTATTAATGTTATGCCTGCGAACATCAGAAGTCCACCATAGACATTTCCGTGACTCGTGGGTAGATAAGTCGTTTCGACGAAAAACAAAGTTGAAAAATAGCTTTCCCTTATACACACTACACTACCAACTCATTTCTTCAACTTTTTTGCAGTGAAAATCAGTGTTGATAATAATGGAGATCAAAGCTGGTTTGTCAGCACTCGTCACTGGTGGTGCTTCTGGAATCGGTAACACACAAATCATATTTTCTTTAATATTCAATTATTCCAACAACCTTCGTTCGGTTAATATCAAATTCATTCAATTATTATACAGGTAAAG…
MtCAD18	ATATGTGTGTGATATAGATAACATAGTACTTTCATTGCTACACACTACACAAAGAGACACAATTTTATTCACTTCTTTTCGTCACGGTTGAAATGGGATCACAACCTCAATTTGAGCATCCAAATAAGGCCTTTGGTTGGGCAGCAAGAGACCAATCTGGTCTTCTCTCCCCTTTCAATTTCTCCAGAAGGTTCATTCATTCACCTCTTCTATTCTATATTTTATTTAACTACATTTTTTGTAAATGTCTTTAAGCCTCCAAACCAAAAAAAAAAAGATTAAATACAGTTATCAGATGATAAAGTTTTTTTATCTCACGTAGCACAGTTTTTTTAATTATACACATTGATCATTGATACATTTTTAATTAACTTACAAAAAAAATTAGTTTTTTTTATT…
MtCAD19	ATGGCTTTACAACCAGAGATGGAGCATCCTAAAAAGGCTTTCGGATGGGCAGCTAGGGACTCATCTGGAGTCCTGTCTCCATTCAAATTCTCTAGAAGGTACTATACACATGACACATGTATTCATTCACCATTTGTTTCTGTTTTCAAGTAGTCCTTTCCTTGTTATAACCATAAAAAGTTTATCAACAAGGTTTCCTTAATTTTACCTTCATCAAGCATGGGTGATGGGTGATACACTCATACTTTTACCTCCATGGTTATTGAGTTAATTTTAATATATCCCCTATATTTTTATTTAAACATTGTAATTTAAAAGATTTTTTTCTTTTATACCTTCATCGCATACAATTTTAAAATTAAAGATAATTTTGATCCATACCATTTGGGTAAATTTTTA…
MtCAD20	ATGGCCTCAAAACCAGAAACTGAACATCCCAAACAAGCTTTCGGCTGGGCTGCTAGGGACACATCTGGAGTCCTTTCTCCTTTCCAAGTTCTCTAGAAGGTATGTAACCACTCATGTATTCCTTCATCAAACATTGGCGATGCATATAAAACTTCCCAAGATTAACTAATTGCTTAAACAATGCTAATCAAGGTGGTTTTCACTTGGTATGATGATTTATGTTGTTTGATTGTTGAGTGATAAAGTAAAAGATAACATCTCATAAACGATGGGGGACTGGATCATCTCTAGCGAACGGAGAGTCCGGTGCAATTTAGGTCATCAAAAAGTTAAAGATTTAAAGACAGGGTGAATTGTCCTGCTTGAGAAAACATAAGAGATTTTCTTTGTAGAGATTCA…
MtCAD21	ATGGCAAGACAACCTGAATTTGAACATCCAAACAGGCCTTTGGTTGGGCAGCTAGAGACACTTCTGGTGTTCTCTCCCCCTTCCAACTTCTCTAGAAGGTTCATTCCTCCATCCACCTCTTCAGTTTTTTTTTTTTTTTTTTCAATTAATTTATTTTTACACTTTGATGGATCATATATAATGTTTAAGAGTAAAATTGTTGTTAGGAAAATATATAACTCATGTTTGATGTGTCAAAACTTTCAGAGAAACAGGAGAAAAGATGTGGCATTCAAAATATTGTATTGTGGAATATGTCACTCAGATGTCTGCATGGCGAAGAACGAATGGGGCATATCAACCTATCCACTAGTTCCGGGGTATGTTCTAATTAAATTATCTTAGAAAAGTCTTAAAGTC…
MtCAD22	ATGGCAACACAACCTGAACTTGAACATCCAAACAGGCCTTTGGTTGGGCAGCTAGAGACACATCTGGTGTTCTCTCCCCTTTCCAACTTCTCTAGAAGGTTCATTCATCCACCTTTTAATTTTTACACTTTTAATTCATTAATTCTATATTTCATTTTTTACCACTTCACAACACTATGATCCATTCAAGGAATTGGATAGGTTGTCCTAAATATGTGAATATTTGATTAATATGTTAAGAGTAAAATTGGTGTTAACTAAATATATAACTCACCTTTTCCGTAACAAAAACTTTCAGAGAAACTGGTGAAAAAGATGTGGCATTCAAAATATTGTATTGTGGGATATGTCACTCAGATGTCCACATGGCGAAGAATGAATGGGGGAATATCTACCTAT…
MtCAD23	GTAATATCGACAAATAACATATACTTTCATACTACTACTCAAAGAGACCAATTCATTCGCTTACTTAATTTTTGTCACGTTGAAATGGCAACACAACCTGAATTTGAACATCCAAACAAGGCATTTGGTTGGGCAGCTAGAGACACTTCTGGTGTTCTTCCCCCTTTCAACTTCTCCAGAAGGTTCATTCTTCCATCCACCTCTTCATTTTATACATCTTTTTAACTAAGAAAATGCTAACAATTGTTGTAAAAGACAAATATTTTAATATGTTGAGAACAATGTTGTGGCTAAATACTTATTTCTTTGTGTGTCATGAACTTTCAGAGAAACGGGTGAAAAAGATGTGGCATTTAAAGTACTGTATTGTGGGATATGTCACTCGGATCTTCATATGAT…
MtCAD24	ATGGCAACACAACCTGAATTTGAGCATCCAAAGAAGGCCTTCGGTTGGGCAGCTAGAGATCCTTCTGGTGTTCTCTCCACTTTCAATTTCTCCAGAAGGTTCACTTCATTTACCTATTCATTTTATACATTTATTATTAGGGTTAAATATTTTTGGTCCCTTATAAAATACCAACTTTTCGTTTTAGTCCTTCTAAAATTTTCCTTCAAGTTTTAGTCCCTAAAATTTTCAATCACTACTTTTGGTCCCTATTTTTAAGTAAACTTTTTGTATTTTTAATGAAATTGTGCAGAAATGTATGGGATATTGTAAAATCACTCCAAAAAAAAATTAGAATTTTTAAAAAAACATGAATTAAATATGAATTTTTTACCGCAAACATAAAATTCATATTTATTC…
MtCAD25	AACAACCCTGACAGCTCTTATAAATATCTCCATCATAACTAGCACTGGTAGATGTTAGTAATAATATCCATAACTTAATGCTGTATCCATTTTTCTAAATAAATACCGTATAACACAACCTGAATTTGAGCATATCATTGAATTATCATAACATAGTTTGAAATGGCAACAGAAGGTAAAGTAGTAGAGCATCCTAAAGAGGCCTTTGGATGGGCAGCTAGAGATCCTTCTGGTGTTCTCTCCCCATTCAATTTCTCTAGAAGGTTTATTTCTTGATCACCTCTTCATTTATTTAATGCATATTTCTAACATTATTGTTGCATCATATTCCCCTCTACTAGTTACAAGGAAATTAATATTTTTGCCTTTTCTTTTCCACCGATAAAAGATTAAAAATAG…
MtCAD26	ATGGCAACAGAAACTCAAGTGTTAGAGCATCCAAAGAGGCCTTTGGTTGGGCAGCTAGAGATCCTTCTGGTGTTCTCTCCCCTTCAATTTCTCCAGAAGGTTTTCTTCATTAATCAACTCATCTTTTATTTGATGGATTGAAATAATATTATATATATATTTATATATATATATATATATATATATATATATATATATATATTACTTAATTTAGATCTATGTTGTTGGCTACTAATTAATTCAATCTTGATGCATCAAAACTTTAGGGAAACTGGTGAGAAGATGTAGCGTTCAAGGTGATGTATTGTGGTATATGCCACACTGACCTCCATATGATGAAGAATGAATGGGGAAAATTCCATCTATCCATTAGTTCCAGGGTATGCTTCCAACTCCTTT…
MtCAD27	AGTACTAAAAATTCCATAACTTTATACTATTTTCTCAATAAATACTACAGAAGCTAAGTTTTGTACAAATCATTGAAATAATACAAGGATTTGAAATGGCAACAGAAGCTAAAGTATTCGAACATCCTAAGAGGCCTTTGGTTGGGCAGCTAGAGATTCATCTGGTGTTCTTTCCCCTTTCAATTTCTCCAGAAGGTTTACTTCATTAATCAACTCATCTTTATTTAATGGGATGTTTTAATTTAATTATAATTTGATGTTTATATACATATATGTTTTTTTACTTAATTTAGATCTATGTTGTTAGCTACTAATTAATTTAACTTTGATGCATCAAAACTTTAGGAAAACAGGTGAGAAAGATGTAGCATTCAAGGTGTTGTATTGTGGTATATGTCA…
MtCAD28	AACAATAATGATAACTTTATGATTTATATATACTCTTTTCTTATTGAATTATTTATAATATAGTTTGAAATGGCAATAGATGCTACTAAATTAGTAGTGTTTCCTAAGAAGGCCTTTGGGATGGGCAGCTAGAGACTCTTCTGGTGTTCTATCCCCTTTCCATTTCTTTAGAAGGTTCACTTCACTTATCACCTCTTCACTAATTTAATACATTTTTCTAACTCATAATTTTTTTTTCTACATCATTTTTTTCCATTTAATTTCAAAGAAAGGTATAATCAATATACTTTTAAAATATTTTTTATTTTTTATTTCTAAAATTGTGTTAGTTTTATTTGGTAACAAGAAAATAATAAACTCTTGAAGTCAACAATTGGTTTATTTTTAACTCTATCACAA…
MtCAD29	ATGAAATCTTCCATCAAAACGCAATCTTTCCAACGTTGATCAATGAAGATGATGATGCTTTTGGAGAGATGAAGATGGTGAAGGTTTTACCCGTGAAGGTGAAGACTCAGGGACTTGTTTGATGTGTCTAAGTGAAATGTGAGGATGGGAAGGAATGGGTAAAGAGGGATAAAATTGGAAAAATAGAAAAAAATTGAAAGTGAAAAGTTAAAAACTAAATTTGGTGCGTTTCCCATCAAATTGGTCCTTGTACACGTGGTTGTTTGGATATTGAAATAAATACCTTAATTGTTTATCAAATTCATACTTATAATGGAGAATTTATGTTATTAACGTTTAAACATAATAATATTTGGATATATATGTTGAAATATTAATTATGACTTAGAAAAATAAAAT…
MtCAD30	TGTTTCTATAACATAAAACATAACATTTCTAGCATCTACAAGAAAGTTGAACAAGAACTAAAAATAATGGCAAGACAACCTGAATTTGAGCATTCAAAAGAAGGCCTTTGGTTGGGCAGCTAGAGACTCTTCTGGTGTTCTCTCCTTCTTCAATTTCTCCAGAAGGTTCAATTCATTCTAAACATAATATGCATGTAGTATTCATTTATTGTTGTACCATTTATTTTGCTCACTTTTTCTTTATAATGCTTTACATTTGTTTGTAAGGTGTTATTTCCTATTTCTACCAATTTTGAATGAAAATATAAATAACATCATTAAAAAGGTGGAGAATATTTCCTATTTCTACACAATATGTTTTCATTCTCAAAAACACAATATGTTTTCAAATTCATATTT…
MtCAD31	ATGGAAAACATTATCAAATGAAAAGGAAGTACCTGTCTTCGGGTGGGCAGCTAGAGAATCCTCAGGAATTCTCTCCCCCTTTAGCTTCTCTAGAAGGTAAGCAATTAATTGCATAATATATAATAACTAACAAAACTCTTTTAATTTTGTGTTGAAATTCACATGACCGTATATACAGGGCAAATGGAGATCGTGATATCACCATAAAGATACTCTTTTGTGGGGTTTGCCATGGAGACGTTCATTTCGCCAAGAATGAGTTAGGCCATAGCCTCTATCCATGGTTCCCGGGTATATATATTTCTCTCTATAGCTAATCATTCTTTAACATCAAAATACATTGATATGAACTTGATTCAAAATTTATATAAAAGTAATGGTTAAATCAAAATATAGTTA…
MtCAD32	TTCTTTGCTCCCAATAACCAGAATATTTTCTCATTTCATCTTCAATATGTCGAGCACATCACAAATTATTACATGCAAAGGTATCACCATGTTTTTTTTAATGTAATTTTTATTACATGCTTTCACTCACACATGTGTAAATATATGATATGATTCTTTGGAAATTGTAGCTGCAATATGTTGGGGGCTAGGAAAAGCAGTGACAATAGAATAGATACAAGTAGATCCACCAAAGTCAAAAGAAGTTCGAGTTAAGATGCTTTGTGCTAGTCTCTGCCACACAGATTCTCAAGCACTCAAGGATTTCCACATGTTTGTTAATTACACTTTTTTTAATCCTATTGGTTTTCTTTTAATACAATTTGTAGATTTTATTATTATTATTATCATTTTGATTTG…
MtCAD33	TTCCAGTACCCTCCGTTGACTCATGGCCATGGAAGATAAGCCTGCTGCGCCAACAAGTGAAGGCCAACAATCCATAAGATGTAAAGGTTGTGTGTACATTTCTCCCATGATTCATTAAAACATAACTTCATTCTTTGCTGTTCATTTTTTTTTTATAATAATAGAATTTTTTTTTGAAGGATTTATATAATAGATTTCTTTACCATTCAATTTATTTTGATAATATCATAAGTTAATTCATGTGTATGAAACTATGAATAATAATAATATGTTCATCATCCTTAAAAAAATAAAAAATATTATGTTCATAAAAAAAACTATGAATGTAATAATACTATTTGCAAATTTTGTAGCTGCGGTTTGTCGCAAACCAGGTGAGCCACTGATTATTGAGGAGAT…
MtCAD34	ATGGCAAGCACACATAGTATTCCATCTCATACAAAAGCTTGGGTTTACTCTCAATATGGTATTATAGAAGATGTTCTAAAGTTTGATCCTAATGTACCTACACCACACCCCAAAGAAGATCAAGTGCTCATCAAGGTTGTGGCTGCTGCCCTTAATCCTGTAGAGATTAAGAGGGCTCTTGGTCAGTTGAAGGATATTGACTCTCCTTTGCCAGTAAGATTTCAATTACCATCTATGACCTAAGTATGATTTTTATTTTTATTTTTAATCTTGTAAAACTTGTTCTTTGTTTTTAGTCATATCAAATATGTAAAAAAAATTCTCTAAAAGTTTAGCTCAGTTGATAGTGGCAATGCATAATTTATGCAGGGGTCAGAGTTCGAACCCCATATCCCCGCT…
MtCAD35	CACAAAATTCAACTTTATATTACATTTAAATACCCTTCATATATTTTTCTCTAAAAATTCTTAGTAGCAAAGTGATCATGGCAAGCACACCAAGTATTCCATCTCATACAAAAGCTTGGGTTTACTCTCAATATGGTAACATAGAAGAGATTCTAAAGTTTGATTCTAATGTACCTACACCACACCCAAAAGAAGATCAAGTGCTCATCAAGGTGGTTGCTGCTGCCCTTAATCCTGTTGATATTAAGAGGGCTCTTGGTCATTTCAAGGACATTGACTCTCCTTTGCCGGTAAGGTTTCTATTGCCATCTATGACTTAAATTTCAATAGCATCTTTGCTAGTGTACCGTAGAAGTTTCCATTTATATTTTTAGTCCTGTAAAGTTTTTTCCTTTTGTT…
MtCAD36	TTTTAGACCATTTTTTTCTCTCCACCTACCACTGCTAGATGGAGGAACCTACCACCACCACCACTACCTACCAACAACAACAAATTTAAGTTCCTCTTGACTTTTAACTGCATTTTACTTCTTTTTTTCTTCTTAGACAAAAACAGCCATCATGGCATCATCATCAACCCCTCAAGTCATAACCTGCAAAGGTGAGTCCAGTTACCATTTTTTTTTTTTTTTTTTATCTTTCCATAATTGTTTTGATATGTAAGTATGTATGTATGTATGTATGATTATGACTATGTCCATTGTTTATGAAACAAAAACAGCTGCAGTAGCATGGGGAGCTGGAGAGGCATTGGTGATGGAGGAAGTGGAAGTCAGTCCTCCTTCAACCATTGGAGATTAGGATTAAGG…
MtCAD37	ATGGGTAAAGGTGGGATGTCAGTTGATGATGATGTTGAACAACAGAATATGGCTGCTTGGGCTTGTTGGTTTAAACACTCTCAAGATTCAACCTTTCAATCTTCCTTTCTCTTGGTATTCATCTTAAATTTCCCTGAATAATTTCATTGTATTATTATTATTATTATTGTTGTTGATGTTGATGATGATGATTTTCTCTCAATTTTTGTTCATTATTAAGGATTTGGGATTTGGATTCTCTTTAGTTGGAAATTGAAGTGTAAATTGGAACTGTGGATTGATAATTAGTGAAATGGATTGAAAATTCAAACTTGAAAATTGTCATACTTTGAATTAAGTTCAAAATTTAAGATTTGGGATTTAGATTATATGTAGTTGAAAAGTGATGATTTAAACAAT…
MtCAD38	ATTGGATTGATCCTCTAGATTCATCTGTTTTGGGTTGATATCTAGTTTCCAAAAAAAAAAAAATATTATCCACATAATGACTTTGTAAATCAATTAAGTCATAGCTGGAGTGTGTATAATATACACAGATATAGAGACTTTGTAAATTTGATTTTGAATTGAGAAAAATGGGTAAAGGTGGGATGTCAGTTGATGATGATGTTGAACAACAGAATATGGCTGCTTGGCTTGTTGGTTTAAACACTCTCAAGATTCAACCTTTCAATCTTCCTTTCCTTGGTATTCATCTTAAATTTCCCTGAATAATTTCATTGTATTATTATTATTATTATTATTGTTGTTGATGTTGATGATGATGATTTTCTCTCAATTTTTGTTCATTATTAAGGATTTGGGATT…
MtCAD39	ATGTTGAGTTTGGAAAGTAGAGAGTGCAAAAATACCAGGTGCAGAGGTTTGTTAATGAATATGCAGGTTGGTCTTTTGACGCGCTTGGCATGAGTTGTAACATTCTGGAACCTTGAACTATATAGGGATCCGTTTCTCTGTGTTATGTGCGTTCGTGAAAGACCATATTTGCAGCTATGTGCAAAGCTGAAATATTGTCACAGTATTGAAGCACTTAGGTAGAATGTTTTGCTGAAATCATGTAAAAGATAAAGCAACCGTGGAGCCTCAAGTTGCATTAGCTAGTGCTCTTTATTATGCCTCTGAGAAAGAACGAGAAACTACGCATTGCTTCTTGCTTTTCCATGAAATGAGAGAGCTACTAAGAAAGCAGAACTCAGTGGTTCACCTTATGCTGTA…
MtCAD40	CTTATATTTTTTTAGTCCAAAAAAAAACTTATATTTTGTCTTTTTCCTTTCCTTCTTTTATACATATAAGACACTAATTCCCTTTTTATTGCAATTCATTCCAGTCAGTCTTTAGTTTCAGGCCTTATTCAACAGTTTCATCCACCTATCCATTTTCTCTCACAAGTTAGAAGAAGATGGCAACTTCAGAAGTTGCAAATGGCAACCACTTAAGTGGGACAAAGGGAAAAGACCATTACTTGTAAAGGTAGGTAGCTCACAACCTTTATATTCAATTCTTAACATTAATTAATTTGTATTTGCCAAACTTTCTCATCACCTTCTTTGAGCTTATTTGAATAATCTTAATTAATCATAATTAAGTGTCATGCTTTTTGTATTAGCTGCTGTGGCCACATG…
MtCAD41	ATGGCAACTTCAGAAAGTGAGAGCAAGGGAAAGATCATTACTTGCAAAGGTAGGTAACTCACAACTTTTACGTCTCAATCATGTCTTTGTCTAACATGCACAAGCAAAAATGTCATGCATCACGCATGTCATATTTCATTTAATTTAGTGGTGTGATTTATTGATCCGATGATAGAAACTAACTTGTGTATGATGCAAGATATTCTCGCTTGTGCATCATATAATTGGCCTCTCAATTCTTACATTAATCAATTTGCATTTGCAAAACTTTCTCACCTGCTTGAGCTTTATTGAATCTTAACTAATTATCATGATTAATTATTATCATGTTATTGTATTAGCCTTGTGGCAAATGCTCCAGGAGAACCCTTGGTAATGCAACAAATTCTTGTACAACCT…
MtCAD42	CTTAATGTATGTATTGTGGTAGAAGTGAGAACATACGGTGGATAAATGAATTGGCATATGAATGCAGAAAACAGAGTGGTTTGATTTGAACATTAATTTAAAATTCAATATTAAACATGTCTAAGTTTATCAAATAATAGACCACCAGAAATAATTAGATTTATTTATTTATATCATTCCTGCCTGAGCTTGGCATTTTCCGTCTGTGGTCTCTGACTTCTCATTCTGAATCTGATCTGAATGGCATCGTCGACTGAAGGTCAAGTCATTACATGCAAAGGTACTTCTCAATCTTATTCTCCTTTTCTTTTCTTTTCTGTTTATCAATTTAAAATCAAAACCTAACTCTACAACGTCGTCGTTTTGAATGAAGCTGCGGTGGCCTGGGAACCAACAAAC…
MtCAD43	ATAAACTAAAACCATTTGAGAGAAAAAGTTCTAAGTTTTCAATATGAAAATGCAGAAAGCTTGGTTCTATGAGGAGTATGGTCCTAAGGAAGTCCTTAAGCTAGGGGACTTTCCTATTCCATCCCCTCTGGAAAACCAACTACTTGTCCAAGTTTATGCTGCTGCTTTGAATCCTATCGATTCAAAGAGGCGTATGCGTCCTATTTTTCCATCTGATTTTCCTGTGAGTGTCTGAAACTCTGAATTACTCATGGAAATTATTATTTCACAGCTCGAATTATATTAAATTACACAAATTTAGTTATCCGTTTTATAAGTTTCGAAAGATAATGGATAAACATTTTTTTAAAGGACCATGGAACTAGTGTATAATGGTTACTGTCAATCATGTGACAGTTA…
MtCAD44	ATAAACGAAACACATTTCAGAGAATTTTTTAAAGTTTAAACATGAAAATGCAGAAAGCTTGGTTCTATGAGGAGTATGGTCCTAAGGAAGTCCTTAAGCTAGGGGACTTTCCTATTCCATCCCCTCTGGAAAACCAACTACTTGTCCAAGTTCATGCTGCTGCTTTGAATCCTATTGATTCAAAGAGGCGTATGCGTCCTATTTTTCCGTCTGAGTTTCCCGTGAGTGTCTGAAACTCTAAATTACTCATAAGAAATTATTATTCACAGCACAAATGATATTACGTCACACAAATTTAGTTATCCGTTTTATATGTTCCGAAAGATAATGGATAAACATTTTTCCAAAGGACCATGGAACTAGTGTAATGGTTACTGTCAATCATCATGTGACAGTTAA…
MtCAD45	CTGATAAGGCAACATCAGAAACAATGTCACTCTCCACCACAACTTCTCCACCTCACCATTCTTCCTTCACTTCCTTCAACTTCCACCACTTTCTCTCAGATTTTCCTTCACTTTCCAACCAAAAACTAACCAAAAACTTGTCTCAAAACTCTCTTGTCTTCTTCAACAAGGCATGCTAGATTCTTGGTGAAGTCTCAATCACTACTGCTTCATCTGAGGCTGTGAAAGTGACACAAGTTCCTTCTGAAATGAAGGCTTGGGTGTATGGGAATATGGAGGTGTTGATGTTTTGAAATTTGACTCCAATGTTGCTGTACCTGATGTTAAGGAAGATCAGGTTCTTGTTAAAGTTGTTGCAGCTGCTCTTAACCCTGTTGATGGTAAAAGAAGGCAGGGAAA…
MtCAD46	ATGGCAATTTCACCAGAGTTGGAGCATCCCAGGAAGCTTTTGGATTGGCAGCTAAGGACTCATCTGGAGTTTCTCCTCCCTTCTCTTTCCAAGAAGGTTCCATTTTTTTATTTAGCTAGGGTTTATTTTGGGTGACAAAACAAAGTTAAAAATTATGTTGTACTTGTAGTAGTTCCATGCTCTTTTTTTTTCTTTTATATTATAAACTGTAACGGCGAAACTTACACACACTACGGAAGTAAAAGTGGAGAATTGTAAATTCAAATTTCAACTTCAGCATATTTGAAGATATTGGAAAAAGGGATATTTTTTTCTTACAAATGAGTCTATTAAATTTGGAGGTATTGTACATGATAACTTGTTAGGAGTGATGATATGTAATATAGATATTAATTTAAT…
MtCAD47	ATGTTTGCAAGGTCGATCTTGTTTTCAATCAAAGACGGAAGTTGTCGAAGAACAAGTTATGGTGATTCATCGATGTCGTCAACCGTCGTCGCCAGTCATCTCATTGATGGAGACGGCGTTGAGGTGATCGGAATGGGTGGATTTTGTTTATATATGCCATTGTTGAAGACAAAAATGCTTGTTTTGACTGAGAAATGAGAGTGAGATCACAGTGGATTTTCAGGAACTGAAGGGAAAGAAAGAAAAAAAAAAAAAAAAAATTGTGTATTAAATGAACGTGTATATGTATATGGTGTCTGTATTGTGTTAAGAAATATGTGTTCAGATATCATTTCAGCCCAAAAATTACACTACTACATCAGTTTCTATTTCTAACTTCCGCTTTTTTTTCTTCTATTT…
MtCAD48	AATAAATGTTTTATTACTAATACGAATATATGACTTGGCAATTTTTTATTAATATTATGTTCTGAAGAACAAGTATAGATTATCTTGTCTTGATGCCACTTTGTTTCAATTTCCAAAGATTGGATTGAATTGAATTGTCGTCTGTCTGAGATTGAAAAATGGCATCTGCAATAGTTCGTAGGAACATCATCAGAAGCAACAACTTGAAAAGGTTGTCTTGTTGGCGTTTGAATAATAACAAACAGTTGTTGAATAATGTTGAAGACGCATGTACCATTTACACAGAAGCTGTTGGTGGTGTTGGATTACCATCTTACATGCGTGGTGCTGTTTTCGGGAACCAACAAACCTCTCACCATTGAAGAATTTCACATTCCTCGTCCCAAAGCTGGTGAACTT…
MtCAD49	ACCTTACCTACCTACAACAATGTCAAGAGCCAAACAGGTTATTACATGCAAAGGTATATCACTTCATTTCTATTATTTTTAAACTATAGAGAAAAACAATATATCTTATTACTGAACATTCAACATATAATGATTGTGTCATGTTTATTGGTTTGCAATATTGGATTGTAGCTGCTGTATGCTGGGGGCTTGGAAAGCCTGTGACAGTGGAAGAGATACAAGTAGATCCACCAAAGGCAAAAGAAGTTCGAGTTAAGATGCTATGTTCAAGTGTATGCCACACAGACATATCAAGCCTTAAAGGATTTCCACATGTTAGTTCCATAATTTCCAATCATATGCTATGTTTTCAGTTTTTAGTTTGCTTTTCCCAATAACAATAGTGTCTATGCAAATATT…
MtCAD50	ATGAATGACAAGATGACAGCGCTGGTTATTCGAAGGTACTGGCGAGATGGCCCTGCGGGACATTCCTACACCTCCGTTGTTAGAGGGCGAGGCCATAATTCGAGTCGACGCAGTCGGTATATGCGGCACCGATCTTGATATTTATCACGGCCATAATGCGGAAAAGTTGATGGGAACCGTACTTGGCCACGAGTTTGCAGGTACTGTCATCGCTTCGTCTAACGAAGCCGAGTTGGCTCGCGGCGTGCGCGTTGCGGTCCAATCCGCGCAGCCCTTGCGGCGTGTGTGAGTTCTGCCGTCAAGGGAGGGATAACCTCTGTGTGGATCGGGGGTGCGTCGCATTTACTCGCCCTGGTGCATTCGCGGAGTACGTTGCATTCCCTTTGGCGTCGGCGATTC…
MtCAD51	AAGATTGTACCAGGCTTTGATGTTGCTGGCATAGTAATCAAAGTGGGAAGTGAAGTGGTGAAATTTAAGGTTGGTGATGAAATATATGGTGACATCAATGAGGAAGGACTTTCAAACCTAAAGATTCTTGGCACTTTGTCTGAGTATACAATAGCTGAAGAGAGATTATTGGCTCATAAGCCAAAAAATCTAAGTTTCATTGAAGCTGCTAGCATTCCTTTAGCTATGGAGACAGCTTATGAAGGACTTGAGAGAGCTCAGCTTTCTGCTGGCAAATCTATCCTTGTCTTGGGAGGTGCTGGTGGAGTTGGAAGCTTTGCTATTCAG

## Sheet: B
LjCAD1	AGACAAGTTGAAGGTGAAAAACAAACAAACAAACCTCGTAGAGTATCGAAATGGAAGCATTGGTGTGCAAGAAACTGGGTGATCCAACATTGGGTCTAGAAGACAACAACACCCCAATAATCCTCTCAAAGAATCACCCTATTCCTCAACTCGATTCTCCCACTTCTGTCAGAGTGAAAATCAAAGCCACAAGCTTGAATTTCGCAAATTACTTGCAGATTCTGGGCAAGTACCAGGAGAAACCCACTTTGCCATTCATCCCCGGATCCGATTATTCTGGCATCGTTGATGCCGTTGGTTCCAAAGTTGAAAGCTTTCGTGTTGGGGACCCTGTTTGTTCCTTCATCGCTCTTGGCTCTTTCGCTGAGTATCTTGTTGTTGACGAGACCCAGTTGTGAG…
LjCAD2	ACTCTCACTCTTGTTTCTTGCTTTGTTCTGTGGTCTCTCTCAGTCTCATCTCATCTCCTCCAATGGCAACAACTCAAGGCCAAGTCATTACCTGCAAAGGTGACCACTCTCTTCTTCTTCTTCTTCTTCTTCTTCTTCTTCTCCATTTTCCGTTACTGTATCTGATTGATTAACTAACCCTAACCGTTTTCTCTGATGAAGCTGCGGTGGCCTGGGAACCCAACAAGCCTTTGACCATTGAAGACGTTCAGGTGGCTCCGCCGCAGGCCGGTGAGGTTCGAGTCAAAATCCTCTACACCGCTCTCTGTCACACCGATGCTTACACCTGGAGTGGCAAGGTCTACCCTACCCTTTTCCCTTTCTCTTCCATTTCCCACTTTTTTACCCTTTTCCCAAACA…
LjCAD3	CTTTACCACAAGTCTCACTGTTCAACGCTTCATCTGATACTCTTCCTGCTCTCAATTACTCTTTCTCACTTGACTTCACTCTTGAAACCCAATTCATTTCCACAAGCTCTTCAAGCATGGCTGCAATACCCACTCACATCAAAGCCTGGGCCTACTCAGAACATGGCAAGAGCGTTGATGTTCTCAAGTTTGATCCCAACTTGCCTTTACCTGAGTTGAAGGAGGATCAAGTCCTCATCAAGGTTGCTGCTGCATCCCTTAATCCCATTGATTACAAGAGAATGGAAGGGGCGTTTAAGGCCTCAGATTCCCCTTTACCAGTAAGTCATTCATTCCCTACTTTGCCAAATGGTTTTACCGTTGGAGTATGCATTTGAATTTCCAATGACTTCAACCTGA…
LjCAD4	ATGTCGAGCACAGATGGTCAGGTCATCAAATGCAGAGGTCAGTGACACAATCATCATCCACTCTAATCTTTCCTTCTGTTCTGTTTTGATCTATCTATCTATCTGCTACCTGCTCTATTTCTAGTTTACTTATTTTACTTTATAGGCATTGATTTTTCGGGTTTACACTAAAACTAACTATTATCATCATTCATCAATATCTAATCTTCTAACTAATCTAATTTCTGGATGGGACATATTCTTCACACTTTTTATGGCTAATTAAACTCCATTTAGCTTCAAATGTTGAACAAAGTTTTGATCTATTTAGCTGATTTTTCTTCTGTATCCAGAAAATTTTAATTCCCTTTTTTCTGATCCTTCTGAGTAAATAAAGAAAATTGTAAATTCTGTTAGTTA…
LjCAD5	ATGTCGAACACAGCTGGTCAGGTCATCAAGTGCAGAGGTGACACATTTTTCTGATCCACTTGTTTTGATCTTATGATAATCACATTTATCTTTTGCTTTTTTCTATTTAGTTGCAATTACAATTCCCATTCTTAGATCTATGTTGATCATCATTTTCCTTTTATAATTTTAAATAATATTTTATCCTTTTCGGTTGTTTTTCTTTATTAGTAAATGTTAGTTGTTAATTGTTAGTAAATTAATTTCTTTGCCATGATTTGAACTCTCACCCTTCACCCTGCAAATTCCTTCATTTCCCTGAGCTACCATTCCCCTATCCTTTGGGTTGTTATTTATTTATTTTGAAAAATGGTTTTTTTTAAGGATATTTTGAAAAATGTTTGATTTTTTTTTATAAGC…
LjCAD6	GAAAACTAACTAGCCACTTGTGTAATACCATTTGATTAGGAATTTCCTAAACAAGGAAGGAAGGAAGAAACTAGAAACCAGCAATAGTTTTACAACGTGGCTGGCTATGTGTCCTAAACCTTAAGGCGCCGCTTGGAAATAAAACAAGAGCAGGGATAGCGGTATTCTTATTCTACACAGTACGTTTGTTTGTTTTAAAAATCCATTTTTCGGTGGTTTAGTTTCTCCTTCTATCTCTATAAATAACCTTCACGGACTCACAGTTTCTTCCACAAACAAATACCATTCATTACCAGCTCACTCATCAATTCATTCTCAGTTCATCTTAATTTCTGAAAGCTATAGCTATGTCGACCACAGCTGGTCAAGTCATCAAATGCAGAGGTCAGTGACACAATC…
LjCAD7	TGACGTGGTGTCCAAGAACCGTAACCTGATGCCACTACTTGTCTTCTTGCTATCCACACCCTCACTCTAACCTCCATTCTTCTTCTCTCTGCGTCTTTCCAATTTCCAGTACATTCTCGACATGGGTAGCAAGCTCATGCATGCGGTTCAGTACAATAGCTATGGTGGAGGACCTTCTGCCTTAAAGGTTTTTTTAATTTCAATTGTTGTTATGATTGTTTACATGTCTCATTTTGATTACTAGCCATGATTCATGATGATGTCCCAGTAGGAAGGTACAACATACATGCCCAATCTGTTCTTGTTTTATAATTTAAATTTCTATGTTGGATAAATTCTTTGACAGTGAACAAGTGTTAGTCACATAGTGTTGATGAATTTGAAAATGTACAAACCCTG…
LjCAD8	AGTCACCATAAATTATTAAATTTGCTTTGTCATTATTTTTTGGCTTTGCAGGCCCTGAGTTTCATCACCCATAAATTCTCTCTGCAAATATTATTATCCACTCGCAGATAAAAATAAGGGAAGAGATGGCAGGTCCAGAGCTTACAAATGGGAAAACCTCATTGAGCTTCTTCAAGCCTAGTCATGAAACTAGAGGAAAAACCATTACTTGCAAAGGTTCATTCATTTCACATATCATTGTTAACTACTTGCATATATATACTTAATTTCTCATCTTGTCTTGCTAGCTTATATGGATTAACCATATCATGATGTATTTATTAGCCGCTGTGGCATATGGTCCTGGAGATCCATTCGTAGTGGAACAAGTTCTTGTTCATCCACCTCAGAAAATGGAGG…
LjCAD9	GAAAAAAAATGTTGATGCACTAGTGTATATTCAATTGATTTTCCGTCACATCAGTAAATATATTTTGATTAATTAAAATTAAAATGAATAATGTAGCTTATTATATGTGACATAGTATAATTGAGTGTCTGTGAGAGTGCAAAGAAATAGCAAAGCTTTTCCACTATAAATAGTGTCCCCAAAGGTTTCACTCATCACTCACTTGATCATCATATACTCTCACAATGTGTAGCACAGCCGGCAAAGTCATCAAGTGCAGAGGTGAGTGAATGCATGAATATTCTCCATCATTAATCATTTTCTTAAATATTTTCTTTTAAATTCTCTTGTAGAACATTTACATAATATATTATTATCAGATTAATTAATTAATTTGATGTTCATAATTTTATGGAATTT…
LjCAD10	CTCTGCAGTCCAAAGTCTGATATGTCTGCTTCAATTTGGACCTGCATTCACACAATGCCGAGCAAATCTCAGGTCATTACATGCAAAGGTATCAACCATCAAGCATGTTCATATCACTTTGATTTTAACTTCATATGATTTTGCAACATAAGCACTAATATATATTTACATGTTGGTTTGGATAATGAAGCTGCAATATGCTGGGGGCTAGGAGAGCCTGTGACAGTGGAAGAGATACAAGTAGATCCTCCAAAAGCAACTGAAGTTCGAGTTAAGATGCTTTGTGCAAGTATCTGCCACACAGACATCACAAGCATCCATGGATTCCCACATGTTAGACTACTTTCAATCCTGTGTTGAGTTTGATTTTGCTTTCACTTTAAACAACAAAGCATCTAT…
LjCAD11	ACATTCATTCTTACACAACAACGCAACGCTCGCTTCTCTTCTTCTTCTTCTCTCTTTGCAATGGCGTCACAACCAGAGATGGAACACCCCAAGAAAGCTTTCGGCTGGGCAGCACGGGACTCATCTGGTGTTCTCTCCCCTTTCAAATTCTCCAGAAGGTTCTTCTTCTTCTTCACTATTCATCTCTCCCCCTTATTCGAAATGTGATCGATGCATGTACTGGTTTTGCCCCCAAGATTCTTTGATCTTATTTTTTTTATGGTTTGATTGATCATGTGTTGATTTTGAAGATTCATGTTCTCTGTTGATGATGTGACATGTGATACCAAATTAATATTTGATTTCTATTGTTTTTGCTATTTTCAGGGAAACAGGAGAGAAGGATGTGACATTCAAAGT…
LjCAD12	ATGAAAACGATGAAAACGATGCACGCGGTTCAGTACGATGCCTATGGCGGAGGATTGAAGGTTAATTGGTCTAATACTCTAATCTCTTTTGTATTGTTTTGTTTTGTGTTTGCTTAATTAATTACTTGAACTTAGCTAGCTAATAGTAATGAATTATACAGCATGTTGAAGTTCCAGTTCCCACTCCAAAGAAAAATGAGATTTTACTGAGGTTAGAAGCAACCAGCATTAACCCAATTGATTGGAAGATGCAGAAGGGTCTTCTTCTGCGCCCTTTATTGCCTCCAAGCTTTCCTCACATCCCTTGTAAATATATACTCCAATTATCTCTAATTCATTAATTTTCTCAATTTTTATACTAGTGATTAACTGTACTTTTTTTGGTAAGTAGTAATTAAC…
LjCAD13	GATACAAACTACAAATTAATGCTCATAAGACAGAGAAACACCGTTCATTCTCACTGTCTCTGATAGCAGCTTCAAGGTTTGTTGCAGTGTGTCAAAATGGGCAAAGGGGGAATGTCACTTGATGATCATGGTGGTGAAGAACAGGAGAACATGGCTGCTTGGCTTGTTGCTATTAACACTCTCAAGATTCAGCCTTTTAAGCTTCCTACACTAGGTATTCATTTTTTCCTCTTCCCTTCAATTAGGAGTGTCCATTTCATTTGTTTAATTATCTTTTCATAGGTTTCTGTTTACACTGTCCACTGAGTTCATTGTTAAATAATTTGCTTACTTAATTCTGTATTATGGAAGGACCCCATGATGTCAGAGTGAGAATGAAGGCTGTTGGAATCTGTGGAA…
LjCAD14	ATGGCGACACAACAACCAGAATTTGAGCATCCTAAGAAGGCATTCGGATGGGCAGCTAGAGACACTTCCGGTCTTCTCTCCCCTTTCAATTTCTCCAGAAGGTAATTTATTCACTCACTCACATTTTGTTAAATGACTCACACTCACATACTATAATAATCACTAGCATATGTTAACTTTAATTTAATTTTTGCAGGGAAACAGGGGAGAAGGACGTGGCATTCAAAGTGTTGTATTGTGGGATATGCCACTCGGACCTCCACATCGTGGAGAATGATTTTGGCATGTCCACTTATCCACTAGTTCCAGGGTATATATATCATTATGCTATCCACTTTTATTTTTATACATACTTTTTAAAATGTGATAGCTAGTGACGGATCCAAAAATTTCATGGAC…
LjCAD15	ATGGCAAGCACTCCTTATAGTAATATTCCATCTCAAACAAAAGCTTGGGTCTACTCTCAATATGGAGACATAGAAGAGATTCTCAAGTTTGATCCAAATGTACCTACACCACACCTCAAGTAAGACCAGGTTCTCATCAAGGTTGAGGCTGCAGCCCTTAATCCTGTAGATTCCAAGAGAGCTCTTGGCCATTTCAAGGACATTGACTCTCCTTTACCTGTAACATTCTCTTAACCTTGTTCTTCTACCAAAGTTAGTTTTAAAGGCCATTACATTTTAGCACATTATGTTTCGTTCTTCTTTTCTTTTCATCTTACAATTGTTCAATTTTGTGTTTTGTGTCAAAAAGACTGTTCCGGGGTACGATGTTGCAGGTGTGGTGGTCAAAGTGGGAAGCCA…
LjCAD16	ATGGCAAGCACTCCTAATATTCCATCTCATACAAAAGCTTGGGTGTACTCAGAGTATGGGAATATAGAGCACATTCTCAAATTTGATCCTAATGTCCCTACACCAGACATCAAAGAAAACCAGGTGCTCATCAAGGTTGTGGCTGCAGCCCTTAATCCTGTGGATTACAAGAGAGCTCTGGGGTATTTCAAGGACTTTGAGTCTCCTTTACCCGTAACAATCTCTTTACCCTCTCCTACTAATGTTCTAAAGGCCATTTCCATCTTAGCACATAATATACAATATAAGTTTTTCCTTCTTTACATATCGTTTTATAATTCTTAAATATATTTTTTTGTTTGGTGTCAAAAAGACTGTGCCAGGGTATGATGTTGCTGGTGTGGTGGTCAGAGTGGGAAG…
LjCAD17	AGTAAAAAAGAAACAGAAGTAAATTAAGAAAAAAAAGTCACTGACAGTGGAGTTGCAGCGCGCAATTTTTATATGCACGATCCTCCTTTACCAAACTTGGCCACCTACCACCACCACCAACAACAACAATTGAATTTCTCTTGGATTGGAAAGGTTTCTAACTTCTTCTTCTTCAGTCAGCACTCAGCAACATGTCATCATCAACATCAACCCCTCAAGTCATCACTTGCAAAGGTTGGTTTTGGTTTTGGTTTTTGTTTTTTTCCTTCCATTTTTGATATCACTACTCTATCTATTGTTAATGATTGATATGGAATGATGGGGCTTTTTAACTGTGTCTTGGATGTGGAACAGCTGCAGTAGCATGGGGAGCTGGAGAGCCATTGGTGATAGAGGAAG…
LjCAD18	CACAAACACAAACACAGACGAGAGATATGGCCGGAAAAATGATGCACGCGGTTCAGTACGATGCTTATGGCGGAGGTGCCGCCGGATTGAAGGTTTGATCTGATTCTGATAATCTCTTTTGTTTTGTTTTGTTTTGTTTTGTGTTTGCTTAATGACTTGAATTATTAACCTAATCGCAGCATGTTGAAGTTCCCGTTCCCAGTCCGAAGAAAAACGAGGTTTTGCTGAGATTGGAAGCTGCTAGCATCAACCCTGTTGATTGGAAGATCCAGAAGGGTGTTCTGCGCCCTTTATTTTTACCTCGAAGCTTTCCCCACATACCTTGTATGGAGTAGATAGATTCAATAGATTGTAGTCTGTCTAGTGATTGACTATAACATGATTCTTTCATTTCATTTT…
LjCAD19	ATGAACACACAGAAAGCTTGGTTCTATGAGGAGTATGGTCCTAAGGAAGTCCTTAAGCTGGGGAGTTTACCAATTCCCACTCCTCAGAATAAGCAACTACTTGTCCAAGTTCATGCTGCTGCATTAAATCCAATTGATTTCAAGAGGCGTCTACGTCCTATCTTTCCTTCTGATTTCCCTGTAAGTATGAAACTCTAAATTTGCTCAAATTTTAAAATAAATGATCATATTAATGCTCGCCAGGACAATCATTAGAGGAACAATGTCTAAACCTGCTGATGCACCAGAATCTATAGTCTAAGCAACTAAACTTGGGGAAGTAACAATTATACAACAATAGCTATTTGTGAATTGCAAGATTGAGCAAGGAATTTTTCATTTCAAGATTCTTATCTAGTT…
LjCAD20	TGGGTATTGGGCAAGTGACTGAAGTGAGTGAGGGTGCAGAACAGCACAAGCACAAGCAGCGGAACTTGAGCCGAGCGAAGAAGAAAGTGAGTGTGAGTGATGGCACTGTTGCTCCGATCACTGCCTGCGAAGGCTCTAAAAGCACCATTCAATCTCAAATCCACGCTAATTCGCCGCGGCGTCGGCTTCCAATCCTTAACCACAAGAGCATTCTCCTCCGCCGCCGTATCACCGCCTTCGAAGGCCATCGTGTACGATTCGCACGGCCAACCCGACGCCGTGACGAAACTGGTGGAAGTTGCACCCGTCGAGGTGAAGGACAACGATGTCTGCGTCAAGATGCTCGCCGCTCCTATCAACCCTTCCGACATCAACAGGATACAAGGCGTCTATCCCGTC…
LjCAD21	ATGGCAAACTCCTCATCAGAGGTTATTACATGCAAAGGTATCAATCATCAATAAGCATGTTCATTACTTTGATTTTTCATTACTTTCAATCAATATTATGCAATTTATTGGTTTGTATCATATTATATGTAGCTGCAATATGCTGGGGAGTAGGAAAGCCTGTGACAGTGGAAGAAATACAAGTAGATCCACCAAAAGCAACTGAAGTCCGAGTTAAGATGCTTTGTGCCAGTGTTTGCCACACAGATATCACAAGCACTCAAGGATTCCCAGTTAAACAAACTCACTTCAATCCTATGCATTTTGAGTTTGAGTTTCTACCATCTTTTATTTCTCACAAATCTTGCTTCCACTAATGGATAACTGCAAACTAATTTGCAGGGTGTTTATCCTGTAGTA…
LjCAD22	ATGTATAGTCTTGGGAAGCTACGTGGTGCTTTTCAGTACCTGCATTTACAAAATAATGCACTGCTTCAATCTTTTGTCTTAACCAGCAACATGTCTTCCACTGCTGGCAAGGCAATTACTTGCAAAGGTATGAATAGAATTAGAAATAATCTTCTATTGACCGATTCAATTCCATGTCATTTGCTTGTCTTTACCATGTCTTCTTTAGGATGAGATCATGCACATTATATAATTAGTCCACAATATTTAATGCGATGAAAAATGCTAGCAACACTCACTTTAACACTATTTTTCCAGCACCCTCATTAGTTGATTAAAATTCATATGAGATCCACTAAAAATATGAATCTCATTTACAATTTAGTAGGACTCTATATGAATTTGAATCAATCAAGCGAG…
LjCAD23	AGAAAACAGAGCATAAACATAGAGAAAGAAGAGTAGAGTAGAGAAGAACAGAAAAAGAGAAGAAGAAGAAGAAGAAGGCATGGCCAAATCACCTGAAAGTGAACTCCCTCTCAAAGCTTTTGGTTGGGCTGCTAGAGACACTTCTGGTGTCCTGTCTCCCTTCCATTTCTCCAGAAGGTTTTTTGTGTTTTTTTTTCCATCTCAACTCACTCTCTCGTTCTAATGATCGCAGCTTCACTCACATTTGCTTGTGATTCTTTTTTTGCAGGGAAAATGGCGATGATGATGTTGCTATCAAGATACTGTTTTGTGGGGTTTGCCATTCTGATCTGCACACGATTAAGAACGATTGGGGTTTCACTACTTATCCTGTTGTTCCCGGGTATGAACTATGAACAT…
LjCAD24	CGCATAGTTCCCGCAGGTTGTTGCTCTGATCCACTCACTCACCCTCGCATTTTTCTCACTGAAATTCTCAAATGGCTTCTTCTCTGATTCGTAGGACCATCACCACCAACATCAAAAAGCTCCCATTGTTATCTTCTCCGAGCTGCAATAACAACTGGGTATCTCACCATTCCTCCATCCACAAAGCTATGGCCGTTTCCTTTCATTCCGAAGCTGTTGCTGGTGGTGGCGCAGGGCTACCATCGTACATGCGTGGAGCTGTGTTTTGGGAACCCAACAAGCCTCTCACCATCGAAGAATTCCACATGCCTCGTCCCAAGGCTGGTGAAGTTCTCATCAAAACCAAGGGTACTCTTCTTCTGCTTCTTCAATTCCTCTGCAGCAACAATGATCTTCTAA…
LjCAD25	CTTCTTCATTGCGAGGACTGAGAGCGGAACAACAACAACAACTGTCACCGAACCGAAGCATTCATTGGGGTGATTTCCTTTCCTTCTCTCTTTTGCCAAAGTTTGCATCTTTATGGTCCATTGATCTCTCAATCGCATGTTCATGGTAGTGAGATTCGTATTGAATTTTGAATATTTCATTACTAGAATCGTTGACCTGACATGGGATTTCAATTTTCAATCATGATCATAGCAAAATTGGGTTGGTAAAAGATTATCATATAACTCAATTTTTCATTGGTTAAGGCACTTGTTAACTTATATATACACTCCTTTGATATTTGATCTTGGTGACATGGGATTGAGACAGCATATTCAATTCATTTTTTTTGCAACTGTGTCCTCAAATATAATATTTTG…
LjCAD26	GCTACAAATTGTCTTGTGTCTCCACTGTGCGACCAGTTGACCACTTTTATCCAATCTCGGAAAACGAAGAACGTCGGAGATAATGGAAATCAAAGCTGGTTTATCAGCGCTAGTCACCGGAGGTGCCTCCGGAATCGGTACGCTACCCCTCCGTCTTTTCCTTTAACACCGATCATATCTATAGTTATACGCTTCAATTCAACACCCTGTTTTCGATATTCAAAAATCGATCGTAACAAGCTTGAATTGTAGGAAGTGATACAAAAATCGATGATACAGTGATTTGAGTTCAATTCTGAACGTAACACGAGTTCAATTCTGATCCACAGTGACCTTTCATATTATGATTCTTTCACTATTTTGCGGAAGCACTTTCTCCATTTCTATAATCAATCTGTA…
LjCAD27	GAAGCAGAGACAGGTGTGATAATCCGTTAGCAAACATGTTTCTCTCAGCTGCACTCTCCTCCACAACTTCCCACCTCACTATCCTCCCTTCTCTCATCACTTCCACAACCTCTCCACTTTCTCGCAGATTTTCCTTTACTTTCCTAGAAAACAGAAACCCAACAACCACAACAACCCTCTTCCCTTACAAGCAGAGACTCTTGGTAAAGTCTCAGGCTACTGCACCTGCTTCTTCTGAGGCAGTGAAAGTGTCACCTGTACCTTCTGAGATGAAAGCGTGGGTCTATGGGGAATATGGCGGTGTGGATGTTTTGAAATTTGATTCCAATGTTGCTGTGCCTGATTTGAAGGAGGATCAGGTCCTTGTTAGAGTTGTTGCTGCAGCTCTTAACCCTGTTG…
LjCAD28	CCTAATCCTACATATCGAGAAATTGTTGTTTGTGCAATAACTATTCTATCAGCCACTCTGCATCATGGCTCAGACTACACCAAATCACACACAAACCGTGTCTGGTTGGGCAGCTCATGATACTTCTGGCAAGATTACTCCATTCACATTCAAAAGAAGGTAATATATAATTTGAAATTTCTTCTTTCTTCTTTGATAAAATGCAAACAATGATGTTTTTATAACCACACTATCTTTGATGGACACATATGCAGGGAGAACGGGGTTAACGATGTGACCTTCAAGATCTTGTACTGTGGGATTTGCCACACTGACCTCCACTATGCCAAAAATGAATGGGGTATCACTAATTACCCTGTTGTACCCGGGTAAGTAGTTAGCATAGATTAAATTGCACAA…
LjCAD29	ATGGCAACTCGAGGACAAGTCATTACATGCAAAGGTTGTCTATTCTTCCTATTCTCACATGAATTCTCTGCTGCTATATATCATTACGTGCATCTGAATCACTGAAACCATTTTCATTGTGAAGCCGCGGTGGCCTGGGAACCCAACAAGCCATTGACCATCGAGGACGTTGATGTGGCTCCGCCGCAGGCTGGTGAGGTTCGCGTACAAATTCTCTACACCGCTCTCTGTCACACCGATGCTTACACTTGGAGCGGCAAGGTATTCTTCGATGTCATCTAAAGTTTTTACTTTATTGGTTTGATTAGCGTTTTTTGTTTCTGGGTATAGTCTATGGTGGGAAATTTGGAAAAAGAAAAGATTTTTCTTTAATCTCCGTTAGTTTGCACTGCAAGGTAT…
LjCAD30	CTCAAATTCCCAATTTTTCTGAACAATCATGGGTAGCCTTGAAGCAGAAAGAACAACTGTTGGTTGGGCTGCAAGAGACCCTTCAGGGATTCTTTCTCCCTACACCTTCACCCTCAGGTAATAAGCTTAATTTCTGTCTCAGAAAGTGTCATGCTCGGTACTCTGTTTTATTCTGTTCTGTTCTGACTCTGTGTGGAAATTAACATAAAATGCAGAAACACTGGCCCTGATGATGTTTACATCAAAGTTCACTACTGTGGAGTTTGCCATACTGATGTCCACCAAGTTAAAAATGATCTTGGCATGTCCAATTATCCCATGGTTCCCGGGTACATACTTTTTTTAGCTTTTCTTGTTTATGGTTCACTCTGTTTCTGTTCTGTTTTTTTTTTGAATGAT…
LjCAD31	ATGGCCACTGAAGGACAACCTATACGCTGCAAAGGTGTTTCATCAATACATATTTTTCCCATTCAATCAATTATATTTGTTCTTATTTTTAGTTTGATAGATATAGTATGCTTTAGATTTTGGTTGAACTCAATGTGATCTATTCAACGTGTCTAATTCTAACTTTCTGTTTATAATGTGAAATCACGTTTGTGCTACCTTTGATGCTAGAAACATGCATGCTCACCATTCTATTCTCATTTGAATCATGTTTGAGATGAATATTGAATAATGCTCTGATCTGATGGTTGCCTTTTTCATTGCAAAACTATAGCGGCGGTTGCAAGAGCCGCCGGTGAACCGCTAGTAATTGAGGAGATTGTGGTGGCGCCACCAATGCCTCGTGAAGTCCGGATTCGT…
LjCAD32	AGAACATTCATTTCCTTCGAAGCTGACCTCTTCGTCAGTCTCTCCTCCAATCAGAGAAACCGCCGGTCGTCGGTCGATCTCCCTCCTCGGATTCCGTTCGCCGGTGCTAGGCTTCAATTCCCAAACTCCATGACGCCGTGAAAATTCGTAAAGGCTTGATCGTTCCTCAGCCATGTGACGTCGCCGGCGTTGGCATCACTCGTTTCGGCGAAATGGTGATTTGAGTAACTCTGTATATCTTGGTCAGCTTTTAGATGCAAATTATCAAGTTTAGTTCATTATTTTCTGGTTGCTTGTATGCATGTTTAAATTTTCTACTTTCATTCAAGTGTTATGAACTTGGATCTGTTCATGTTATTTCTATTTGCACATTGTATATAATGTGATGTTACTCAACTT…
LjCAD33	ATGGAACATAAACTACCACCGACAGCAACAACTGAAGGACAACCTATCCGCTGTAAAGGTGTTTCAGCAATACCTCTTCCTTAAACATTCTCATTTGAAGTTTGAGATGAACTTTTGAACAATGTAATTTGATTCATTTTTCATTGTGAACTGTAGCGGCGGTTGCAAGAAAAGCTGGTGAGCCACTGGTGATTGAGGAGATCATTGTGGCGCCACCACTGTCTCGTGAGGTTCGGATTCATATTATATGCACCTCCCTCTGCCATGTTGATCTCACTTTTTGGAAGATGCAGGTTTTTTTATTTACTCACTAGTCACTACCATTTCACCATCATTTTGTTTATTCACACATTTTTCTTATTATATTTGAATGAATTTCTTAATGTTTTGAAGGACCCT…
LjCAD34	GGAAAGGAGTCGTGTCCGTGACAAACAAAGTTGGAAAAATGAAGGCTGTAGTGATAACCACACCGGGAGGCCCCCAAGTGCTGCAGCTCCAAGACGTGGAAGACCCCCACCTCGGCGACGGCGAAGTCCTTATCAGAGTCCACGCCACCGCCCTTAACAGAGCCGATACCCTTCAAAGGAAAGGCGCTTACCCTCCCCCTAAAGGTGCAAGCTCCTACCCAGGTCTTGAGTGCTCCGGCACCGTTGAATCCATCGGCAAACACGTTTCCCGGTGGAAAATCGGCGATCAGGTTCATAACTCATTTCATAGTTTAGGATTTTTCAACTATTATTGCTCATTCATTTACAGAGATTTTCATTCATGTTTATAGGTTTGTGCTCTTCTTGCTGGAGGTGGAT…
LjCAD35	CTAACCTTCAATGTACGGGCTTTATCTGAATATTCAAAGTTTGAATATTCACGTCATCTCCCTTATCATGCACCACAAGAATGATTAGTAATTTGACTTCGCCACAAGGTTGTCACTTATATTCCATTGTCACCTACTCACCTCCATCTCCTTTCAACACTGATACAACAGGGTGCTTTAACTCATCTTGTGTTTTCGCCATGGAAGATAAACTAGCAAGAACAAGTGAAGGACAACCCATAAGATGTAAAGGTGTGCCATGGTTCCTGAAAAAGAAAATTATCTGCTTTAATTTTTACTTATAGCATGTTTTGATTAACTTCTTTTTGCCATAATCAATTTTGAGACTCAAAAGCTACTCGTATAAGCTTTTTTTTTTTAGAATTGATTTTGACTTTA…
