# Supplementary material for: Comparative genome-wide analysis of CAD (Cinnamyl Alcohol Dehydrogenase) gene family in Medicago truncatula and Lotus japonicus and their expression profiles in response to various abiotic abiotic stresses
Source: PLoS One. 2026 Jul 21;21(7):e0353726. doi: 10.1371/journal.pone.0353726 (PMC13387551; doi:10.1371/journal.pone.0353726)
Supplement: S1 File — Phylogenetic tree sequences of CAD proteins. S2 Data. 2000 bp sequences of MtCAD and LjCAD gene families. S3 Data. Peptide sequences of MtCAD and LjCAD. S4 Data. CDS of MtCAD and LjCAD. S5 Data. Genomic sequences of MtCAD and LjCAD. S6 Data. Exon and intron counts of MtCAD and LjCAD.S7 Data. KaKs ratio of MtCAD and LjCAD. S8 Data. CARE of MtCAD and LjCAD. S9 Data. GO of MtCAD and LjCAD. S10 Data. PPI of MtCAD and LjCAD. S11 Data. PPI of MtCAD and LjCAD. S12 Data. MicroRNA of MtCAD and LjCAD. S13 Data. Tissue specific expression of MtCAD and LjCAD. S14 Data. Abiotic stress expression of MtCAD and LjCAD. (ZIP) [file pone.0353726.s001.zip › Supporting Information/Supplementary data/S7 Data. KaKs ratio of MtCAD and LjCAD.xlsx]

## Sheet: A
Seq_1	Seq_2	Ka	Ks	Ka/Ks	Time (MYA)
MtCAD43	MtCAD44	0.0253353	0.0797715	0.317598	6.08015
MtCAD34	MtCAD35	0.0604746	0.127376	0.474771	9.70857
MtCAD16	MtCAD17	0.0407899	0.190686	0.213911	14.534
MtCAD32	MtCAD49	0.113924	0.489786	0.232599	37.3313
MtCAD8	MtCAD33	0.156438	0.506555	0.308828	38.6094
MtCAD40	MtCAD41	0.074731	0.232876	0.320905	17.7497
MtCAD2	MtCAD42	0.0519973	0.632062	0.0822662	48.1754
MtCAD10	MtCAD11	0.0144402	0.16548	0.0872622	12.6128
MtCAD3	MtCAD29	0.828497	1.02084	0.81158	77.8083
MtCAD19	MtCAD20	0.0716851	0.411916	0.174028	31.3961
MtCAD26	MtCAD27	0.0300992	0.203232	0.148103	15.4903
MtCAD21	MtCAD22	0.043492	0.191279	0.227374	14.5792

## Sheet: B
Seq_1	Seq_2	Ka	Ks	Ka/Ks	MYA
LjCAD25	LjCAD32	0.138311	0.479493	0.288454	36.5467
LjCAD11	LjCAD14	0.130377	0.639066	0.204011	48.7093
LjCAD1	LjCAD34	0.879633	1.92406	0.457175	146.651
LjCAD12	LjCAD18	0.105087	0.499677	0.21031	38.0851
LjCAD15	LjCAD16	0.0557256	0.306151	0.18202	23.3347
LjCAD10	LjCAD21	0.117823	0.375853	0.313482	28.6474
LjCAD33	LjCAD35	0.105355	0.386897	0.272309	29.4891
LjCAD2	LjCAD29	0.0532733	0.610733	0.0872285	46.5497
LjCAD5	LjCAD6	0.0101394	0.105343	0.0962519	8.02918
