# Supplementary material for: Comparative genome-wide analysis of CAD (Cinnamyl Alcohol Dehydrogenase) gene family in Medicago truncatula and Lotus japonicus and their expression profiles in response to various abiotic abiotic stresses
Source: PLoS One. 2026 Jul 21;21(7):e0353726. doi: 10.1371/journal.pone.0353726 (PMC13387551; doi:10.1371/journal.pone.0353726)
Supplement: S1 File — Phylogenetic tree sequences of CAD proteins. S2 Data. 2000 bp sequences of MtCAD and LjCAD gene families. S3 Data. Peptide sequences of MtCAD and LjCAD. S4 Data. CDS of MtCAD and LjCAD. S5 Data. Genomic sequences of MtCAD and LjCAD. S6 Data. Exon and intron counts of MtCAD and LjCAD.S7 Data. KaKs ratio of MtCAD and LjCAD. S8 Data. CARE of MtCAD and LjCAD. S9 Data. GO of MtCAD and LjCAD. S10 Data. PPI of MtCAD and LjCAD. S11 Data. PPI of MtCAD and LjCAD. S12 Data. MicroRNA of MtCAD and LjCAD. S13 Data. Tissue specific expression of MtCAD and LjCAD. S14 Data. Abiotic stress expression of MtCAD and LjCAD. (ZIP) [file pone.0353726.s001.zip › Supporting Information/Supplementary data/S8 Data. CARE of MtCAD and LjCAD.xlsx]

## Sheet: A
Term	Function	Group	MtCAD1	MtCAD2	MtCAD3	MtCAD4	MtCAD5	MtCAD6	MtCAD7	MtCAD8	MtCAD9	MtCAD10	MtCAD11	MtCAD12	MtCAD13	MtCAD14	MtCAD15	MtCAD16	MtCAD17	MtCAD18	MtCAD19	MtCAD20	MtCAD21	MtCAD22	MtCAD23	MtCAD24	MtCAD25	MtCAD26	MtCAD27	MtCAD28	MtCAD29	MtCAD30	MtCAD31	MtCAD32	MtCAD33	MtCAD34	MtCAD35	MtCAD36	MtCAD37	MtCAD38	MtCAD39	MtCAD40	MtCAD41	MtCAD42	MtCAD43	MtCAD44	MtCAD45	MtCAD46	MtCAD47
AAAC-motif	light responsive element	Light Responsiveness	0	1	0	0	0	0	0	0	0	0	0	0	0	0	0	0	0	0	0	0	0	0	0	0	0	0	0	0	0	0	0	0	0	0	0	0	0	0	0	0	1	1	0	0	0	0	0
ACA-motif	part of gapA in (gapA-CMA1) involved with light responsiveness		0	0	0	0	0	0	0	0	1	0	0	0	0	0	0	0	0	0	0	0	0	0	0	0	0	0	0	0	0	0	0	0	0	0	0	0	0	0	0	0	0	0	0	0	0	0	0
ACE	part of a light responsive element		0	0	0	0	0	0	0	1	0	0	0	0	0	0	0	0	1	1	0	0	0	0	1	0	0	0	2	0	0	0	0	0	0	0	0	0	0	0	0	0	0	0	0	0	0	1	0
AE-box	part of a light response element		1	0	0	0	0	1	2	2	0	1	1	0	0	1	0	0	0	3	1	0	0	0	0	3	2	0	1	0	1	0	0	0	1	3	1	2	0	0	0	1	0	0	1	0	1	0	0
AT1-motif	part of a light responsive element		0	0	1	0	0	0	0	0	0	0	0	0	0	0	0	0	0	0	0	0	0	0	0	0	0	0	1	0	0	0	0	0	0	0	0	0	0	0	0	2	0	0	0	0	0	0	0
ATC-motif	part of a light responsive element		1	0	0	0	0	0	1	0	0	0	0	0	0	0	0	0	0	1	0	0	0	0	0	0	0	1	0	0	0	0	0	0	0	0	0	0	0	0	0	0	0	0	0	0	0	0	1
ATCT-motif	part of a light responsive element		0	0	0	0	0	0	0	0	0	0	0	0	0	2	0	1	0	0	1	0	0	0	0	0	1	0	0	0	0	1	0	0	0	0	0	0	0	0	0	0	1	0	0	0	0	0	0
Box 4	part of a light responsive element		5	5	5	2	1	1	1	3	6	0	2	6	0	3	2	4	1	5	3	2	2	2	2	6	2	4	5	2	1	3	2	2	2	3	7	2	4	4	2	3	2	3	1	2	0	4	3
Box II	part of a light responsive element		0	0	0	2	0	0	0	0	0	0	0	0	0	0	0	0	0	0	0	0	0	0	0	0	0	0	0	1	0	0	0	0	0	0	0	0	0	0	1	0	0	0	0	0	0	0	0
CAG-motif	part of a light response element		0	0	0	0	0	0	0	0	0	0	0	0	0	0	0	0	0	0	0	0	0	0	0	0	0	0	0	0	0	0	0	0	0	0	0	0	0	0	0	0	0	0	0	0	1	0	0
chs-CMA1a	part of a light responsive element		1	0	0	0	0	0	0	0	2	0	0	0	1	0	0	0	0	0	0	0	0	0	0	1	0	1	0	0	0	2	0	0	0	0	0	0	0	0	0	0	0	0	0	1	0	0	0
chs-CMA2a	part of a light responsive element		0	0	0	0	0	0	0	1	0	0	0	0	0	0	0	0	0	0	0	0	0	0	0	0	0	0	0	0	1	0	0	0	0	0	1	0	0	0	0	0	1	0	0	0	0	1	0
chs-CMA2c	part of a light responsive element		0	0	0	0	0	0	0	0	0	0	0	0	0	0	0	0	0	0	0	0	0	0	0	0	0	1	0	0	0	0	0	0	0	0	0	0	0	0	0	0	0	0	0	0	0	0	0
chs-Unit 1 m1	part of a light responsive element		0	0	0	0	0	0	0	0	0	0	0	0	0	0	1	1	0	0	0	0	0	0	0	0	0	0	0	0	0	0	0	0	0	0	0	0	0	0	0	0	0	0	0	0	0	0	0
GA-motif	part of a light responsive element		0	0	1	0	0	0	0	0	0	0	0	1	0	0	0	1	0	0	1	0	0	0	0	0	0	1	1	0	0	2	0	0	1	0	0	1	0	0	0	0	0	0	0	0	0	0	1
Gap-box	part of a light responsive element		0	0	0	0	1	0	0	0	0	0	0	0	1	0	0	0	0	0	0	0	0	0	0	0	0	0	0	0	0	0	0	0	0	0	1	0	0	0	0	1	0	0	0	0	0	0	0
GATA-motif	part of a light responsive element		0	1	1	0	0	0	0	0	1	1	0	0	1	0	0	1	0	0	0	1	1	0	0	2	1	0	1	2	1	2	0	0	1	2	1	0	2	2	1	1	0	1	0	3	0	1	0
GATT-motif	part of a light responsive element		0	0	0	0	0	0	0	0	0	0	0	0	0	0	0	0	0	0	0	0	0	0	0	0	0	0	0	0	0	0	1	0	0	0	0	0	0	0	0	0	0	0	0	0	0	0	0
G-Box	light responsive element		2	0	2	1	1	0	1	1	0	1	0	2	1	2	0	1	2	0	0	0	1	0	0	0	0	0	2	1	0	0	0	0	1	1	1	0	1	1	1	0	0	0	0	0	3	1	0
G-box	part of a light responsive element		0	2	7	2	1	0	5	2	2	0	0	3	1	2	0	2	2	1	0	2	1	0	1	1	1	1	5	1	0	0	1	1	3	2	1	1	1	1	0	3	0	0	0	1	6	4	1
GT1-motif	part of a light responsive element		1	1	3	1	0	4	0	2	1	2	1	1	1	1	0	2	0	2	1	3	1	0	0	1	1	1	4	1	0	4	1	0	5	0	0	2	2	2	4	3	2	1	0	0	0	0	3
GTGGC-motif	part of gapA in (gapA-CMA1) involved with light responsiveness		0	0	0	0	0	0	0	0	0	0	0	0	0	2	0	0	0	0	0	0	0	0	2	0	0	0	0	0	0	0	0	0	0	0	0	0	0	0	0	0	0	0	0	0	0	0	0
I-box	cis-acting element involved in light responsiveness		0	0	1	0	0	0	0	1	0	0	0	0	1	0	0	0	0	0	0	0	0	0	2	0	0	0	0	0	0	1	2	0	0	2	0	1	0	0	1	2	1	0	2	2	0	0	0
L-box	part of a light responsive element		1	0	1	0	0	0	0	0	0	0	0	0	0	0	0	0	0	0	0	0	0	1	0	0	0	0	0	0	0	0	0	0	0	0	0	0	0	0	0	0	0	0	0	0	0	0	0
LAMP-element	part of a module for light response		0	0	1	0	0	0	0	0	0	0	0	0	0	0	0	0	0	0	1	0	1	0	0	0	1	1	2	1	0	0	0	0	0	0	0	0	0	0	0	0	0	0	0	0	0	0	0
MRE	part of a conserved DNA module involved in light responsiveness		0	1	0	1	0	0	0	0	1	0	0	1	0	1	1	1	0	0	0	0	1	1	1	0	2	3	0	0	0	0	0	0	1	0	0	2	0	0	0	0	0	0	0	0	1	0	0
Sp1	cis-acting regulatory element involved in light responsiveness		0	0	0	0	0	0	0	0	0	0	0	0	0	0	0	0	0	0	0	0	0	0	0	0	0	0	0	0	0	0	0	0	0	0	0	0	0	0	0	0	0	0	0	0	0	0	0
TCCC-motif	cis-acting regulatory element involved in light responsiveness		1	0	0	1	0	1	0	1	0	1	0	0	2	0	1	1	0	1	2	0	0	0	0	0	0	0	0	0	1	0	0	0	0	0	1	0	0	0	0	0	0	0	0	0	0	0	3
TCT-motif	MYB binding site involved in light responsiveness		2	0	1	3	1	1	0	0	1	0	0	0	1	0	1	1	2	0	2	1	1	0	1	2	0	1	0	0	1	0	3	1	1	1	0	3	0	0	1	0	3	0	0	0	1	0	0
3-AF1 binding site	light responsive element		0	0	0	0	0	0	0	0	0	0	0	0	0	0	0	0	1	0	0	0	0	0	0	0	0	0	0	0	0	0	0	0	0	0	0	0	0	0	0	0	0	0	0	0	0	0	0
3-AF3 binding site	part of a conserved DNA module array (CMA3)	Tissue Specific Expression	0	0	0	0	0	0	0	0	0	0	0	0	1	0	0	0	0	0	0	0	0	0	0	0	0	0	0	0	0	0	1	0	0	0	0	1	0	0	0	0	0	0	0	0	0	0	1
A-box	cis-acting regulatory element		0	1	0	0	0	0	1	1	0	0	1	0	0	0	0	0	0	0	0	1	0	0	0	0	0	0	0	0	0	0	0	0	0	0	1	0	0	0	0	0	0	1	1	1	1	1	1
ARE	cis-acting regulatory element essential for the anaerobic induction		2	3	2	8	3	2	3	0	3	2	5	4	2	1	2	5	3	2	0	4	2	1	1	0	3	3	5	2	3	1	2	3	0	0	2	1	2	2	2	2	4	4	1	1	3	4	2
AT-rich element	binding site of AT-rich DNA binding protein (ATBP-1)		2	0	0	0	0	1	0	0	0	0	0	0	0	0	0	0	0	0	0	0	0	2	0	0	1	0	1	0	0	1	0	0	1	0	0	0	0	0	0	0	0	0	0	0	0	0	0
AT-rich sequence	element for maximal elicitor-mediated activation (2copies)		0	0	0	0	0	0	0	0	0	0	0	0	0	0	0	0	0	0	0	0	0	0	0	0	0	0	0	3	0	0	0	1	0	0	0	0	0	0	0	0	0	0	0	0	0	0	0
Box II -like sequence	cis-acting regulatory element		0	0	0	1	0	0	0	0	0	0	0	0	0	0	0	0	0	0	0	0	0	0	0	0	0	0	0	0	0	0	0	0	0	0	0	0	0	0	0	0	0	0	0	0	0	0	0
CAT-box	cis-acting regulatory element related to meristem expression		0	1	0	0	1	0	0	2	1	0	1	0	0	0	0	0	0	1	0	0	0	0	1	1	1	0	0	0	0	0	1	0	0	1	0	0	0	0	0	0	1	0	0	0	0	0	0
CCAAT-box	MYBHv1 binding site		0	0	1	1	1	3	0	0	0	1	0	0	0	1	0	0	0	0	0	0	0	0	0	0	1	0	1	0	1	0	0	0	0	0	0	0	0	0	0	0	0	0	0	1	0	0	2
Circadian	cis-acting regulatory element involved in circadian control		0	1	0	0	0	0	0	0	0	0	0	1	0	0	0	0	0	2	0	0	0	0	0	1	0	0	0	0	0	0	0	0	1	0	0	0	1	1	0	0	1	0	1	0	1	0	0
GCN4_motif	cis-regulatory element involved in endosperm expression		0	0	0	0	0	0	0	2	0	0	0	1	0	1	0	0	0	0	0	0	0	0	0	0	1	0	0	1	1	0	0	1	0	0	1	1	0	0	1	0	0	2	0	1	0	0	1
HD-Zip 3	protein binding site		0	0	0	0	0	0	0	0	0	0	0	0	0	0	0	0	1	0	0	0	0	0	0	0	0	0	0	0	0	0	0	0	0	0	0	0	0	0	0	0	0	0	0	0	0	0	1
Box III	protein binding site		0	0	0	1	0	0	0	1	0	0	0	0	0	0	0	0	1	0	0	0	0	0	0	0	0	0	0	0	0	0	0	0	0	0	0	0	0	0	0	0	0	0	0	0	0	0	0
MBSI	MYB binding site involved in flavonoid biosynthetic genes regulation		0	0	0	0	0	0	0	0	1	0	0	0	0	0	0	0	0	2	0	0	1	0	0	0	0	0	0	0	0	1	0	0	1	1	0	0	1	1	1	0	0	0	0	0	0	0	0
MSA-like	cis-acting element involved in cell cycle regulation		0	0	0	0	0	1	0	0	0	0	0	0	0	0	0	0	0	0	0	0	0	0	0	0	0	0	0	0	0	0	0	0	0	0	0	0	1	1	0	1	0	0	0	0	0	0	0
O2-site	cis-acting regulatory element involved in zein metabolism regulation		0	1	4	0	0	0	0	0	0	0	0	0	3	1	0	0	0	2	1	1	0	1	1	0	0	1	2	0	0	0	1	0	0	0	0	0	2	2	0	2	0	1	0	1	1	0	2
RY-element	cis-acting regulatory element involved in seed-specific regulation		0	0	0	0	0	0	0	0	0	0	0	0	1	0	0	0	0	0	0	0	1	0	0	0	0	0	1	0	0	0	0	0	0	0	0	0	0	0	1	0	0	0	0	0	0	0	0
P-box	gibberellin-responsive element	Phytohormone Responsiveness	0	0	2	0	0	0	0	0	0	0	1	0	1	1	1	0	1	0	0	0	1	1	1	1	0	0	2	1	0	1	0	0	2	0	0	0	2	2	0	0	1	2	0	0	0	0	0
TGA-element	auxin-responsive element		1	2	0	0	0	0	1	0	0	1	2	1	0	3	0	0	0	0	0	0	0	1	0	0	0	1	0	0	0	0	0	0	0	0	1	0	0	1	0	2	0	0	0	1	1	1	1
ABRE	cis-acting element involved in the abscisic acid responsiveness		2	2	8	4	2	0	2	3	1	1	0	3	1	4	0	3	4	1	0	1	1	0	3	1	0	1	6	2	1	0	0	0	3	2	2	2	1	1	1	2	0	0	1	0	8	5	1
AuxRR-core	cis-acting regulatory element involved in auxin responsiveness		0	0	1	1	0	0	0	0	0	1	0	0	0	0	0	0	0	0	1	0	0	0	0	0	0	0	0	0	0	1	0	0	0	0	0	0	0	0	0	0	0	0	0	0	0	0	0
CGTCA-motif	cis-acting regulatory element involved in the MeJA-responsiveness		1	0	2	0	0	1	1	0	2	0	0	1	1	6	5	0	0	1	0	0	1	3	6	2	0	4	0	1	1	1	1	1	0	2	0	1	2	2	2	1	1	0	0	0	0	3	0
GARE-motif	gibberellin-responsive element		0	0	0	0	1	0	0	0	1	0	0	0	0	0	0	0	0	0	0	0	0	0	0	0	0	0	0	0	0	0	0	1	0	0	0	0	0	0	1	0	0	0	1	0	0	0	0
GC-motif	enhancer-like element involved in anoxic specific inducibility		0	0	0	0	0	0	0	0	0	0	0	0	0	0	1	0	0	0	0	0	0	0	0	0	0	0	0	0	0	0	0	0	0	0	0	0	0	0	0	0	0	0	0	0	0	0	0
TATC-box	cis-acting element involved in gibberellin-responsiveness		0	1	0	0	0	0	0	0	0	0	1	0	0	0	0	1	0	0	0	0	1	0	0	2	0	0	3	0	1	0	0	0	0	1	0	0	1	1	0	0	0	0	1	0	0	0	0
TCA-element	cis-acting element involved in salicylic acid responsiveness		2	0	0	0	0	1	2	0	0	0	1	0	2	2	0	0	0	1	0	0	0	0	0	0	1	1	0	1	0	2	1	0	1	0	0	2	3	3	0	0	1	0	0	2	0	0	0
TGACG-motif	cis-acting regulatory element involved in the MeJA-responsiveness		1	2	2	0	0	1	1	0	2	0	1	1	1	6	5	0	0	1	0	1	1	3	6	2	0	4	1	1	1	1	1	1	0	2	0	1	2	2	2	1	0	2	0	0	1	3	0
LTR	cis-acting element involved in low-temperature responsiveness	Stress Responsivness	0	0	0	0	1	0	0	0	1	0	0	0	0	0	1	0	1	2	0	0	0	0	0	0	0	1	1	2	1	0	0	0	4	1	0	0	0	0	1	1	1	4	0	0	0	4	0
MBS	MYB binding site involved in drought-inducibility		0	0	0	0	1	0	1	1	1	0	0	2	1	0	0	1	0	1	1	0	0	0	0	0	0	0	2	0	0	0	2	1	2	1	0	0	0	0	0	1	1	2	0	2	1	1	0
TC-rich repeats	cis-acting element involved in defense and stress responsiveness		1	0	0	0	1	0	0	0	2	0	2	0	2	1	0	1	0	1	0	0	3	0	0	0	1	0	0	0	1	0	2	0	1	1	2	0	0	0	1	1	2	0	0	2	0	0	0
WUN-motif	wound-responsive element		0	0	0	0	0	0	0	0	0	0	0	0	0	0	0	0	0	0	0	0	1	0	0	0	0	0	0	0	0	0	0	0	0	0	0	0	0	0	0	0	0	0	0	0	0	0	0
[truncated: 4 more columns]

## Sheet: B
Term	Function	Group	LjCAD1	LjCAD2	LjCAD3	LjCAD4	LjCAD5	LjCAD6	LjCAD7	LjCAD8	LjCAD9	LjCAD10	LjCAD11	LjCAD12	LjCAD13	LjCAD14	LjCAD15	LjCAD16	LjCAD17	LjCAD18	LjCAD19	LjCAD20	LjCAD21	LjCAD22	LjCAD23	LjCAD24	LjCAD25	LjCAD26	LjCAD27	LjCAD28	LjCAD29	LjCAD30	LjCAD31	LjCAD32	LjCAD33	LjCAD34	LjCAD35
AAAC-motif	light responsive element	Light Responsiveness	0	0	0	0	0	0	0	0	0	0	0	0	1	0	0	0	0	0	0	0	0	0	0	0	0	0	0	0	1	0	0	0	0	0	0
ACE	part of a light responsive element		0	0	0	0	0	0	0	0	0	0	0	0	0	0	0	0	0	0	1	0	0	0	0	0	0	0	0	0	0	1	0	1	0	0	0
AE-box	part of a light response element		0	1	0	1	0	0	2	0	1	0	0	0	0	1	0	0	0	1	0	0	0	0	0	2	1	0	0	0	1	0	0	1	1	0	1
AT1-motif	part of a light responsive element		0	0	0	0	2	1	0	0	0	0	1	0	0	0	0	0	0	0	0	0	0	0	0	0	0	0	1	0	0	0	0	0	0	0	0
ATC-motif	part of a light responsive element		0	0	0	1	0	0	0	0	0	0	1	0	0	0	0	0	0	0	0	0	0	0	0	1	0	0	1	0	0	0	0	0	1	0	0
ATCT-motif	part of a light responsive element		0	0	0	0	0	0	0	0	0	0	0	0	0	0	0	0	0	0	1	0	0	1	0	0	0	0	0	0	0	1	0	0	0	0	0
Box 4	part of a light responsive element		1	5	0	3	8	4	1	4	1	6	5	1	2	1	6	3	1	4	3	2	0	3	3	2	6	2	6	4	2	1	4	1	3	1	1
Box II	part of a light responsive element		0	0	0	0	0	1	0	0	0	0	0	1	0	0	0	0	1	0	0	0	0	0	0	0	0	0	0	0	0	1	0	0	0	0	0
chs-CMA1a	part of a light responsive element		0	0	1	0	0	1	0	0	0	0	0	0	0	0	1	0	0	0	1	0	1	0	0	0	0	0	0	0	1	1	1	0	0	0	0
chs-CMA2a	part of a light responsive element		0	0	0	0	0	0	0	0	0	1	0	0	0	0	0	1	0	0	0	0	0	0	0	0	0	0	0	0	0	0	0	0	0	1	0
GA-motif	part of a light responsive element		0	1	0	1	0	0	0	0	0	0	1	0	0	0	0	2	0	0	1	1	0	0	0	2	0	0	0	0	1	1	0	0	0	0	0
Gap-box	part of a light responsive element		0	0	0	0	0	0	0	0	0	0	0	1	0	0	0	0	0	1	0	0	0	1	0	0	0	0	0	0	0	0	0	0	0	0	1
GATA-motif	part of a light responsive element		1	1	2	0	0	2	1	0	1	1	1	1	0	0	1	1	0	2	1	1	1	0	0	0	0	0	0	1	1	5	0	0	0	4	1
G-Box	light responsive element		0	0	1	0	0	0	3	0	0	0	1	2	0	0	2	0	2	0	0	1	2	1	2	2	1	1	0	0	1	3	1	1	2	1	1
G-box	part of a light responsive element		0	0	2	1	1	1	4	1	0	1	3	2	0	0	2	1	1	3	3	4	2	2	1	4	3	1	2	1	2	3	0	1	0	1	1
GT1-motif	part of a light responsive element		0	2	0	2	0	1	2	2	2	1	5	4	2	2	2	2	2	1	2	0	0	1	2	2	7	1	0	0	1	1	3	4	0	0	1
GTGGC-motif	part of gapA in (gapA-CMA1) involved with light responsiveness		0	0	0	1	0	0	0	0	0	0	0	0	0	0	0	0	0	0	0	0	0	0	0	0	0	1	0	0	0	1	1	0	0	0	0
I-box	cis-acting element involved in light responsiveness		1	0	0	0	0	1	0	2	0	2	0	0	0	0	2	0	3	1	0	2	0	0	1	0	3	1	0	0	0	1	1	0	0	0	0
LAMP-element	part of a module for light response		2	0	0	0	1	0	1	0	0	0	0	0	0	0	0	0	0	0	0	0	0	0	0	2	0	0	0	0	0	1	0	0	1	0	0
LS7	part of a conserved DNA module involved in light responsiveness		0	0	0	0	0	0	1	0	0	0	0	0	0	0	0	0	0	0	0	0	0	0	0	0	0	0	0	0	0	0	0	0	0	0	0
MRE	part of a conserved DNA module involved in light responsiveness		0	1	0	0	1	0	0	0	0	0	0	0	2	0	0	4	0	1	1	0	0	0	0	2	1	0	1	0	1	0	1	0	1	0	0
Sp1	cis-acting regulatory element involved in light responsiveness		0	0	0	0	0	0	0	1	0	0	0	0	0	0	0	0	0	2	0	1	0	0	0	0	0	0	0	1	0	0	0	0	0	0	1
TCCC-motif	cis-acting regulatory element involved in light responsiveness		0	0	1	0	0	0	0	0	0	0	1	0	0	0	0	3	0	0	0	2	0	0	0	0	0	0	2	3	0	0	0	1	0	0	0
TCT-motif	MYB binding site involved in light responsiveness		0	0	3	0	1	1	1	2	1	2	3	1	0	1	1	1	2	1	1	0	0	3	1	2	2	1	0	0	1	0	0	1	1	0	1
3-AF1 binding site	light responsive element		0	0	0	0	0	0	1	0	0	0	0	0	0	0	0	0	0	0	0	0	0	1	0	0	0	0	0	0	0	0	0	0	0	0	0
3-AF3 binding site	part of a conserved DNA module array (CMA3)	Tissue Specific Expression	0	1	0	0	1	0	0	0	0	0	0	0	0	0	0	0	0	0	0	0	0	0	0	0	0	0	0	0	0	0	0	0	0	0	0
A-box	cis-acting regulatory element		0	0	0	0	0	0	0	0	0	1	0	1	0	0	0	0	0	0	0	0	0	0	1	1	1	0	0	1	1	0	0	1	0	0	1
ARE	cis-acting regulatory element essential for the anaerobic induction		1	2	3	0	6	2	3	0	4	2	0	2	3	2	1	4	1	2	2	3	2	2	1	0	3	1	2	4	0	3	4	0	3	3	5
AT-rich element	binding site of AT-rich DNA binding protein (ATBP-1)		0	1	0	0	0	0	0	0	0	0	0	0	1	0	1	0	0	0	0	0	0	0	0	0	0	0	0	0	0	1	1	2	0	0	0
Box II -like sequence	cis-acting regulatory element		0	0	0	0	0	0	0	0	0	0	0	0	0	1	0	0	0	0	0	0	0	0	0	0	0	0	0	0	0	0	0	0	0	0	0
CAT-box	cis-acting regulatory element related to meristem expression		0	0	1	0	1	1	2	0	3	2	1	3	0	0	2	0	0	1	0	0	0	0	0	0	1	0	0	0	3	1	0	0	1	2	0
CCAAT-box	MYBHv1 binding site		0	0	0	0	2	1	1	0	0	0	1	0	0	0	1	0	0	0	1	1	0	2	1	0	0	2	0	0	0	0	0	0	1	1	0
Circadian	cis-acting regulatory element involved in circadian control		0	0	0	0	0	1	0	0	0	1	0	0	0	0	0	0	0	1	0	0	0	0	0	2	0	0	0	0	0	0	0	0	0	0	0
GCN4_motif	cis-regulatory element involved in endosperm expression		0	2	1	0	0	0	0	0	1	0	1	0	0	0	0	0	0	0	1	0	0	2	0	0	0	0	0	0	0	0	0	0	1	0	0
HD-Zip 1	element involved in differentiation of the palisade mesophyll cells		0	0	0	0	0	0	0	0	0	0	1	0	0	0	0	0	0	0	0	0	1	0	0	0	1	0	0	0	0	0	0	1	0	0	0
HD-Zip 3	protein binding site		0	0	0	0	0	0	0	1	0	0	0	0	0	0	0	1	0	0	0	0	0	0	0	0	0	0	0	0	0	0	0	0	1	0	0
Box III	protein binding site		0	1	1	0	0	0	0	0	0	0	0	0	0	0	0	0	0	0	0	0	0	0	0	0	0	0	0	0	0	1	0	1	0	0	0
MBSI	MYB binding site involved in flavonoid biosynthetic genes regulation		0	0	0	0	0	0	0	0	0	0	0	0	0	0	0	0	0	0	0	0	0	0	0	1	0	0	0	0	0	0	0	0	0	0	0
O2-site	cis-acting regulatory element involved in zein metabolism regulation		1	0	1	0	0	0	0	1	0	0	0	0	0	0	0	0	1	1	0	1	1	0	0	1	0	0	0	0	1	0	0	1	0	0	2
RY-element	cis-acting regulatory element involved in seed-specific regulation		0	0	0	0	0	0	0	0	0	0	0	0	0	0	1	1	0	0	0	0	0	0	0	0	0	0	0	0	0	0	0	0	0	0	0
AACA_motif	involved in endosperm-specific negative expression		0	0	0	0	0	0	1	0	0	0	0	0	0	0	0	0	0	0	0	0	0	0	0	0	0	0	0	0	0	0	0	0	0	0	0
P-box	gibberellin-responsive element	Phytohormone Responsiveness	0	0	1	0	0	1	0	1	0	1	0	0	0	1	0	0	0	0	0	0	1	0	1	0	0	1	0	0	1	1	0	0	0	0	0
TGA-element	auxin-responsive element		0	0	2	0	0	0	0	2	0	1	0	0	0	2	2	0	0	0	0	0	1	0	0	0	0	1	0	1	0	0	0	0	0	0	0
ABRE	cis-acting element involved in the abscisic acid responsiveness		1	0	3	1	2	1	5	0	0	1	4	3	0	0	4	1	5	4	1	3	3	1	2	6	2	1	2	1	1	4	1	2	2	2	1
AuxRR-core	cis-acting regulatory element involved in auxin responsiveness		0	0	0	0	0	0	0	0	0	0	0	0	1	0	0	1	0	0	0	0	0	0	0	0	0	0	0	0	0	0	0	0	0	1	0
CGTCA-motif	cis-acting regulatory element involved in the MeJA-responsiveness		1	0	0	0	1	1	2	1	1	1	1	1	2	4	1	4	0	0	0	2	3	0	0	2	4	1	1	2	1	0	1	5	1	0	3
GARE-motif	gibberellin-responsive element		1	1	0	1	0	0	0	0	1	0	0	0	0	0	0	0	0	1	0	0	0	0	0	0	0	0	0	2	0	0	0	0	0	0	0
GC-motif	enhancer-like element involved in anoxic specific inducibility		0	0	1	0	0	0	1	0	0	0	0	0	0	1	0	0	0	0	0	1	0	1	0	0	0	0	0	6	0	0	1	0	0	0	0
TATC-box	cis-acting element involved in gibberellin-responsiveness		0	0	1	0	0	0	1	0	0	0	0	0	0	0	0	0	0	0	0	0	0	0	0	0	1	0	1	0	0	0	0	0	0	0	0
TCA-element	cis-acting element involved in salicylic acid responsiveness		0	0	0	2	0	1	1	0	3	1	0	0	0	0	0	2	1	0	1	0	1	0	1	0	0	0	0	1	0	0	1	0	0	2	1
TGA-box	part of an auxin-responsive element		0	0	0	0	0	0	0	0	0	0	1	0	0	0	0	0	0	0	0	2	0	0	0	0	0	0	0	0	0	0	0	1	0	0	0
TGACG-motif	cis-acting regulatory element involved in the MeJA-responsiveness		1	0	0	0	1	1	2	1	1	1	1	1	2	4	1	4	0	3	0	0	3	0	0	2	4	1	1	2	1	0	1	5	1	0	3
LTR	cis-acting element involved in low-temperature responsiveness	Stress Responsivness	1	0	1	0	0	0	1	1	0	0	0	1	5	1	1	0	1	1	0	1	1	0	0	0	0	0	0	0	0	0	2	0	0	1	0
MBS	MYB binding site involved in drought-inducibility		0	0	0	0	1	0	2	0	2	2	0	0	0	1	0	1	3	0	0	1	0	1	1	1	1	0	1	0	2	1	0	1	2	0	1
TC-rich repeats	cis-acting element involved in defense and stress responsiveness		0	0	2	1	0	0	0	0	0	2	1	0	1	1	0	0	0	1	0	0	0	2	1	0	0	1	0	0	1	0	0	1	0	0	0
WUN-motif	wound-responsive element		0	0	0	0	0	1	0	0	0	0	0	0	0	1	0	0	0	1	0	0	0	0	1	0	0	0	0	0	0	0	0	0	0	0	0
