# Supplementary material for: Comparative genome-wide analysis of CAD (Cinnamyl Alcohol Dehydrogenase) gene family in Medicago truncatula and Lotus japonicus and their expression profiles in response to various abiotic abiotic stresses
Source: PLoS One. 2026 Jul 21;21(7):e0353726. doi: 10.1371/journal.pone.0353726 (PMC13387551; doi:10.1371/journal.pone.0353726)
Supplement: S1 File — Phylogenetic tree sequences of CAD proteins. S2 Data. 2000 bp sequences of MtCAD and LjCAD gene families. S3 Data. Peptide sequences of MtCAD and LjCAD. S4 Data. CDS of MtCAD and LjCAD. S5 Data. Genomic sequences of MtCAD and LjCAD. S6 Data. Exon and intron counts of MtCAD and LjCAD.S7 Data. KaKs ratio of MtCAD and LjCAD. S8 Data. CARE of MtCAD and LjCAD. S9 Data. GO of MtCAD and LjCAD. S10 Data. PPI of MtCAD and LjCAD. S11 Data. PPI of MtCAD and LjCAD. S12 Data. MicroRNA of MtCAD and LjCAD. S13 Data. Tissue specific expression of MtCAD and LjCAD. S14 Data. Abiotic stress expression of MtCAD and LjCAD. (ZIP) [file pone.0353726.s001.zip › Supporting Information/Supplementary data/S9 Data. GO of MtCAD and LjCAD.xlsx]

## Sheet: A
GO.ID	Term	Annotated	Count	Expected	p-value	q-value	Aspect	Genes	Origin input
GO:0055114	oxidation-reduction process	2258	48	5.67	1e-30	4.843e-27	P	Medtr0001s0660, Medtr1277s0010, Medtr1g025950, Medtr1g069430, Medtr1g107425, Medtr2g009810, Medtr2g012380, Medtr2g012420, Medtr2g095840, Medtr3g079180, Medtr3g089940, Medtr3g089970, Medtr3g089977, Medtr3g093620, Medtr3g099460, Medtr4g029500, Medtr4g050760, Medtr4g086400, Medtr4g086410, Medtr4g115300, Medtr5g031180, Medtr5g031190, Medtr5g031210, Medtr5g031230, Medtr5g031250, Medtr5g031290, Medtr5g…	MEDTR0001S0660, MEDTR1277S0010, MEDTR1G025950, MEDTR1G069430, MEDTR1G107425, MEDTR2G009810, MEDTR2G012380, MEDTR2G012420, MEDTR2G095840, MEDTR3G079180, MEDTR3G089940, MEDTR3G089970, MEDTR3G089977, MEDTR3G093620, MEDTR3G099460, MEDTR4G029500, MEDTR4G050760, MEDTR4G086400, MEDTR4G086410, MEDTR4G115300, MEDTR5G031180, MEDTR5G031190, MEDTR5G031210, MEDTR5G031230, MEDTR5G031250, MEDTR5G031290, MEDTR5G…
GO:0044710	single-organism metabolic process	4665	48	11.72	3.4e-30	8.233e-27	P	Medtr0001s0660, Medtr1277s0010, Medtr1g025950, Medtr1g069430, Medtr1g107425, Medtr2g009810, Medtr2g012380, Medtr2g012420, Medtr2g095840, Medtr3g079180, Medtr3g089940, Medtr3g089970, Medtr3g089977, Medtr3g093620, Medtr3g099460, Medtr4g029500, Medtr4g050760, Medtr4g086400, Medtr4g086410, Medtr4g115300, Medtr5g031180, Medtr5g031190, Medtr5g031210, Medtr5g031230, Medtr5g031250, Medtr5g031290, Medtr5g…	MEDTR0001S0660, MEDTR1277S0010, MEDTR1G025950, MEDTR1G069430, MEDTR1G107425, MEDTR2G009810, MEDTR2G012380, MEDTR2G012420, MEDTR2G095840, MEDTR3G079180, MEDTR3G089940, MEDTR3G089970, MEDTR3G089977, MEDTR3G093620, MEDTR3G099460, MEDTR4G029500, MEDTR4G050760, MEDTR4G086400, MEDTR4G086410, MEDTR4G115300, MEDTR5G031180, MEDTR5G031190, MEDTR5G031210, MEDTR5G031230, MEDTR5G031250, MEDTR5G031290, MEDTR5G…
GO:0044699	single-organism process	9434	48	23.7	1.8e-15	2.906e-12	P	Medtr0001s0660, Medtr1277s0010, Medtr1g025950, Medtr1g069430, Medtr1g107425, Medtr2g009810, Medtr2g012380, Medtr2g012420, Medtr2g095840, Medtr3g079180, Medtr3g089940, Medtr3g089970, Medtr3g089977, Medtr3g093620, Medtr3g099460, Medtr4g029500, Medtr4g050760, Medtr4g086400, Medtr4g086410, Medtr4g115300, Medtr5g031180, Medtr5g031190, Medtr5g031210, Medtr5g031230, Medtr5g031250, Medtr5g031290, Medtr5g…	MEDTR0001S0660, MEDTR1277S0010, MEDTR1G025950, MEDTR1G069430, MEDTR1G107425, MEDTR2G009810, MEDTR2G012380, MEDTR2G012420, MEDTR2G095840, MEDTR3G079180, MEDTR3G089940, MEDTR3G089970, MEDTR3G089977, MEDTR3G093620, MEDTR3G099460, MEDTR4G029500, MEDTR4G050760, MEDTR4G086400, MEDTR4G086410, MEDTR4G115300, MEDTR5G031180, MEDTR5G031190, MEDTR5G031210, MEDTR5G031230, MEDTR5G031250, MEDTR5G031290, MEDTR5G…
GO:0008152	metabolic process	13744	48	34.52	1.3e-07	0.0001574	P	Medtr0001s0660, Medtr1277s0010, Medtr1g025950, Medtr1g069430, Medtr1g107425, Medtr2g009810, Medtr2g012380, Medtr2g012420, Medtr2g095840, Medtr3g079180, Medtr3g089940, Medtr3g089970, Medtr3g089977, Medtr3g093620, Medtr3g099460, Medtr4g029500, Medtr4g050760, Medtr4g086400, Medtr4g086410, Medtr4g115300, Medtr5g031180, Medtr5g031190, Medtr5g031210, Medtr5g031230, Medtr5g031250, Medtr5g031290, Medtr5g…	MEDTR0001S0660, MEDTR1277S0010, MEDTR1G025950, MEDTR1G069430, MEDTR1G107425, MEDTR2G009810, MEDTR2G012380, MEDTR2G012420, MEDTR2G095840, MEDTR3G079180, MEDTR3G089940, MEDTR3G089970, MEDTR3G089977, MEDTR3G093620, MEDTR3G099460, MEDTR4G029500, MEDTR4G050760, MEDTR4G086400, MEDTR4G086410, MEDTR4G115300, MEDTR5G031180, MEDTR5G031190, MEDTR5G031210, MEDTR5G031230, MEDTR5G031250, MEDTR5G031290, MEDTR5G…
GO:0009809	lignin biosynthetic process	26	4	0.07	5e-07	0.0004843	P	Medtr1g107425, Medtr2g009810, Medtr5g031310, Medtr8g092630	MEDTR1G107425, MEDTR2G009810, MEDTR5G031310, MEDTR8G092630
GO:0006067	ethanol metabolic process	2	2	0.01	6.2e-06	0.00429	P	Medtr1g069430, Medtr7g099040	MEDTR1G069430, MEDTR7G099040
GO:0006069	ethanol oxidation	2	2	0.01	6.2e-06	0.00429	P	Medtr1g069430, Medtr7g099040	MEDTR1G069430, MEDTR7G099040
GO:0009808	lignin metabolic process	52	4	0.13	8.7e-06	0.005267	P	Medtr1g107425, Medtr2g009810, Medtr5g031310, Medtr8g092630	MEDTR1G107425, MEDTR2G009810, MEDTR5G031310, MEDTR8G092630
GO:0009699	phenylpropanoid biosynthetic process	57	4	0.14	1.3e-05	0.006995	P	Medtr1g107425, Medtr2g009810, Medtr5g031310, Medtr8g092630	MEDTR1G107425, MEDTR2G009810, MEDTR5G031310, MEDTR8G092630
GO:0090379	secondary cell wall biogenesis involved in seed trichome differentiation	4	2	0.01	3.7e-05	0.01792	P	Medtr1g107425, Medtr8g092630	MEDTR1G107425, MEDTR8G092630
GO:0044550	secondary metabolite biosynthetic process	77	4	0.19	4.1e-05	0.01805	P	Medtr1g107425, Medtr2g009810, Medtr5g031310, Medtr8g092630	MEDTR1G107425, MEDTR2G009810, MEDTR5G031310, MEDTR8G092630
GO:0009698	phenylpropanoid metabolic process	88	4	0.22	7e-05	0.02825	P	Medtr1g107425, Medtr2g009810, Medtr5g031310, Medtr8g092630	MEDTR1G107425, MEDTR2G009810, MEDTR5G031310, MEDTR8G092630
GO:0034308	primary alcohol metabolic process	7	2	0.02	0.00013	0.04843	P	Medtr1g069430, Medtr7g099040	MEDTR1G069430, MEDTR7G099040
GO:0019748	secondary metabolic process	117	4	0.29	0.00021	0.07265	P	Medtr1g107425, Medtr2g009810, Medtr5g031310, Medtr8g092630	MEDTR1G107425, MEDTR2G009810, MEDTR5G031310, MEDTR8G092630
GO:0090376	seed trichome differentiation	29	2	0.07	0.0024	0.5285	P	Medtr1g107425, Medtr8g092630	MEDTR1G107425, MEDTR8G092630
GO:0009834	plant-type secondary cell wall biogenesis	45	2	0.11	0.00571	1	P	Medtr1g107425, Medtr8g092630	MEDTR1G107425, MEDTR8G092630
GO:0022412	cellular process involved in reproduction in multicellular organism	56	2	0.14	0.00873	1	P	Medtr1g107425, Medtr8g092630	MEDTR1G107425, MEDTR8G092630
GO:0044444	cytoplasmic part	4903	11	3.27	5.5e-06	0.003889	C	Medtr1g069430, Medtr2g009810, Medtr2g012420, Medtr2g095840, Medtr3g089940, Medtr3g093620, Medtr4g029500, Medtr4g086400, Medtr6g465010, Medtr6g466320, Medtr8g064610	MEDTR1G069430, MEDTR2G009810, MEDTR2G012420, MEDTR2G095840, MEDTR3G089940, MEDTR3G093620, MEDTR4G029500, MEDTR4G086400, MEDTR6G465010, MEDTR6G466320, MEDTR8G064610
GO:0005737	cytoplasm	5337	11	3.56	1.4e-05	0.004949	C	Medtr1g069430, Medtr2g009810, Medtr2g012420, Medtr2g095840, Medtr3g089940, Medtr3g093620, Medtr4g029500, Medtr4g086400, Medtr6g465010, Medtr6g466320, Medtr8g064610	MEDTR1G069430, MEDTR2G009810, MEDTR2G012420, MEDTR2G095840, MEDTR3G089940, MEDTR3G093620, MEDTR4G029500, MEDTR4G086400, MEDTR6G465010, MEDTR6G466320, MEDTR8G064610
GO:0005829	cytosol	1115	6	0.74	3.7e-05	0.00872	C	Medtr2g009810, Medtr2g012420, Medtr3g089940, Medtr4g029500, Medtr6g465010, Medtr6g466320	MEDTR2G009810, MEDTR2G012420, MEDTR3G089940, MEDTR4G029500, MEDTR6G465010, MEDTR6G466320
GO:0005777	peroxisome	138	3	0.09	9.2e-05	0.01301	C	Medtr1g069430, Medtr3g093620, Medtr4g086400	MEDTR1G069430, MEDTR3G093620, MEDTR4G086400
GO:0042579	microbody	138	3	0.09	9.2e-05	0.01301	C	Medtr1g069430, Medtr3g093620, Medtr4g086400	MEDTR1G069430, MEDTR3G093620, MEDTR4G086400
GO:0044424	intracellular part	7879	11	5.26	0.00081	0.09544	C	Medtr1g069430, Medtr2g009810, Medtr2g012420, Medtr2g095840, Medtr3g089940, Medtr3g093620, Medtr4g029500, Medtr4g086400, Medtr6g465010, Medtr6g466320, Medtr8g064610	MEDTR1G069430, MEDTR2G009810, MEDTR2G012420, MEDTR2G095840, MEDTR3G089940, MEDTR3G093620, MEDTR4G029500, MEDTR4G086400, MEDTR6G465010, MEDTR6G466320, MEDTR8G064610
GO:0005622	intracellular	8171	11	5.45	0.00118	0.1192	C	Medtr1g069430, Medtr2g009810, Medtr2g012420, Medtr2g095840, Medtr3g089940, Medtr3g093620, Medtr4g029500, Medtr4g086400, Medtr6g465010, Medtr6g466320, Medtr8g064610	MEDTR1G069430, MEDTR2G009810, MEDTR2G012420, MEDTR2G095840, MEDTR3G089940, MEDTR3G093620, MEDTR4G029500, MEDTR4G086400, MEDTR6G465010, MEDTR6G466320, MEDTR8G064610
GO:0044464	cell part	9122	11	6.08	0.00365	0.3205	C	Medtr1g069430, Medtr2g009810, Medtr2g012420, Medtr2g095840, Medtr3g089940, Medtr3g093620, Medtr4g029500, Medtr4g086400, Medtr6g465010, Medtr6g466320, Medtr8g064610	MEDTR1G069430, MEDTR2G009810, MEDTR2G012420, MEDTR2G095840, MEDTR3G089940, MEDTR3G093620, MEDTR4G029500, MEDTR4G086400, MEDTR6G465010, MEDTR6G466320, MEDTR8G064610
GO:0005623	cell	9224	11	6.15	0.00408	0.3205	C	Medtr1g069430, Medtr2g009810, Medtr2g012420, Medtr2g095840, Medtr3g089940, Medtr3g093620, Medtr4g029500, Medtr4g086400, Medtr6g465010, Medtr6g466320, Medtr8g064610	MEDTR1G069430, MEDTR2G009810, MEDTR2G012420, MEDTR2G095840, MEDTR3G089940, MEDTR3G093620, MEDTR4G029500, MEDTR4G086400, MEDTR6G465010, MEDTR6G466320, MEDTR8G064610
GO:0048046	apoplast	228	2	0.15	0.00971	0.6865	C	Medtr8g064610, Medtr8g092630	MEDTR8G064610, MEDTR8G092630
GO:0016491	oxidoreductase activity	2093	47	3.99	1e-30	7.893e-28	F	Medtr0001s0660, Medtr1g025950, Medtr1g069430, Medtr1g107425, Medtr2g009810, Medtr2g012380, Medtr2g012420, Medtr2g095840, Medtr3g079180, Medtr3g089940, Medtr3g089970, Medtr3g089977, Medtr3g093620, Medtr3g099460, Medtr4g029500, Medtr4g050760, Medtr4g086400, Medtr4g086410, Medtr4g115300, Medtr5g031180, Medtr5g031190, Medtr5g031210, Medtr5g031230, Medtr5g031250, Medtr5g031300, Medtr5g031305, Medtr5g0…	MEDTR0001S0660, MEDTR1G025950, MEDTR1G069430, MEDTR1G107425, MEDTR2G009810, MEDTR2G012380, MEDTR2G012420, MEDTR2G095840, MEDTR3G079180, MEDTR3G089940, MEDTR3G089970, MEDTR3G089977, MEDTR3G093620, MEDTR3G099460, MEDTR4G029500, MEDTR4G050760, MEDTR4G086400, MEDTR4G086410, MEDTR4G115300, MEDTR5G031180, MEDTR5G031190, MEDTR5G031210, MEDTR5G031230, MEDTR5G031250, MEDTR5G031300, MEDTR5G031305, MEDTR5G0…
GO:0008270	zinc ion binding	1342	39	2.56	1e-30	7.893e-28	F	Medtr0001s0660, Medtr1g025950, Medtr1g069430, Medtr1g107425, Medtr2g009810, Medtr3g079180, Medtr3g089940, Medtr3g089970, Medtr3g089977, Medtr3g093620, Medtr3g099460, Medtr4g086400, Medtr4g086410, Medtr4g115300, Medtr5g031180, Medtr5g031190, Medtr5g031210, Medtr5g031230, Medtr5g031250, Medtr5g031300, Medtr5g031305, Medtr5g031310, Medtr5g031360, Medtr5g031390, Medtr5g031430, Medtr5g045710, Medtr5g0…	MEDTR0001S0660, MEDTR1G025950, MEDTR1G069430, MEDTR1G107425, MEDTR2G009810, MEDTR3G079180, MEDTR3G089940, MEDTR3G089970, MEDTR3G089977, MEDTR3G093620, MEDTR3G099460, MEDTR4G086400, MEDTR4G086410, MEDTR4G115300, MEDTR5G031180, MEDTR5G031190, MEDTR5G031210, MEDTR5G031230, MEDTR5G031250, MEDTR5G031300, MEDTR5G031305, MEDTR5G031310, MEDTR5G031360, MEDTR5G031390, MEDTR5G031430, MEDTR5G045710, MEDTR5G0…
GO:0046914	transition metal ion binding	2178	40	4.16	1e-30	7.893e-28	F	Medtr0001s0660, Medtr1g025950, Medtr1g069430, Medtr1g107425, Medtr2g009810, Medtr2g095840, Medtr3g079180, Medtr3g089940, Medtr3g089970, Medtr3g089977, Medtr3g093620, Medtr3g099460, Medtr4g086400, Medtr4g086410, Medtr4g115300, Medtr5g031180, Medtr5g031190, Medtr5g031210, Medtr5g031230, Medtr5g031250, Medtr5g031300, Medtr5g031305, Medtr5g031310, Medtr5g031360, Medtr5g031390, Medtr5g031430, Medtr5g0…	MEDTR0001S0660, MEDTR1G025950, MEDTR1G069430, MEDTR1G107425, MEDTR2G009810, MEDTR2G095840, MEDTR3G079180, MEDTR3G089940, MEDTR3G089970, MEDTR3G089977, MEDTR3G093620, MEDTR3G099460, MEDTR4G086400, MEDTR4G086410, MEDTR4G115300, MEDTR5G031180, MEDTR5G031190, MEDTR5G031210, MEDTR5G031230, MEDTR5G031250, MEDTR5G031300, MEDTR5G031305, MEDTR5G031310, MEDTR5G031360, MEDTR5G031390, MEDTR5G031430, MEDTR5G0…
GO:0046872	metal ion binding	4331	40	8.27	9.4e-24	4.736e-21	F	Medtr0001s0660, Medtr1g025950, Medtr1g069430, Medtr1g107425, Medtr2g009810, Medtr2g095840, Medtr3g079180, Medtr3g089940, Medtr3g089970, Medtr3g089977, Medtr3g093620, Medtr3g099460, Medtr4g086400, Medtr4g086410, Medtr4g115300, Medtr5g031180, Medtr5g031190, Medtr5g031210, Medtr5g031230, Medtr5g031250, Medtr5g031300, Medtr5g031305, Medtr5g031310, Medtr5g031360, Medtr5g031390, Medtr5g031430, Medtr5g0…	MEDTR0001S0660, MEDTR1G025950, MEDTR1G069430, MEDTR1G107425, MEDTR2G009810, MEDTR2G095840, MEDTR3G079180, MEDTR3G089940, MEDTR3G089970, MEDTR3G089977, MEDTR3G093620, MEDTR3G099460, MEDTR4G086400, MEDTR4G086410, MEDTR4G115300, MEDTR5G031180, MEDTR5G031190, MEDTR5G031210, MEDTR5G031230, MEDTR5G031250, MEDTR5G031300, MEDTR5G031305, MEDTR5G031310, MEDTR5G031360, MEDTR5G031390, MEDTR5G031430, MEDTR5G0…
GO:0043169	cation binding	4342	40	8.29	1e-23	4.736e-21	F	Medtr0001s0660, Medtr1g025950, Medtr1g069430, Medtr1g107425, Medtr2g009810, Medtr2g095840, Medtr3g079180, Medtr3g089940, Medtr3g089970, Medtr3g089977, Medtr3g093620, Medtr3g099460, Medtr4g086400, Medtr4g086410, Medtr4g115300, Medtr5g031180, Medtr5g031190, Medtr5g031210, Medtr5g031230, Medtr5g031250, Medtr5g031300, Medtr5g031305, Medtr5g031310, Medtr5g031360, Medtr5g031390, Medtr5g031430, Medtr5g0…	MEDTR0001S0660, MEDTR1G025950, MEDTR1G069430, MEDTR1G107425, MEDTR2G009810, MEDTR2G095840, MEDTR3G079180, MEDTR3G089940, MEDTR3G089970, MEDTR3G089977, MEDTR3G093620, MEDTR3G099460, MEDTR4G086400, MEDTR4G086410, MEDTR4G115300, MEDTR5G031180, MEDTR5G031190, MEDTR5G031210, MEDTR5G031230, MEDTR5G031250, MEDTR5G031300, MEDTR5G031305, MEDTR5G031310, MEDTR5G031360, MEDTR5G031390, MEDTR5G031430, MEDTR5G0…
GO:0003824	catalytic activity	12479	47	23.82	1.3e-14	5.131e-12	F	Medtr0001s0660, Medtr1g025950, Medtr1g069430, Medtr1g107425, Medtr2g009810, Medtr2g012380, Medtr2g012420, Medtr2g095840, Medtr3g079180, Medtr3g089940, Medtr3g089970, Medtr3g089977, Medtr3g093620, Medtr3g099460, Medtr4g029500, Medtr4g050760, Medtr4g086400, Medtr4g086410, Medtr4g115300, Medtr5g031180, Medtr5g031190, Medtr5g031210, Medtr5g031230, Medtr5g031250, Medtr5g031300, Medtr5g031305, Medtr5g0…	MEDTR0001S0660, MEDTR1G025950, MEDTR1G069430, MEDTR1G107425, MEDTR2G009810, MEDTR2G012380, MEDTR2G012420, MEDTR2G095840, MEDTR3G079180, MEDTR3G089940, MEDTR3G089970, MEDTR3G089977, MEDTR3G093620, MEDTR3G099460, MEDTR4G029500, MEDTR4G050760, MEDTR4G086400, MEDTR4G086410, MEDTR4G115300, MEDTR5G031180, MEDTR5G031190, MEDTR5G031210, MEDTR5G031230, MEDTR5G031250, MEDTR5G031300, MEDTR5G031305, MEDTR5G0…
GO:0043167	ion binding	8539	40	16.3	1.3e-12	4.398e-10	F	Medtr0001s0660, Medtr1g025950, Medtr1g069430, Medtr1g107425, Medtr2g009810, Medtr2g095840, Medtr3g079180, Medtr3g089940, Medtr3g089970, Medtr3g089977, Medtr3g093620, Medtr3g099460, Medtr4g086400, Medtr4g086410, Medtr4g115300, Medtr5g031180, Medtr5g031190, Medtr5g031210, Medtr5g031230, Medtr5g031250, Medtr5g031300, Medtr5g031305, Medtr5g031310, Medtr5g031360, Medtr5g031390, Medtr5g031430, Medtr5g0…	MEDTR0001S0660, MEDTR1G025950, MEDTR1G069430, MEDTR1G107425, MEDTR2G009810, MEDTR2G095840, MEDTR3G079180, MEDTR3G089940, MEDTR3G089970, MEDTR3G089977, MEDTR3G093620, MEDTR3G099460, MEDTR4G086400, MEDTR4G086410, MEDTR4G115300, MEDTR5G031180, MEDTR5G031190, MEDTR5G031210, MEDTR5G031230, MEDTR5G031250, MEDTR5G031300, MEDTR5G031305, MEDTR5G031310, MEDTR5G031360, MEDTR5G031390, MEDTR5G031430, MEDTR5G0…
GO:0016616	oxidoreductase activity, acting on the CH-OH group of donors, NAD or NADP as acceptor	136	8	0.26	1.8e-10	5.328e-08	F	Medtr1g069430, Medtr1g107425, Medtr3g089940, Medtr5g031310, Medtr6g465010, Medtr6g466320, Medtr7g099040, Medtr8g092630	MEDTR1G069430, MEDTR1G107425, MEDTR3G089940, MEDTR5G031310, MEDTR6G465010, MEDTR6G466320, MEDTR7G099040, MEDTR8G092630
GO:0016614	oxidoreductase activity, acting on CH-OH group of donors	214	8	0.41	6.7e-09	1.763e-06	F	Medtr1g069430, Medtr1g107425, Medtr3g089940, Medtr5g031310, Medtr6g465010, Medtr6g466320, Medtr7g099040, Medtr8g092630	MEDTR1G069430, MEDTR1G107425, MEDTR3G089940, MEDTR5G031310, MEDTR6G465010, MEDTR6G466320, MEDTR7G099040, MEDTR8G092630
GO:0045551	cinnamyl-alcohol dehydrogenase activity	4	3	0.01	2.6e-08	6.157e-06	F	Medtr1g107425, Medtr5g031310, Medtr8g092630	MEDTR1G107425, MEDTR5G031310, MEDTR8G092630
GO:0003939	L-iditol 2-dehydrogenase activity	2	2	0	3.6e-06	0.0007104	F	Medtr6g465010, Medtr6g466320	MEDTR6G465010, MEDTR6G466320
GO:0051903	S-(hydroxymethyl)glutathione dehydrogenase activity	2	2	0	3.6e-06	0.0007104	F	Medtr1g069430, Medtr7g099040	MEDTR1G069430, MEDTR7G099040
GO:0005488	binding	16770	40	32.01	0.0067	0.8814	F	Medtr0001s0660, Medtr1g025950, Medtr1g069430, Medtr1g107425, Medtr2g009810, Medtr2g095840, Medtr3g079180, Medtr3g089940, Medtr3g089970, Medtr3g089977, Medtr3g093620, Medtr3g099460, Medtr4g086400, Medtr4g086410, Medtr4g115300, Medtr5g031180, Medtr5g031190, Medtr5g031210, Medtr5g031230, Medtr5g031250, Medtr5g031300, Medtr5g031305, Medtr5g031310, Medtr5g031360, Medtr5g031390, Medtr5g031430, Medtr5g0…	MEDTR0001S0660, MEDTR1G025950, MEDTR1G069430, MEDTR1G107425, MEDTR2G009810, MEDTR2G095840, MEDTR3G079180, MEDTR3G089940, MEDTR3G089970, MEDTR3G089977, MEDTR3G093620, MEDTR3G099460, MEDTR4G086400, MEDTR4G086410, MEDTR4G115300, MEDTR5G031180, MEDTR5G031190, MEDTR5G031210, MEDTR5G031230, MEDTR5G031250, MEDTR5G031300, MEDTR5G031305, MEDTR5G031310, MEDTR5G031360, MEDTR5G031390, MEDTR5G031430, MEDTR5G0…

## Sheet: B
GO.ID	Term	Annotated	Count	Expected	p-value	q-value	Aspect	Genes	Origin input
GO:0055114	oxidation-reduction process	1763	27	3.55	1.4e-24	6.518e-21	P	Lj0g3v0023479, Lj0g3v0071329, Lj0g3v0149379, Lj0g3v0339299, Lj1g3v0913270, Lj1g3v0913280, Lj1g3v1112850, Lj1g3v2315430, Lj1g3v3580590, Lj1g3v3641840, Lj1g3v3979340, Lj1g3v4528570, Lj2g3v0561220, Lj2g3v1014110, Lj2g3v1467620, Lj2g3v1467630, Lj2g3v2970670, Lj3g3v0615870, Lj3g3v3639170, Lj4g3v0408340, Lj4g3v2775530, Lj4g3v2846380, Lj5g3v0243290, Lj5g3v0642800, Lj5g3v2113360, Lj6g3v2079240, Lj6g3v219…	LJ0G3V0023479, LJ0G3V0071329, LJ0G3V0149379, LJ0G3V0339299, LJ1G3V0913270, LJ1G3V0913280, LJ1G3V1112850, LJ1G3V2315430, LJ1G3V3580590, LJ1G3V3641840, LJ1G3V3979340, LJ1G3V4528570, LJ2G3V0561220, LJ2G3V1014110, LJ2G3V1467620, LJ2G3V1467630, LJ2G3V2970670, LJ3G3V0615870, LJ3G3V3639170, LJ4G3V0408340, LJ4G3V2775530, LJ4G3V2846380, LJ5G3V0243290, LJ5G3V0642800, LJ5G3V2113360, LJ6G3V2079240, LJ6G3V219…
GO:0044710	single-organism metabolic process	3880	27	7.82	2.8e-15	6.518e-12	P	Lj0g3v0023479, Lj0g3v0071329, Lj0g3v0149379, Lj0g3v0339299, Lj1g3v0913270, Lj1g3v0913280, Lj1g3v1112850, Lj1g3v2315430, Lj1g3v3580590, Lj1g3v3641840, Lj1g3v3979340, Lj1g3v4528570, Lj2g3v0561220, Lj2g3v1014110, Lj2g3v1467620, Lj2g3v1467630, Lj2g3v2970670, Lj3g3v0615870, Lj3g3v3639170, Lj4g3v0408340, Lj4g3v2775530, Lj4g3v2846380, Lj5g3v0243290, Lj5g3v0642800, Lj5g3v2113360, Lj6g3v2079240, Lj6g3v219…	LJ0G3V0023479, LJ0G3V0071329, LJ0G3V0149379, LJ0G3V0339299, LJ1G3V0913270, LJ1G3V0913280, LJ1G3V1112850, LJ1G3V2315430, LJ1G3V3580590, LJ1G3V3641840, LJ1G3V3979340, LJ1G3V4528570, LJ2G3V0561220, LJ2G3V1014110, LJ2G3V1467620, LJ2G3V1467630, LJ2G3V2970670, LJ3G3V0615870, LJ3G3V3639170, LJ4G3V0408340, LJ4G3V2775530, LJ4G3V2846380, LJ5G3V0243290, LJ5G3V0642800, LJ5G3V2113360, LJ6G3V2079240, LJ6G3V219…
GO:0044699	single-organism process	7447	27	15.01	1.3e-07	0.0002018	P	Lj0g3v0023479, Lj0g3v0071329, Lj0g3v0149379, Lj0g3v0339299, Lj1g3v0913270, Lj1g3v0913280, Lj1g3v1112850, Lj1g3v2315430, Lj1g3v3580590, Lj1g3v3641840, Lj1g3v3979340, Lj1g3v4528570, Lj2g3v0561220, Lj2g3v1014110, Lj2g3v1467620, Lj2g3v1467630, Lj2g3v2970670, Lj3g3v0615870, Lj3g3v3639170, Lj4g3v0408340, Lj4g3v2775530, Lj4g3v2846380, Lj5g3v0243290, Lj5g3v0642800, Lj5g3v2113360, Lj6g3v2079240, Lj6g3v219…	LJ0G3V0023479, LJ0G3V0071329, LJ0G3V0149379, LJ0G3V0339299, LJ1G3V0913270, LJ1G3V0913280, LJ1G3V1112850, LJ1G3V2315430, LJ1G3V3580590, LJ1G3V3641840, LJ1G3V3979340, LJ1G3V4528570, LJ2G3V0561220, LJ2G3V1014110, LJ2G3V1467620, LJ2G3V1467630, LJ2G3V2970670, LJ3G3V0615870, LJ3G3V3639170, LJ4G3V0408340, LJ4G3V2775530, LJ4G3V2846380, LJ5G3V0243290, LJ5G3V0642800, LJ5G3V2113360, LJ6G3V2079240, LJ6G3V219…
GO:0006067	ethanol metabolic process	2	2	0	3.9e-06	0.001651	P	Lj0g3v0071329, Lj1g3v4528570	LJ0G3V0071329, LJ1G3V4528570
GO:0006069	ethanol oxidation	2	2	0	3.9e-06	0.001651	P	Lj0g3v0071329, Lj1g3v4528570	LJ0G3V0071329, LJ1G3V4528570
GO:0014074	response to purine-containing compound	2	2	0	3.9e-06	0.001651	P	Lj1g3v0913270, Lj1g3v0913280	LJ1G3V0913270, LJ1G3V0913280
GO:0031000	response to caffeine	2	2	0	3.9e-06	0.001651	P	Lj1g3v0913270, Lj1g3v0913280	LJ1G3V0913270, LJ1G3V0913280
GO:0032355	response to estradiol	2	2	0	3.9e-06	0.001651	P	Lj1g3v0913270, Lj1g3v0913280	LJ1G3V0913270, LJ1G3V0913280
GO:0043279	response to alkaloid	2	2	0	3.9e-06	0.001651	P	Lj1g3v0913270, Lj1g3v0913280	LJ1G3V0913270, LJ1G3V0913280
GO:0043627	response to estrogen	2	2	0	3.9e-06	0.001651	P	Lj1g3v0913270, Lj1g3v0913280	LJ1G3V0913270, LJ1G3V0913280
GO:1900039	positive regulation of cellular response to hypoxia	2	2	0	3.9e-06	0.001651	P	Lj1g3v0913270, Lj1g3v0913280	LJ1G3V0913270, LJ1G3V0913280
GO:0009413	response to flooding	3	2	0.01	1.2e-05	0.004298	P	Lj1g3v0913270, Lj1g3v0913280	LJ1G3V0913270, LJ1G3V0913280
GO:1900037	regulation of cellular response to hypoxia	3	2	0.01	1.2e-05	0.004298	P	Lj1g3v0913270, Lj1g3v0913280	LJ1G3V0913270, LJ1G3V0913280
GO:0009809	lignin biosynthetic process	24	3	0.05	1.4e-05	0.004656	P	Lj4g3v0408340, Lj4g3v2775530, Lj5g3v2113360	LJ4G3V0408340, LJ4G3V2775530, LJ5G3V2113360
GO:0008152	metabolic process	9489	27	19.13	9e-05	0.02677	P	Lj0g3v0023479, Lj0g3v0071329, Lj0g3v0149379, Lj0g3v0339299, Lj1g3v0913270, Lj1g3v0913280, Lj1g3v1112850, Lj1g3v2315430, Lj1g3v3580590, Lj1g3v3641840, Lj1g3v3979340, Lj1g3v4528570, Lj2g3v0561220, Lj2g3v1014110, Lj2g3v1467620, Lj2g3v1467630, Lj2g3v2970670, Lj3g3v0615870, Lj3g3v3639170, Lj4g3v0408340, Lj4g3v2775530, Lj4g3v2846380, Lj5g3v0243290, Lj5g3v0642800, Lj5g3v2113360, Lj6g3v2079240, Lj6g3v219…	LJ0G3V0023479, LJ0G3V0071329, LJ0G3V0149379, LJ0G3V0339299, LJ1G3V0913270, LJ1G3V0913280, LJ1G3V1112850, LJ1G3V2315430, LJ1G3V3580590, LJ1G3V3641840, LJ1G3V3979340, LJ1G3V4528570, LJ2G3V0561220, LJ2G3V1014110, LJ2G3V1467620, LJ2G3V1467630, LJ2G3V2970670, LJ3G3V0615870, LJ3G3V3639170, LJ4G3V0408340, LJ4G3V2775530, LJ4G3V2846380, LJ5G3V0243290, LJ5G3V0642800, LJ5G3V2113360, LJ6G3V2079240, LJ6G3V219…
GO:0009808	lignin metabolic process	44	3	0.09	9.2e-05	0.02677	P	Lj4g3v0408340, Lj4g3v2775530, Lj5g3v2113360	LJ4G3V0408340, LJ4G3V2775530, LJ5G3V2113360
GO:0034308	primary alcohol metabolic process	8	2	0.02	0.00011	0.03013	P	Lj0g3v0071329, Lj1g3v4528570	LJ0G3V0071329, LJ1G3V4528570
GO:0009699	phenylpropanoid biosynthetic process	52	3	0.1	0.00015	0.0388	P	Lj4g3v0408340, Lj4g3v2775530, Lj5g3v2113360	LJ4G3V0408340, LJ4G3V2775530, LJ5G3V2113360
GO:0071456	cellular response to hypoxia	10	2	0.02	0.00017	0.04166	P	Lj1g3v0913270, Lj1g3v0913280	LJ1G3V0913270, LJ1G3V0913280
GO:0036294	cellular response to decreased oxygen levels	12	2	0.02	0.00026	0.05765	P	Lj1g3v0913270, Lj1g3v0913280	LJ1G3V0913270, LJ1G3V0913280
GO:0071453	cellular response to oxygen levels	12	2	0.02	0.00026	0.05765	P	Lj1g3v0913270, Lj1g3v0913280	LJ1G3V0913270, LJ1G3V0913280
GO:0009698	phenylpropanoid metabolic process	76	3	0.15	0.00047	0.09947	P	Lj4g3v0408340, Lj4g3v2775530, Lj5g3v2113360	LJ4G3V0408340, LJ4G3V2775530, LJ5G3V2113360
GO:0044550	secondary metabolite biosynthetic process	79	3	0.16	0.00052	0.1053	P	Lj4g3v0408340, Lj4g3v2775530, Lj5g3v2113360	LJ4G3V0408340, LJ4G3V2775530, LJ5G3V2113360
GO:0048545	response to steroid hormone	24	2	0.05	0.00105	0.2037	P	Lj1g3v0913270, Lj1g3v0913280	LJ1G3V0913270, LJ1G3V0913280
GO:0019748	secondary metabolic process	109	3	0.22	0.00133	0.2477	P	Lj4g3v0408340, Lj4g3v2775530, Lj5g3v2113360	LJ4G3V0408340, LJ4G3V2775530, LJ5G3V2113360
GO:0001666	response to hypoxia	31	2	0.06	0.00176	0.3152	P	Lj1g3v0913270, Lj1g3v0913280	LJ1G3V0913270, LJ1G3V0913280
GO:0080135	regulation of cellular response to stress	34	2	0.07	0.00211	0.3596	P	Lj1g3v0913270, Lj1g3v0913280	LJ1G3V0913270, LJ1G3V0913280
GO:0036293	response to decreased oxygen levels	35	2	0.07	0.00224	0.3596	P	Lj1g3v0913270, Lj1g3v0913280	LJ1G3V0913270, LJ1G3V0913280
GO:0042542	response to hydrogen peroxide	35	2	0.07	0.00224	0.3596	P	Lj1g3v0913270, Lj1g3v0913280	LJ1G3V0913270, LJ1G3V0913280
GO:0070482	response to oxygen levels	36	2	0.07	0.00236	0.3663	P	Lj1g3v0913270, Lj1g3v0913280	LJ1G3V0913270, LJ1G3V0913280
GO:0009744	response to sucrose	40	2	0.08	0.00291	0.4371	P	Lj1g3v0913270, Lj1g3v0913280	LJ1G3V0913270, LJ1G3V0913280
GO:0034285	response to disaccharide	41	2	0.08	0.00306	0.4452	P	Lj1g3v0913270, Lj1g3v0913280	LJ1G3V0913270, LJ1G3V0913280
GO:0009266	response to temperature stimulus	333	4	0.67	0.00419	0.5738	P	Lj0g3v0071329, Lj0g3v0339299, Lj1g3v0913270, Lj1g3v0913280	LJ0G3V0071329, LJ0G3V0339299, LJ1G3V0913270, LJ1G3V0913280
GO:0044444	cytoplasmic part	4358	9	4.71	0.0065	1	C	Lj0g3v0023479, Lj0g3v0071329, Lj0g3v0339299, Lj1g3v0913270, Lj1g3v0913280, Lj1g3v1112850, Lj1g3v3580590, Lj4g3v0408340, Lj6g3v2079240	LJ0G3V0023479, LJ0G3V0071329, LJ0G3V0339299, LJ1G3V0913270, LJ1G3V0913280, LJ1G3V1112850, LJ1G3V3580590, LJ4G3V0408340, LJ6G3V2079240
GO:0005777	peroxisome	127	2	0.14	0.0078	1	C	Lj0g3v0071329, Lj1g3v1112850	LJ0G3V0071329, LJ1G3V1112850
GO:0042579	microbody	127	2	0.14	0.0078	1	C	Lj0g3v0071329, Lj1g3v1112850	LJ0G3V0071329, LJ1G3V1112850
GO:0016491	oxidoreductase activity	1761	28	2.74	4.3e-29	9.86e-26	F	Lj0g3v0023479, Lj0g3v0071329, Lj0g3v0149379, Lj0g3v0339299, Lj1g3v0913270, Lj1g3v0913280, Lj1g3v1112850, Lj1g3v2315430, Lj1g3v3580590, Lj1g3v3641840, Lj1g3v3979340, Lj1g3v4528570, Lj2g3v0561220, Lj2g3v1014110, Lj2g3v1467620, Lj2g3v1467630, Lj2g3v2970670, Lj3g3v0615870, Lj3g3v2722620, Lj3g3v3639170, Lj4g3v0408340, Lj4g3v2775530, Lj4g3v2846380, Lj5g3v0243290, Lj5g3v0642800, Lj5g3v2113360, Lj6g3v207…	LJ0G3V0023479, LJ0G3V0071329, LJ0G3V0149379, LJ0G3V0339299, LJ1G3V0913270, LJ1G3V0913280, LJ1G3V1112850, LJ1G3V2315430, LJ1G3V3580590, LJ1G3V3641840, LJ1G3V3979340, LJ1G3V4528570, LJ2G3V0561220, LJ2G3V1014110, LJ2G3V1467620, LJ2G3V1467630, LJ2G3V2970670, LJ3G3V0615870, LJ3G3V2722620, LJ3G3V3639170, LJ4G3V0408340, LJ4G3V2775530, LJ4G3V2846380, LJ5G3V0243290, LJ5G3V0642800, LJ5G3V2113360, LJ6G3V207…
GO:0008270	zinc ion binding	1199	23	1.86	5e-23	5.733e-20	F	Lj0g3v0071329, Lj0g3v0149379, Lj0g3v0339299, Lj1g3v0913270, Lj1g3v0913280, Lj1g3v1112850, Lj1g3v2315430, Lj1g3v3641840, Lj1g3v3979340, Lj1g3v4528570, Lj2g3v0561220, Lj2g3v1014110, Lj2g3v1467620, Lj2g3v1467630, Lj2g3v2970670, Lj3g3v3639170, Lj4g3v0408340, Lj4g3v2775530, Lj4g3v2846380, Lj5g3v0243290, Lj5g3v0642800, Lj5g3v2113360, Lj6g3v2192190	LJ0G3V0071329, LJ0G3V0149379, LJ0G3V0339299, LJ1G3V0913270, LJ1G3V0913280, LJ1G3V1112850, LJ1G3V2315430, LJ1G3V3641840, LJ1G3V3979340, LJ1G3V4528570, LJ2G3V0561220, LJ2G3V1014110, LJ2G3V1467620, LJ2G3V1467630, LJ2G3V2970670, LJ3G3V3639170, LJ4G3V0408340, LJ4G3V2775530, LJ4G3V2846380, LJ5G3V0243290, LJ5G3V0642800, LJ5G3V2113360, LJ6G3V2192190
GO:0046914	transition metal ion binding	1897	24	2.95	4e-20	3.057e-17	F	Lj0g3v0023479, Lj0g3v0071329, Lj0g3v0149379, Lj0g3v0339299, Lj1g3v0913270, Lj1g3v0913280, Lj1g3v1112850, Lj1g3v2315430, Lj1g3v3641840, Lj1g3v3979340, Lj1g3v4528570, Lj2g3v0561220, Lj2g3v1014110, Lj2g3v1467620, Lj2g3v1467630, Lj2g3v2970670, Lj3g3v3639170, Lj4g3v0408340, Lj4g3v2775530, Lj4g3v2846380, Lj5g3v0243290, Lj5g3v0642800, Lj5g3v2113360, Lj6g3v2192190	LJ0G3V0023479, LJ0G3V0071329, LJ0G3V0149379, LJ0G3V0339299, LJ1G3V0913270, LJ1G3V0913280, LJ1G3V1112850, LJ1G3V2315430, LJ1G3V3641840, LJ1G3V3979340, LJ1G3V4528570, LJ2G3V0561220, LJ2G3V1014110, LJ2G3V1467620, LJ2G3V1467630, LJ2G3V2970670, LJ3G3V3639170, LJ4G3V0408340, LJ4G3V2775530, LJ4G3V2846380, LJ5G3V0243290, LJ5G3V0642800, LJ5G3V2113360, LJ6G3V2192190
GO:0046872	metal ion binding	2866	24	4.45	6.7e-16	3.841e-13	F	Lj0g3v0023479, Lj0g3v0071329, Lj0g3v0149379, Lj0g3v0339299, Lj1g3v0913270, Lj1g3v0913280, Lj1g3v1112850, Lj1g3v2315430, Lj1g3v3641840, Lj1g3v3979340, Lj1g3v4528570, Lj2g3v0561220, Lj2g3v1014110, Lj2g3v1467620, Lj2g3v1467630, Lj2g3v2970670, Lj3g3v3639170, Lj4g3v0408340, Lj4g3v2775530, Lj4g3v2846380, Lj5g3v0243290, Lj5g3v0642800, Lj5g3v2113360, Lj6g3v2192190	LJ0G3V0023479, LJ0G3V0071329, LJ0G3V0149379, LJ0G3V0339299, LJ1G3V0913270, LJ1G3V0913280, LJ1G3V1112850, LJ1G3V2315430, LJ1G3V3641840, LJ1G3V3979340, LJ1G3V4528570, LJ2G3V0561220, LJ2G3V1014110, LJ2G3V1467620, LJ2G3V1467630, LJ2G3V2970670, LJ3G3V3639170, LJ4G3V0408340, LJ4G3V2775530, LJ4G3V2846380, LJ5G3V0243290, LJ5G3V0642800, LJ5G3V2113360, LJ6G3V2192190
GO:0043169	cation binding	2915	24	4.53	9.9e-16	4.54e-13	F	Lj0g3v0023479, Lj0g3v0071329, Lj0g3v0149379, Lj0g3v0339299, Lj1g3v0913270, Lj1g3v0913280, Lj1g3v1112850, Lj1g3v2315430, Lj1g3v3641840, Lj1g3v3979340, Lj1g3v4528570, Lj2g3v0561220, Lj2g3v1014110, Lj2g3v1467620, Lj2g3v1467630, Lj2g3v2970670, Lj3g3v3639170, Lj4g3v0408340, Lj4g3v2775530, Lj4g3v2846380, Lj5g3v0243290, Lj5g3v0642800, Lj5g3v2113360, Lj6g3v2192190	LJ0G3V0023479, LJ0G3V0071329, LJ0G3V0149379, LJ0G3V0339299, LJ1G3V0913270, LJ1G3V0913280, LJ1G3V1112850, LJ1G3V2315430, LJ1G3V3641840, LJ1G3V3979340, LJ1G3V4528570, LJ2G3V0561220, LJ2G3V1014110, LJ2G3V1467620, LJ2G3V1467630, LJ2G3V2970670, LJ3G3V3639170, LJ4G3V0408340, LJ4G3V2775530, LJ4G3V2846380, LJ5G3V0243290, LJ5G3V0642800, LJ5G3V2113360, LJ6G3V2192190
GO:0003824	catalytic activity	8658	28	13.45	1.2e-09	4.586e-07	F	Lj0g3v0023479, Lj0g3v0071329, Lj0g3v0149379, Lj0g3v0339299, Lj1g3v0913270, Lj1g3v0913280, Lj1g3v1112850, Lj1g3v2315430, Lj1g3v3580590, Lj1g3v3641840, Lj1g3v3979340, Lj1g3v4528570, Lj2g3v0561220, Lj2g3v1014110, Lj2g3v1467620, Lj2g3v1467630, Lj2g3v2970670, Lj3g3v0615870, Lj3g3v2722620, Lj3g3v3639170, Lj4g3v0408340, Lj4g3v2775530, Lj4g3v2846380, Lj5g3v0243290, Lj5g3v0642800, Lj5g3v2113360, Lj6g3v207…	LJ0G3V0023479, LJ0G3V0071329, LJ0G3V0149379, LJ0G3V0339299, LJ1G3V0913270, LJ1G3V0913280, LJ1G3V1112850, LJ1G3V2315430, LJ1G3V3580590, LJ1G3V3641840, LJ1G3V3979340, LJ1G3V4528570, LJ2G3V0561220, LJ2G3V1014110, LJ2G3V1467620, LJ2G3V1467630, LJ2G3V2970670, LJ3G3V0615870, LJ3G3V2722620, LJ3G3V3639170, LJ4G3V0408340, LJ4G3V2775530, LJ4G3V2846380, LJ5G3V0243290, LJ5G3V0642800, LJ5G3V2113360, LJ6G3V207…
GO:0043167	ion binding	5974	24	9.28	1.3e-08	4.258e-06	F	Lj0g3v0023479, Lj0g3v0071329, Lj0g3v0149379, Lj0g3v0339299, Lj1g3v0913270, Lj1g3v0913280, Lj1g3v1112850, Lj1g3v2315430, Lj1g3v3641840, Lj1g3v3979340, Lj1g3v4528570, Lj2g3v0561220, Lj2g3v1014110, Lj2g3v1467620, Lj2g3v1467630, Lj2g3v2970670, Lj3g3v3639170, Lj4g3v0408340, Lj4g3v2775530, Lj4g3v2846380, Lj5g3v0243290, Lj5g3v0642800, Lj5g3v2113360, Lj6g3v2192190	LJ0G3V0023479, LJ0G3V0071329, LJ0G3V0149379, LJ0G3V0339299, LJ1G3V0913270, LJ1G3V0913280, LJ1G3V1112850, LJ1G3V2315430, LJ1G3V3641840, LJ1G3V3979340, LJ1G3V4528570, LJ2G3V0561220, LJ2G3V1014110, LJ2G3V1467620, LJ2G3V1467630, LJ2G3V2970670, LJ3G3V3639170, LJ4G3V0408340, LJ4G3V2775530, LJ4G3V2846380, LJ5G3V0243290, LJ5G3V0642800, LJ5G3V2113360, LJ6G3V2192190
GO:0016616	oxidoreductase activity, acting on the CH-OH group of donors, NAD or NADP as acceptor	126	6	0.2	3.4e-08	9.745e-06	F	Lj0g3v0071329, Lj1g3v0913270, Lj1g3v0913280, Lj1g3v4528570, Lj4g3v2775530, Lj5g3v2113360	LJ0G3V0071329, LJ1G3V0913270, LJ1G3V0913280, LJ1G3V4528570, LJ4G3V2775530, LJ5G3V2113360
GO:0016614	oxidoreductase activity, acting on CH-OH group of donors	196	6	0.3	4.7e-07	0.0001197	F	Lj0g3v0071329, Lj1g3v0913270, Lj1g3v0913280, Lj1g3v4528570, Lj4g3v2775530, Lj5g3v2113360	LJ0G3V0071329, LJ1G3V0913270, LJ1G3V0913280, LJ1G3V4528570, LJ4G3V2775530, LJ5G3V2113360
GO:0051903	S-(hydroxymethyl)glutathione dehydrogenase activity	2	2	0	2.3e-06	0.0005274	F	Lj0g3v0071329, Lj1g3v4528570	LJ0G3V0071329, LJ1G3V4528570
GO:0004022	alcohol dehydrogenase (NAD) activity	3	2	0	7e-06	0.001459	F	Lj1g3v0913270, Lj1g3v0913280	LJ1G3V0913270, LJ1G3V0913280
GO:0045551	cinnamyl-alcohol dehydrogenase activity	4	2	0.01	1.4e-05	0.002675	F	Lj4g3v2775530, Lj5g3v2113360	LJ4G3V2775530, LJ5G3V2113360
